# Supplementary material for: Small RNA-Seq to Unveil the miRNA Expression Patterns and Identify the Target Genes in Panax ginseng
Source: Plants (Basel). 2023 Aug 27;12(17):3070. doi: 10.3390/plants12173070 (PMC10490192; doi:10.3390/plants12173070)
Supplement: Supplementary file 1 [file plants-12-03070-s001.zip › Table S1.xlsx]

## Sheet: Sheet1
Table S1. Sequences of all miRNAs identified
miRNA	Sequences
pgi-miR482a	UCUUGCCAAUUCCUCCCAUUCC
pgi-miR482b	UCUUGCCAAUUCCUCCCAUUCC
pgi-miR2118	UUUCCUAUUCCACCCAUCCCAU
pgi-miR6135a	UGGUAAGUUGGUCAAUUGGC
pgi-miR6135b	UGGUAAGUUGGUCAAUUGGC
pgi-miR6135c	GGGUAAGUUGGUCAAUUGAC
pgi-miR6135d	GGGUAAGUUGGUCAAUUGAC
pgi-miR6135e-5p	GGGUAAGUUGGUCAAUUGAC
pgi-miR6135e.2-5p	AAUUGACUAAUAGAAUACUGACAC
pgi-miR6135f	GAGUAAGUUGGUCAAUUGGC
pgi-miR6135g	GAGUAAGUUGGUCAAUUGGC
pgi-miR6135h	ACGUAAGUUGGUCAAUUGGC
pgi-miR6135i	AAUUGGCCAAUAGAAUACUGACAC
pgi-miR6135j	AAUUGACUAAUAGAAUACUGACAC
pgi-miR4376	UGCAGGAGAGAUGACGCCCAUC
pgi-miR6136a.1	UAGACGACGGUUGUAUGACCG
pgi-miR6136a.2	ACGGGUGAGUAAGAUAAGGGGUAU
pgi-miR6136b	UCAUACAACCGUCGUCUAUAC
pgi-miR6135k	CGUGUCGAUACUGUAUUGGU
pgi-miR6137a	AUGAAAAUUGUCGCUAUAGAUC
pgi-miR6137b	AUGAAAAUUGUCGCUAUAGAUC
pgi-miR6138	UACGUUUGGAUUGAAGGAAUGAAA
pgi-miR6139	AAGAAUCAUUGGGAAGGGAAGAAA
pgi-miR6140a	AAUGUUUGUAGAAUAGUUUGUGUC
pgi-miR6140b	AAUGUUUGUAGAAUAAUUUGUGUA
pgi-miR6140c	GCUGAGGUGGAGUAUGCCACAUC
pgi-miR6140d	CGUUGAUGUGGCAUACUUCACC
pgi-miR6142	GACGAUUUUUUGGGCUAUGACGAC
pgi-miR6143a	AGUACUGUAUUGGGCAUGAAG
pgi-miR6143b-5p	ACAAUGUCGACACGCAGGCGGAGA
pgi-miR6143b-3p	CAGCACUGUAUUGAACAUGA
pgi-novel-1a	CCGAUCGUCUCGUCCCU
pgi-novel-1b	CCGAUCGUCUCGUCCCU
pgi-novel-1c	CCGAUCGUCUCGUCCCU
pgi-novel-1d	CCGAUCGUCUCGUCCCU
pgi-novel-2a	UUCCACAGCUUUCUUGAACUG
pgi-novel-2b	UUCCACAGCUUUCUUGAACUG
pgi-novel-3	GGUGGACUGCUCGAGCU
pgi-novel-4a	UCGGACCAGGCUUCAUUCCCC
pgi-novel-4b	UCGGACCAGGCUUCAUUCCCC
pgi-novel-5a	UGACAGAAGAGAGUGAGCAC
pgi-novel-5b	UGACAGAAGAGAGUGAGCAC
pgi-novel-5c	UGACAGAAGAGAGUGAGCAC
pgi-novel-5d	UGACAGAAGAGAGUGAGCAC
pgi-novel-5e	UGACAGAAGAGAGUGAGCAC
pgi-novel-5f	UGACAGAAGAGAGUGAGCAC
pgi-novel-5g	UGACAGAAGAGAGUGAGCAC
pgi-novel-5h	UGACAGAAGAGAGUGAGCAC
pgi-novel-6a	CGCCAAAGGAGAGUUGCCCUU
pgi-novel-6b	CGCCAAAGGAGAGUUGCCCUU
pgi-novel-7a	CCUCGUGUUGCACCCCU
pgi-novel-7b	CCUCGUGUUGCACCCCU
pgi-novel-7c	CCUCGUGUUGCACCCCU
pgi-novel-7d	CCUCGUGUUGCACCCCU
pgi-novel-8a	CCUGGGAAGUCCUCGUG
pgi-novel-8b	CCUGGGAAGUCCUCGUG
pgi-novel-8c	CCUGGGAAGUCCUCGUG
pgi-novel-8d	CCUGGGAAGUCCUCGUG
pgi-novel-8e	CCUGGGAAGUCCUCGUG
pgi-novel-9a	UGCACUGCCUCUUCCCUGGCU
pgi-novel-9b	UGCACUGCCUCUUCCCUGGCU
pgi-novel-9c	UGCACUGCCUCUUCCCUGGCU
pgi-novel-9d	UGCACUGCCUCUUCCCUGGCU
pgi-novel-10	ACCGGGACGUGGCGGCU
pgi-novel-11	UCUUAAUGGAUUGUGGAGAUC
pgi-novel-12	CAUCCAAUCGUGGAAUAUGAU
pgi-novel-13	CUUGCAUAUAUCAGGAGCUGC
pgi-novel-14a	AUAUGUCAAGAGAAGACUCACC
pgi-novel-14b	AUAUGUCAAGAGAAGACUCACC
pgi-novel-14c	AUAUGUCAAGAGAAGACUCACC
pgi-novel-14d	AUAUGUCAAGAGAAGACUCACC
pgi-novel-14e	AUAUGUCAAGAGAAGACUCACC
pgi-novel-14f	AUAUGUCAAGAGAAGACUCACC
pgi-novel-14g	AUAUGUCAAGAGAAGACUCACC
pgi-novel-14h	AUAUGUCAAGAGAAGACUCACC
pgi-novel-14i	AUAUGUCAAGAGAAGACUCACC
pgi-novel-15a	UUAGAUGAUCAUCAGCAAACA
pgi-novel-15b	UUAGAUGAUCAUCAGCAAACA
pgi-novel-16a	ACAACCGUCGUCUAUACUUUUAGC
pgi-novel-16b	ACAACCGUCGUCUAUACUUUUAGC
pgi-novel-16c	ACAACCGUCGUCUAUACUUUUAGC
pgi-novel-16d	ACAACCGUCGUCUAUACUUUUAGC
pgi-novel-16e	ACAACCGUCGUCUAUACUUUUAGC
pgi-novel-16f	ACAACCGUCGUCUAUACUUUUAGC
pgi-novel-16g	ACAACCGUCGUCUAUACUUUUAGC
pgi-novel-16h	ACAACCGUCGUCUAUACUUUUAGC
pgi-novel-16i	ACAACCGUCGUCUAUACUUUUAGC
pgi-novel-16j	ACAACCGUCGUCUAUACUUUUAGC
pgi-novel-16k	ACAACCGUCGUCUAUACUUUUAGC
pgi-novel-16l	ACAACCGUCGUCUAUACUUUUAGC
pgi-novel-16m	ACAACCGUCGUCUAUACUUUUAGC
pgi-novel-16n	ACAACCGUCGUCUAUACUUUUAGC
pgi-novel-16o	ACAACCGUCGUCUAUACUUUUAGC
pgi-novel-16p	ACAACCGUCGUCUAUACUUUUAGC
pgi-novel-16q	ACAACCGUCGUCUAUACUUUUAGC
pgi-novel-16r	ACAACCGUCGUCUAUACUUUUAGC
pgi-novel-16s	ACAACCGUCGUCUAUACUUUUAGC
pgi-novel-16t	ACAACCGUCGUCUAUACUUUUAGC
pgi-novel-16u	ACAACCGUCGUCUAUACUUUUAGC
pgi-novel-16v	ACAACCGUCGUCUAUACUUUUAGC
pgi-novel-16w	ACAACCGUCGUCUAUACUUUUAGC
pgi-novel-16x	ACAACCGUCGUCUAUACUUUUAGC
pgi-novel-16y	ACAACCGUCGUCUAUACUUUUAGC
pgi-novel-16z	ACAACCGUCGUCUAUACUUUUAGC
pgi-novel-16{	ACAACCGUCGUCUAUACUUUUAGC
pgi-novel-16|	ACAACCGUCGUCUAUACUUUUAGC
pgi-novel-16}	ACAACCGUCGUCUAUACUUUUAGC
pgi-novel-16~	ACAACCGUCGUCUAUACUUUUAGC
pgi-novel-16	ACAACCGUCGUCUAUACUUUUAGC
pgi-novel-16	ACAACCGUCGUCUAUACUUUUAGC
pgi-novel-16	ACAACCGUCGUCUAUACUUUUAGC
pgi-novel-16	ACAACCGUCGUCUAUACUUUUAGC
pgi-novel-16	ACAACCGUCGUCUAUACUUUUAGC
pgi-novel-16	ACAACCGUCGUCUAUACUUUUAGC
pgi-novel-16	ACAACCGUCGUCUAUACUUUUAGC
pgi-novel-16	ACAACCGUCGUCUAUACUUUUAGC
pgi-novel-16	ACAACCGUCGUCUAUACUUUUAGC
pgi-novel-16	ACAACCGUCGUCUAUACUUUUAGC
pgi-novel-16	ACAACCGUCGUCUAUACUUUUAGC
pgi-novel-16	ACAACCGUCGUCUAUACUUUUAGC
pgi-novel-16	ACAACCGUCGUCUAUACUUUUAGC
pgi-novel-16	ACAACCGUCGUCUAUACUUUUAGC
pgi-novel-16	ACAACCGUCGUCUAUACUUUUAGC
pgi-novel-16	ACAACCGUCGUCUAUACUUUUAGC
pgi-novel-16	ACAACCGUCGUCUAUACUUUUAGC
pgi-novel-16	ACAACCGUCGUCUAUACUUUUAGC
pgi-novel-16	ACAACCGUCGUCUAUACUUUUAGC
pgi-novel-16	ACAACCGUCGUCUAUACUUUUAGC
pgi-novel-16	ACAACCGUCGUCUAUACUUUUAGC
pgi-novel-16	ACAACCGUCGUCUAUACUUUUAGC
pgi-novel-16	ACAACCGUCGUCUAUACUUUUAGC
pgi-novel-16	ACAACCGUCGUCUAUACUUUUAGC
pgi-novel-16	ACAACCGUCGUCUAUACUUUUAGC
pgi-novel-16	ACAACCGUCGUCUAUACUUUUAGC
pgi-novel-16	ACAACCGUCGUCUAUACUUUUAGC
pgi-novel-16	ACAACCGUCGUCUAUACUUUUAGC
pgi-novel-16	ACAACCGUCGUCUAUACUUUUAGC
pgi-novel-16	ACAACCGUCGUCUAUACUUUUAGC
pgi-novel-16	ACAACCGUCGUCUAUACUUUUAGC
pgi-novel-16	ACAACCGUCGUCUAUACUUUUAGC
pgi-novel-16	ACAACCGUCGUCUAUACUUUUAGC
pgi-novel-16	ACAACCGUCGUCUAUACUUUUAGC
pgi-novel-16¡	ACAACCGUCGUCUAUACUUUUAGC
pgi-novel-16¢	ACAACCGUCGUCUAUACUUUUAGC
pgi-novel-16£	ACAACCGUCGUCUAUACUUUUAGC
pgi-novel-16¤	ACAACCGUCGUCUAUACUUUUAGC
pgi-novel-16¥	ACAACCGUCGUCUAUACUUUUAGC
pgi-novel-16¦	ACAACCGUCGUCUAUACUUUUAGC
pgi-novel-16§	ACAACCGUCGUCUAUACUUUUAGC
pgi-novel-16¨	ACAACCGUCGUCUAUACUUUUAGC
pgi-novel-16©	ACAACCGUCGUCUAUACUUUUAGC
pgi-novel-16ª	ACAACCGUCGUCUAUACUUUUAGC
pgi-novel-16«	ACAACCGUCGUCUAUACUUUUAGC
pgi-novel-16¬	ACAACCGUCGUCUAUACUUUUAGC
pgi-novel-16­	ACAACCGUCGUCUAUACUUUUAGC
pgi-novel-16®	ACAACCGUCGUCUAUACUUUUAGC
pgi-novel-16¯	ACAACCGUCGUCUAUACUUUUAGC
pgi-novel-16°	ACAACCGUCGUCUAUACUUUUAGC
pgi-novel-17	AGCUUCGUACUGUGACACGGU
pgi-novel-18	CGAGAGUAGUACUAGGA
pgi-novel-19a	AAGAAAUGGAUAGAAAACUUGGCC
pgi-novel-19b	AAGAAAUGGAUAGAAAACUUGGCC
pgi-novel-19c	AAGAAAUGGAUAGAAAACUUGGCC
pgi-novel-20a	AUUGACCAAUAGAAUACUGACACG
pgi-novel-20b	AUUGACCAAUAGAAUACUGACACG
pgi-novel-20c	AUUGACCAAUAGAAUACUGACACG
pgi-novel-20d	AUUGACCAAUAGAAUACUGACACG
pgi-novel-20e	AUUGACCAAUAGAAUACUGACACG
pgi-novel-20f	AUUGACCAAUAGAAUACUGACACG
pgi-novel-20g	AUUGACCAAUAGAAUACUGACACG
pgi-novel-20h	AUUGACCAAUAGAAUACUGACACG
pgi-novel-20i	AUUGACCAAUAGAAUACUGACACG
pgi-novel-20j	AUUGACCAAUAGAAUACUGACACG
pgi-novel-20k	AUUGACCAAUAGAAUACUGACACG
pgi-novel-20l	AUUGACCAAUAGAAUACUGACACG
pgi-novel-20m	AUUGACCAAUAGAAUACUGACACG
pgi-novel-20n	AUUGACCAAUAGAAUACUGACACG
pgi-novel-20o	AUUGACCAAUAGAAUACUGACACG
pgi-novel-20p	AUUGACCAAUAGAAUACUGACACG
pgi-novel-20q	AUUGACCAAUAGAAUACUGACACG
pgi-novel-20r	AUUGACCAAUAGAAUACUGACACG
pgi-novel-20s	AUUGACCAAUAGAAUACUGACACG
pgi-novel-20t	AUUGACCAAUAGAAUACUGACACG
pgi-novel-20u	AUUGACCAAUAGAAUACUGACACG
pgi-novel-20v	AUUGACCAAUAGAAUACUGACACG
pgi-novel-20w	AUUGACCAAUAGAAUACUGACACG
pgi-novel-20x	AUUGACCAAUAGAAUACUGACACG
pgi-novel-20y	AUUGACCAAUAGAAUACUGACACG
pgi-novel-20z	AUUGACCAAUAGAAUACUGACACG
pgi-novel-20{	AUUGACCAAUAGAAUACUGACACG
pgi-novel-20|	AUUGACCAAUAGAAUACUGACACG
pgi-novel-20}	AUUGACCAAUAGAAUACUGACACG
pgi-novel-20~	AUUGACCAAUAGAAUACUGACACG
pgi-novel-20	AUUGACCAAUAGAAUACUGACACG
pgi-novel-20	AUUGACCAAUAGAAUACUGACACG
pgi-novel-20	AUUGACCAAUAGAAUACUGACACG
pgi-novel-21a	CGAAUUCACUGAAACUCUAGAGAG
pgi-novel-21b	CGAAUUCACUGAAACUCUAGAGAG
pgi-novel-21c	CGAAUUCACUGAAACUCUAGAGAG
pgi-novel-22a	UAUAGACGACAGUUGUAUGAC
pgi-novel-22b	UAUAGACGACAGUUGUAUGAC
pgi-novel-22c	UAUAGACGACAGUUGUAUGAC
pgi-novel-22d	UAUAGACGACAGUUGUAUGAC
pgi-novel-22e	UAUAGACGACAGUUGUAUGAC
pgi-novel-22f	UAUAGACGACAGUUGUAUGAC
pgi-novel-22g	UAUAGACGACAGUUGUAUGAC
pgi-novel-22h	UAUAGACGACAGUUGUAUGAC
pgi-novel-22i	UAUAGACGACAGUUGUAUGAC
pgi-novel-22j	UAUAGACGACAGUUGUAUGAC
pgi-novel-22k	UAUAGACGACAGUUGUAUGAC
pgi-novel-23a	UUAAACAGAGAAAUCACGGUUG
pgi-novel-23b	UUAAACAGAGAAAUCACGGUUG
pgi-novel-24a	UGAAGCUGCCAGCAUGAUCUAA
pgi-novel-24b	UGAAGCUGCCAGCAUGAUCUAA
pgi-novel-24c	UGAAGCUGCCAGCAUGAUCUAA
pgi-novel-25a	AGAAUCUUGAUGAUGCUGCAU
pgi-novel-25b	AGAAUCUUGAUGAUGCUGCAU
pgi-novel-25c	AGAAUCUUGAUGAUGCUGCAU
pgi-novel-25d	AGAAUCUUGAUGAUGCUGCAU
pgi-novel-25e	AGAAUCUUGAUGAUGCUGCAU
pgi-novel-25f	AGAAUCUUGAUGAUGCUGCAU
pgi-novel-26a	UCGAUAAACCUCUGCAUCCAG
pgi-novel-26b	UCGAUAAACCUCUGCAUCCAG
pgi-novel-27	UCGCUUGGUGCAGGUCGGGACC
pgi-novel-28	GGAGCGCCAUGAGAACACAUU
pgi-novel-29a	AAUUGACCAAUAGAAUACUGACAC
pgi-novel-29b	AAUUGACCAAUAGAAUACUGACAC
pgi-novel-29c	AAUUGACCAAUAGAAUACUGACAC
pgi-novel-29d	AAUUGACCAAUAGAAUACUGACAC
pgi-novel-29e	AAUUGACCAAUAGAAUACUGACAC
pgi-novel-29f	AAUUGACCAAUAGAAUACUGACAC
pgi-novel-29g	AAUUGACCAAUAGAAUACUGACAC
pgi-novel-29h	AAUUGACCAAUAGAAUACUGACAC
pgi-novel-29i	AAUUGACCAAUAGAAUACUGACAC
pgi-novel-29j	AAUUGACCAAUAGAAUACUGACAC
pgi-novel-29k	AAUUGACCAAUAGAAUACUGACAC
pgi-novel-29l	AAUUGACCAAUAGAAUACUGACAC
pgi-novel-29m	AAUUGACCAAUAGAAUACUGACAC
pgi-novel-29n	AAUUGACCAAUAGAAUACUGACAC
pgi-novel-29o	AAUUGACCAAUAGAAUACUGACAC
pgi-novel-29p	AAUUGACCAAUAGAAUACUGACAC
pgi-novel-29q	AAUUGACCAAUAGAAUACUGACAC
pgi-novel-29r	AAUUGACCAAUAGAAUACUGACAC
pgi-novel-29s	AAUUGACCAAUAGAAUACUGACAC
pgi-novel-29t	AAUUGACCAAUAGAAUACUGACAC
pgi-novel-29u	AAUUGACCAAUAGAAUACUGACAC
pgi-novel-29v	AAUUGACCAAUAGAAUACUGACAC
pgi-novel-29w	AAUUGACCAAUAGAAUACUGACAC
pgi-novel-29x	AAUUGACCAAUAGAAUACUGACAC
pgi-novel-29y	AAUUGACCAAUAGAAUACUGACAC
pgi-novel-29z	AAUUGACCAAUAGAAUACUGACAC
pgi-novel-29{	AAUUGACCAAUAGAAUACUGACAC
pgi-novel-29|	AAUUGACCAAUAGAAUACUGACAC
pgi-novel-29}	AAUUGACCAAUAGAAUACUGACAC
pgi-novel-29~	AAUUGACCAAUAGAAUACUGACAC
pgi-novel-29	AAUUGACCAAUAGAAUACUGACAC
pgi-novel-29	AAUUGACCAAUAGAAUACUGACAC
pgi-novel-29	AAUUGACCAAUAGAAUACUGACAC
pgi-novel-29	AAUUGACCAAUAGAAUACUGACAC
pgi-novel-29	AAUUGACCAAUAGAAUACUGACAC
pgi-novel-29	AAUUGACCAAUAGAAUACUGACAC
pgi-novel-29	AAUUGACCAAUAGAAUACUGACAC
pgi-novel-29	AAUUGACCAAUAGAAUACUGACAC
pgi-novel-29	AAUUGACCAAUAGAAUACUGACAC
pgi-novel-29	AAUUGACCAAUAGAAUACUGACAC
pgi-novel-29	AAUUGACCAAUAGAAUACUGACAC
pgi-novel-29	AAUUGACCAAUAGAAUACUGACAC
pgi-novel-29	AAUUGACCAAUAGAAUACUGACAC
pgi-novel-29	AAUUGACCAAUAGAAUACUGACAC
pgi-novel-30a	AGAAUUUCUUGGGACAAUGAGAGA
pgi-novel-30b	AGAAUUUCUUGGGACAAUGAGAGA
pgi-novel-30c	AGAAUUUCUUGGGACAAUGAGAGA
pgi-novel-31a	AAAAGUAUAGACGACGGUUGUAUG
pgi-novel-31b	AAAAGUAUAGACGACGGUUGUAUG
pgi-novel-31c	AAAAGUAUAGACGACGGUUGUAUG
pgi-novel-31d	AAAAGUAUAGACGACGGUUGUAUG
pgi-novel-31e	AAAAGUAUAGACGACGGUUGUAUG
pgi-novel-31f	AAAAGUAUAGACGACGGUUGUAUG
pgi-novel-31g	AAAAGUAUAGACGACGGUUGUAUG
pgi-novel-31h	AAAAGUAUAGACGACGGUUGUAUG
pgi-novel-31i	AAAAGUAUAGACGACGGUUGUAUG
pgi-novel-31j	AAAAGUAUAGACGACGGUUGUAUG
pgi-novel-31k	AAAAGUAUAGACGACGGUUGUAUG
pgi-novel-31l	AAAAGUAUAGACGACGGUUGUAUG
pgi-novel-31m	AAAAGUAUAGACGACGGUUGUAUG
pgi-novel-31n	AAAAGUAUAGACGACGGUUGUAUG
pgi-novel-31o	AAAAGUAUAGACGACGGUUGUAUG
pgi-novel-31p	AAAAGUAUAGACGACGGUUGUAUG
pgi-novel-31q	AAAAGUAUAGACGACGGUUGUAUG
pgi-novel-31r	AAAAGUAUAGACGACGGUUGUAUG
pgi-novel-31s	AAAAGUAUAGACGACGGUUGUAUG
pgi-novel-31t	AAAAGUAUAGACGACGGUUGUAUG
pgi-novel-31u	AAAAGUAUAGACGACGGUUGUAUG
pgi-novel-31v	AAAAGUAUAGACGACGGUUGUAUG
pgi-novel-31w	AAAAGUAUAGACGACGGUUGUAUG
pgi-novel-32a	AUUUGAGAAUUCCUGUUAACAAUU
pgi-novel-32b	AUUUGAGAAUUCCUGUUAACAAUU
pgi-novel-32c	AUUUGAGAAUUCCUGUUAACAAUU
pgi-novel-33a	UGAGAAUUUCAAGUAAGCAUUAAU
pgi-novel-33b	UGAGAAUUUCAAGUAAGCAUUAAU
pgi-novel-34a	AAUUGGCCAAUAGAAUGCUGACAC
pgi-novel-34b	AAUUGGCCAAUAGAAUGCUGACAC
pgi-novel-34c	AAUUGGCCAAUAGAAUGCUGACAC
pgi-novel-34d	AAUUGGCCAAUAGAAUGCUGACAC
pgi-novel-34e	AAUUGGCCAAUAGAAUGCUGACAC
pgi-novel-34f	AAUUGGCCAAUAGAAUGCUGACAC
pgi-novel-34g	AAUUGGCCAAUAGAAUGCUGACAC
pgi-novel-34h	AAUUGGCCAAUAGAAUGCUGACAC
pgi-novel-34i	AAUUGGCCAAUAGAAUGCUGACAC
pgi-novel-34j	AAUUGGCCAAUAGAAUGCUGACAC
pgi-novel-34k	AAUUGGCCAAUAGAAUGCUGACAC
pgi-novel-34l	AAUUGGCCAAUAGAAUGCUGACAC
pgi-novel-34m	AAUUGGCCAAUAGAAUGCUGACAC
pgi-novel-34n	AAUUGGCCAAUAGAAUGCUGACAC
pgi-novel-34o	AAUUGGCCAAUAGAAUGCUGACAC
pgi-novel-34p	AAUUGGCCAAUAGAAUGCUGACAC
pgi-novel-34q	AAUUGGCCAAUAGAAUGCUGACAC
pgi-novel-34r	AAUUGGCCAAUAGAAUGCUGACAC
pgi-novel-35a	AUGAAUAUCUUUGGCCUGUAGUGC
pgi-novel-35b	AUGAAUAUCUUUGGCCUGUAGUGC
pgi-novel-35c	AUGAAUAUCUUUGGCCUGUAGUGC
pgi-novel-35d	AUGAAUAUCUUUGGCCUGUAGUGC
pgi-novel-35e	AUGAAUAUCUUUGGCCUGUAGUGC
pgi-novel-35f	AUGAAUAUCUUUGGCCUGUAGUGC
pgi-novel-35g	AUGAAUAUCUUUGGCCUGUAGUGC
pgi-novel-35h	AUGAAUAUCUUUGGCCUGUAGUGC
pgi-novel-35i	AUGAAUAUCUUUGGCCUGUAGUGC
pgi-novel-35j	AUGAAUAUCUUUGGCCUGUAGUGC
pgi-novel-36a	AUGAAUAUCUUUGGCCCGUAGUGC
pgi-novel-36b	AUGAAUAUCUUUGGCCCGUAGUGC
pgi-novel-36c	AUGAAUAUCUUUGGCCCGUAGUGC
pgi-novel-36d	AUGAAUAUCUUUGGCCCGUAGUGC
pgi-novel-36e	AUGAAUAUCUUUGGCCCGUAGUGC
pgi-novel-36f	AUGAAUAUCUUUGGCCCGUAGUGC
pgi-novel-36g	AUGAAUAUCUUUGGCCCGUAGUGC
pgi-novel-37	UAUAAUCUUGGAGUUUGGUUGA
pgi-novel-38	UUUUUUGCACAGUCCAUCUAU
pgi-novel-39	CCCGCCUUGCAUCAAUUGAAU
pgi-novel-40a	UUUUGGCACAUGGAUUAAGAAAGU
pgi-novel-40b	UUUUGGCACAUGGAUUAAGAAAGU
pgi-novel-41a	GAAAAUAACGGCGGAAGUUUUACC
pgi-novel-41b	GAAAAUAACGGCGGAAGUUUUACC
pgi-novel-42a	CGAGAAUGUAGCGAGUACUAG
pgi-novel-42b	CGAGAAUGUAGCGAGUACUAG
pgi-novel-43	UCUACGAGUCGGGUUGU
pgi-novel-44a	AAUAUCUUUGGCCUGUAGUGCAAA
pgi-novel-44b	AAUAUCUUUGGCCUGUAGUGCAAA
pgi-novel-44c	AAUAUCUUUGGCCUGUAGUGCAAA
pgi-novel-44d	AAUAUCUUUGGCCUGUAGUGCAAA
pgi-novel-44e	AAUAUCUUUGGCCUGUAGUGCAAA
pgi-novel-44f	AAUAUCUUUGGCCUGUAGUGCAAA
pgi-novel-44g	AAUAUCUUUGGCCUGUAGUGCAAA
pgi-novel-44h	AAUAUCUUUGGCCUGUAGUGCAAA
pgi-novel-44i	AAUAUCUUUGGCCUGUAGUGCAAA
pgi-novel-44j	AAUAUCUUUGGCCUGUAGUGCAAA
pgi-novel-44k	AAUAUCUUUGGCCUGUAGUGCAAA
pgi-novel-44l	AAUAUCUUUGGCCUGUAGUGCAAA
pgi-novel-45a	AAUAUCUUUGGCCCGUAGUGCAAA
pgi-novel-45b	AAUAUCUUUGGCCCGUAGUGCAAA
pgi-novel-45c	AAUAUCUUUGGCCCGUAGUGCAAA
pgi-novel-45d	AAUAUCUUUGGCCCGUAGUGCAAA
pgi-novel-46a	CAAUUGGCCAAUAGAAUACUGACA
pgi-novel-46b	CAAUUGGCCAAUAGAAUACUGACA
pgi-novel-46c	CAAUUGGCCAAUAGAAUACUGACA
pgi-novel-46d	CAAUUGGCCAAUAGAAUACUGACA
pgi-novel-47a	ACGUGAUUGGGACGUGGAGAAAGA
pgi-novel-47b	ACGUGAUUGGGACGUGGAGAAAGA
pgi-novel-48a	UUUGAGAAUUAAGAUCUGAAUGAU
pgi-novel-48b	UUUGAGAAUUAAGAUCUGAAUGAU
pgi-novel-49a	GAAAUGAAGAACAGCUCUGACAGC
pgi-novel-49b	GAAAUGAAGAACAGCUCUGACAGC
pgi-novel-49c	GAAAUGAAGAACAGCUCUGACAGC
pgi-novel-49d	GAAAUGAAGAACAGCUCUGACAGC
pgi-novel-49e	GAAAUGAAGAACAGCUCUGACAGC
pgi-novel-49f	GAAAUGAAGAACAGCUCUGACAGC
pgi-novel-49g	GAAAUGAAGAACAGCUCUGACAGC
pgi-novel-49h	GAAAUGAAGAACAGCUCUGACAGC
pgi-novel-49i	GAAAUGAAGAACAGCUCUGACAGC
pgi-novel-49j	GAAAUGAAGAACAGCUCUGACAGC
pgi-novel-49k	GAAAUGAAGAACAGCUCUGACAGC
pgi-novel-49l	GAAAUGAAGAACAGCUCUGACAGC
pgi-novel-49m	GAAAUGAAGAACAGCUCUGACAGC
pgi-novel-49n	GAAAUGAAGAACAGCUCUGACAGC
pgi-novel-49o	GAAAUGAAGAACAGCUCUGACAGC
pgi-novel-49p	GAAAUGAAGAACAGCUCUGACAGC
pgi-novel-49q	GAAAUGAAGAACAGCUCUGACAGC
pgi-novel-49r	GAAAUGAAGAACAGCUCUGACAGC
pgi-novel-49s	GAAAUGAAGAACAGCUCUGACAGC
pgi-novel-49t	GAAAUGAAGAACAGCUCUGACAGC
pgi-novel-49u	GAAAUGAAGAACAGCUCUGACAGC
pgi-novel-49v	GAAAUGAAGAACAGCUCUGACAGC
pgi-novel-49w	GAAAUGAAGAACAGCUCUGACAGC
pgi-novel-49x	GAAAUGAAGAACAGCUCUGACAGC
pgi-novel-49y	GAAAUGAAGAACAGCUCUGACAGC
pgi-novel-49z	GAAAUGAAGAACAGCUCUGACAGC
pgi-novel-50a	UGCCUGGCUCCCUGUAUGCCA
pgi-novel-50b	UGCCUGGCUCCCUGUAUGCCA
pgi-novel-50c	UGCCUGGCUCCCUGUAUGCCA
pgi-novel-50d	UGCCUGGCUCCCUGUAUGCCA
pgi-novel-50e	UGCCUGGCUCCCUGUAUGCCA
pgi-novel-50f	UGCCUGGCUCCCUGUAUGCCA
pgi-novel-50g	UGCCUGGCUCCCUGUAUGCCA
pgi-novel-50h	UGCCUGGCUCCCUGUAUGCCA
pgi-novel-51a	UGGAGGUGAACUUGUACCUGAGGA
pgi-novel-51b	UGGAGGUGAACUUGUACCUGAGGA
pgi-novel-51c	UGGAGGUGAACUUGUACCUGAGGA
pgi-novel-52	GAUUUCGUCAGUGACCUUAGCACC
pgi-novel-53a	UAAAACGCACAGACAGGAUAUUCC
pgi-novel-53b	UAAAACGCACAGACAGGAUAUUCC
pgi-novel-53c	UAAAACGCACAGACAGGAUAUUCC
pgi-novel-53d	UAAAACGCACAGACAGGAUAUUCC
pgi-novel-53e	UAAAACGCACAGACAGGAUAUUCC
pgi-novel-54a	UUGAGCCGCGCCAAUAUCACU
pgi-novel-54b	UUGAGCCGCGCCAAUAUCACU
pgi-novel-54c	UUGAGCCGCGCCAAUAUCACU
pgi-novel-54d	UUGAGCCGCGCCAAUAUCACU
pgi-novel-55	CUUGAGAAUUAAGAUCUGAAUGAU
pgi-novel-56	UGGGACGUGGAGAAAGAUCUUGGC
pgi-novel-57a	ACAACCGUCGUCUAUACUUUUAGU
pgi-novel-57b	ACAACCGUCGUCUAUACUUUUAGU
pgi-novel-58	AAUUUGAUUAUAGCCUGUAAAAUC
pgi-novel-59a	AAAAUGAAGAACAGCUCUGACAGC
pgi-novel-59b	AAAAUGAAGAACAGCUCUGACAGC
pgi-novel-59c	AAAAUGAAGAACAGCUCUGACAGC
pgi-novel-59d	AAAAUGAAGAACAGCUCUGACAGC
pgi-novel-59e	AAAAUGAAGAACAGCUCUGACAGC
pgi-novel-59f	AAAAUGAAGAACAGCUCUGACAGC
pgi-novel-59g	AAAAUGAAGAACAGCUCUGACAGC
pgi-novel-59h	AAAAUGAAGAACAGCUCUGACAGC
pgi-novel-59i	AAAAUGAAGAACAGCUCUGACAGC
pgi-novel-59j	AAAAUGAAGAACAGCUCUGACAGC
pgi-novel-59k	AAAAUGAAGAACAGCUCUGACAGC
pgi-novel-59l	AAAAUGAAGAACAGCUCUGACAGC
pgi-novel-59m	AAAAUGAAGAACAGCUCUGACAGC
pgi-novel-59n	AAAAUGAAGAACAGCUCUGACAGC
pgi-novel-59o	AAAAUGAAGAACAGCUCUGACAGC
pgi-novel-59p	AAAAUGAAGAACAGCUCUGACAGC
pgi-novel-59q	AAAAUGAAGAACAGCUCUGACAGC
pgi-novel-59r	AAAAUGAAGAACAGCUCUGACAGC
pgi-novel-59s	AAAAUGAAGAACAGCUCUGACAGC
pgi-novel-59t	AAAAUGAAGAACAGCUCUGACAGC
pgi-novel-59u	AAAAUGAAGAACAGCUCUGACAGC
pgi-novel-59v	AAAAUGAAGAACAGCUCUGACAGC
pgi-novel-59w	AAAAUGAAGAACAGCUCUGACAGC
pgi-novel-59x	AAAAUGAAGAACAGCUCUGACAGC
pgi-novel-59y	AAAAUGAAGAACAGCUCUGACAGC
pgi-novel-59z	AAAAUGAAGAACAGCUCUGACAGC
pgi-novel-59{	AAAAUGAAGAACAGCUCUGACAGC
pgi-novel-59|	AAAAUGAAGAACAGCUCUGACAGC
pgi-novel-60a	AGGUGAACUUGUACCUGAGGAAGC
pgi-novel-60b	AGGUGAACUUGUACCUGAGGAAGC
pgi-novel-60c	AGGUGAACUUGUACCUGAGGAAGC
pgi-novel-61	ACGAAUUCACUGAACUCUAGAGAG
pgi-novel-62	AGGCUAUGACUUGAACUUGCACC
pgi-novel-63a	AUAGAAUGCUGACACACAUAGAGU
pgi-novel-63b	AUAGAAUGCUGACACACAUAGAGU
pgi-novel-63c	AUAGAAUGCUGACACACAUAGAGU
pgi-novel-63d	AUAGAAUGCUGACACACAUAGAGU
pgi-novel-63e	AUAGAAUGCUGACACACAUAGAGU
pgi-novel-63f	AUAGAAUGCUGACACACAUAGAGU
pgi-novel-63g	AUAGAAUGCUGACACACAUAGAGU
pgi-novel-63h	AUAGAAUGCUGACACACAUAGAGU
pgi-novel-64	UAGUGAGAGAACCAAAGUUAUAUU
pgi-novel-65a	ACUGACUCUCACGCCUGAGCUAUC
pgi-novel-65b	ACUGACUCUCACGCCUGAGCUAUC
pgi-novel-65c	ACUGACUCUCACGCCUGAGCUAUC
pgi-novel-65d	ACUGACUCUCACGCCUGAGCUAUC
pgi-novel-65e	ACUGACUCUCACGCCUGAGCUAUC
pgi-novel-65f	ACUGACUCUCACGCCUGAGCUAUC
pgi-novel-65g	ACUGACUCUCACGCCUGAGCUAUC
pgi-novel-65h	ACUGACUCUCACGCCUGAGCUAUC
pgi-novel-66a	UUGACCAAUACAGUGCUGACACGC
pgi-novel-66b	UUGACCAAUACAGUGCUGACACGC
pgi-novel-66c	UUGACCAAUACAGUGCUGACACGC
pgi-novel-66d	UUGACCAAUACAGUGCUGACACGC
pgi-novel-66e	UUGACCAAUACAGUGCUGACACGC
pgi-novel-66f	UUGACCAAUACAGUGCUGACACGC
pgi-novel-66g	UUGACCAAUACAGUGCUGACACGC
pgi-novel-66h	UUGACCAAUACAGUGCUGACACGC
pgi-novel-66i	UUGACCAAUACAGUGCUGACACGC
pgi-novel-66j	UUGACCAAUACAGUGCUGACACGC
pgi-novel-66k	UUGACCAAUACAGUGCUGACACGC
pgi-novel-66l	UUGACCAAUACAGUGCUGACACGC
pgi-novel-66m	UUGACCAAUACAGUGCUGACACGC
pgi-novel-66n	UUGACCAAUACAGUGCUGACACGC
pgi-novel-67	UUUGGGAAUUAAGAUCUGAAUGAU
pgi-novel-68	CCUUGGACUUGAGAUCAUCAUAGU
pgi-novel-69	AUUGGCCCGUAGUGCAUUGAUGGA
pgi-novel-70a	UCUUGACUGAAAUUUGAUUAUAGC
pgi-novel-70b	UCUUGACUGAAAUUUGAUUAUAGC
pgi-novel-70c	UCUUGACUGAAAUUUGAUUAUAGC
pgi-novel-70d	UCUUGACUGAAAUUUGAUUAUAGC
pgi-novel-71a	CCAAUAGAAUACUGACACGCAGGC
pgi-novel-71b	CCAAUAGAAUACUGACACGCAGGC
pgi-novel-71c	CCAAUAGAAUACUGACACGCAGGC
pgi-novel-72a	AAAAUAGUUUGUGUCUGUAGCAUU
pgi-novel-72b	AAAAUAGUUUGUGUCUGUAGCAUU
pgi-novel-72c	AAAAUAGUUUGUGUCUGUAGCAUU
pgi-novel-72d	AAAAUAGUUUGUGUCUGUAGCAUU
pgi-novel-72e	AAAAUAGUUUGUGUCUGUAGCAUU
pgi-novel-73	GCUUAGGUUAGAAUUGAAAAUCAC
pgi-novel-74a	UGGAGAAGCAGGGCACGUGCA
pgi-novel-74b	UGGAGAAGCAGGGCACGUGCA
pgi-novel-74c	UGGAGAAGCAGGGCACGUGCA
pgi-novel-74d	UGGAGAAGCAGGGCACGUGCA
pgi-novel-75a	ACGAAUAUCCUUGGCCCGUAGUGC
pgi-novel-75b	ACGAAUAUCCUUGGCCCGUAGUGC
pgi-novel-76	UAGAAGACAGUAGAAUUCAUUC
pgi-novel-77a	UCAGCAUGAAACUAUGGAUGC
pgi-novel-77b	UCAGCAUGAAACUAUGGAUGC
pgi-novel-77c	UCAGCAUGAAACUAUGGAUGC
pgi-novel-77d	UCAGCAUGAAACUAUGGAUGC
pgi-novel-77e	UCAGCAUGAAACUAUGGAUGC
pgi-novel-77f	UCAGCAUGAAACUAUGGAUGC
pgi-novel-77g	UCAGCAUGAAACUAUGGAUGC
pgi-novel-77h	UCAGCAUGAAACUAUGGAUGC
pgi-novel-77i	UCAGCAUGAAACUAUGGAUGC
pgi-novel-77j	UCAGCAUGAAACUAUGGAUGC
pgi-novel-78a	AUAGAAUACUGACACACAUAGAGU
pgi-novel-78b	AUAGAAUACUGACACACAUAGAGU
pgi-novel-78c	AUAGAAUACUGACACACAUAGAGU
pgi-novel-78d	AUAGAAUACUGACACACAUAGAGU
pgi-novel-79	AAGAAUUGAACUUUGACUUGU
pgi-novel-80a	AUAAGUAUGUUGGACCACCUCCUU
pgi-novel-80b	AUAAGUAUGUUGGACCACCUCCUU
pgi-novel-80c	AUAAGUAUGUUGGACCACCUCCUU
pgi-novel-80d	AUAAGUAUGUUGGACCACCUCCUU
pgi-novel-80e	AUAAGUAUGUUGGACCACCUCCUU
pgi-novel-80f	AUAAGUAUGUUGGACCACCUCCUU
pgi-novel-80g	AUAAGUAUGUUGGACCACCUCCUU
pgi-novel-80h	AUAAGUAUGUUGGACCACCUCCUU
pgi-novel-80i	AUAAGUAUGUUGGACCACCUCCUU
pgi-novel-80j	AUAAGUAUGUUGGACCACCUCCUU
pgi-novel-80k	AUAAGUAUGUUGGACCACCUCCUU
pgi-novel-80l	AUAAGUAUGUUGGACCACCUCCUU
pgi-novel-80m	AUAAGUAUGUUGGACCACCUCCUU
pgi-novel-80n	AUAAGUAUGUUGGACCACCUCCUU
pgi-novel-80o	AUAAGUAUGUUGGACCACCUCCUU
pgi-novel-81a	AGGAAAAGGGUGAGCUCAACUAGC
pgi-novel-81b	AGGAAAAGGGUGAGCUCAACUAGC
pgi-novel-81c	AGGAAAAGGGUGAGCUCAACUAGC
pgi-novel-82a	GAAAUCACUCUACGAUCGUAGACC
pgi-novel-82b	GAAAUCACUCUACGAUCGUAGACC
pgi-novel-83a	UGCCAAAGGAGAAUUGCCCUG
pgi-novel-83b	UGCCAAAGGAGAAUUGCCCUG
pgi-novel-83c	UGCCAAAGGAGAAUUGCCCUG
pgi-novel-84a	AAAGUUGUAGAGAAUUGAAUUUCC
pgi-novel-84b	AAAGUUGUAGAGAAUUGAAUUUCC
pgi-novel-85	ACGAAUUCACUGAAACUCUAGAGA
pgi-novel-86a	AUAAAUAACGGCGUAGUUGUUACC
pgi-novel-86b	AUAAAUAACGGCGUAGUUGUUACC
pgi-novel-87a	AGGUACCCGGACUCUGCACGCAGG
pgi-novel-87b	AGGUACCCGGACUCUGCACGCAGG
pgi-novel-87c	AGGUACCCGGACUCUGCACGCAGG
pgi-novel-87d	AGGUACCCGGACUCUGCACGCAGG
pgi-novel-87e	AGGUACCCGGACUCUGCACGCAGG
pgi-novel-88	UGGCACAUGGAUUAAGAAAGUAUC
pgi-novel-89	AUUGAGGACAUGAGUUGUAAUUUA
pgi-novel-90	CGUAGACCGUGUAACUUUAAAAGU
pgi-novel-91a	AAUUGACCAAUAGAAUGCUGACAC
pgi-novel-91b	AAUUGACCAAUAGAAUGCUGACAC
pgi-novel-91c	AAUUGACCAAUAGAAUGCUGACAC
pgi-novel-91d	AAUUGACCAAUAGAAUGCUGACAC
pgi-novel-91e	AAUUGACCAAUAGAAUGCUGACAC
pgi-novel-91f	AAUUGACCAAUAGAAUGCUGACAC
pgi-novel-91g	AAUUGACCAAUAGAAUGCUGACAC
pgi-novel-91h	AAUUGACCAAUAGAAUGCUGACAC
pgi-novel-91i	AAUUGACCAAUAGAAUGCUGACAC
pgi-novel-91j	AAUUGACCAAUAGAAUGCUGACAC
pgi-novel-92a	AUAAGUCGUUUGAGAAUUUCAAGU
pgi-novel-92b	AUAAGUCGUUUGAGAAUUUCAAGU
pgi-novel-93	AAGUAUAGACGACGGUUGUAUGAC
pgi-novel-94	UCUGGUGUGAUUUUCAAUUCUAAC
pgi-novel-95	GAACCAGGUCCGGUGUAAAACACA
pgi-novel-96a	AAAGGAUUGAGCCGAAU
pgi-novel-96b	AAAGGAUUGAGCCGAAU
pgi-novel-97a	UUGACAGAAGAUAGAGAGCAC
pgi-novel-97b	UUGACAGAAGAUAGAGAGCAC
pgi-novel-98	ACGGAAUGCUGACUGUGCAAGUUG
pgi-novel-99a	AAUUGACCAAUACAGUGCUGACAC
pgi-novel-99b	AAUUGACCAAUACAGUGCUGACAC
pgi-novel-99c	AAUUGACCAAUACAGUGCUGACAC
pgi-novel-99d	AAUUGACCAAUACAGUGCUGACAC
pgi-novel-99e	AAUUGACCAAUACAGUGCUGACAC
pgi-novel-99f	AAUUGACCAAUACAGUGCUGACAC
pgi-novel-99g	AAUUGACCAAUACAGUGCUGACAC
pgi-novel-99h	AAUUGACCAAUACAGUGCUGACAC
pgi-novel-99i	AAUUGACCAAUACAGUGCUGACAC
pgi-novel-99j	AAUUGACCAAUACAGUGCUGACAC
pgi-novel-99k	AAUUGACCAAUACAGUGCUGACAC
pgi-novel-99l	AAUUGACCAAUACAGUGCUGACAC
pgi-novel-99m	AAUUGACCAAUACAGUGCUGACAC
pgi-novel-99n	AAUUGACCAAUACAGUGCUGACAC
pgi-novel-99o	AAUUGACCAAUACAGUGCUGACAC
pgi-novel-100	AGGAAAAUGCUUAGAACACCAAAG
pgi-novel-101	AAGUUUAACUGCAGCGGAACAAGC
pgi-novel-102a	AUAACAAAACAGGUCUGUACAGUC
pgi-novel-102b	AUAACAAAACAGGUCUGUACAGUC
pgi-novel-102c	AUAACAAAACAGGUCUGUACAGUC
pgi-novel-103a	AUAGAAUGCUGACACACAUAGAGC
pgi-novel-103b	AUAGAAUGCUGACACACAUAGAGC
pgi-novel-103c	AUAGAAUGCUGACACACAUAGAGC
pgi-novel-103d	AUAGAAUGCUGACACACAUAGAGC
pgi-novel-104a	ACAACCGUCGUCUAUAUUUUUAGC
pgi-novel-104b	ACAACCGUCGUCUAUAUUUUUAGC
pgi-novel-104c	ACAACCGUCGUCUAUAUUUUUAGC
pgi-novel-105	CGAUAUUCCAGUCAGAAGUACUGC
pgi-novel-106	AAGAGAUCAUCUGAAUAGUUUAGA
pgi-novel-107a	CAAAUCCCGAGUCCGGAACAAAUC
pgi-novel-107b	CAAAUCCCGAGUCCGGAACAAAUC
pgi-novel-107c	CAAAUCCCGAGUCCGGAACAAAUC
pgi-novel-107d	CAAAUCCCGAGUCCGGAACAAAUC
pgi-novel-107e	CAAAUCCCGAGUCCGGAACAAAUC
pgi-novel-107f	CAAAUCCCGAGUCCGGAACAAAUC
pgi-novel-108a	AUUGAUGGACAGUUGUUGGCAUGA
pgi-novel-108b	AUUGAUGGACAGUUGUUGGCAUGA
pgi-novel-109	GCAUUGAUGGACAGUUGUUGGCAU
pgi-novel-110	AGUGAGAGAACCAAAGUUAUAUUU
pgi-novel-111	UACCCUGCAUCUCCACCA
pgi-novel-112a	AUUGACCAAUAGAGUGCUGACACG
pgi-novel-112b	AUUGACCAAUAGAGUGCUGACACG
pgi-novel-112c	AUUGACCAAUAGAGUGCUGACACG
pgi-novel-112d	AUUGACCAAUAGAGUGCUGACACG
pgi-novel-112e	AUUGACCAAUAGAGUGCUGACACG
pgi-novel-112f	AUUGACCAAUAGAGUGCUGACACG
pgi-novel-112g	AUUGACCAAUAGAGUGCUGACACG
pgi-novel-112h	AUUGACCAAUAGAGUGCUGACACG
pgi-novel-112i	AUUGACCAAUAGAGUGCUGACACG
pgi-novel-112j	AUUGACCAAUAGAGUGCUGACACG
pgi-novel-112k	AUUGACCAAUAGAGUGCUGACACG
pgi-novel-112l	AUUGACCAAUAGAGUGCUGACACG
pgi-novel-112m	AUUGACCAAUAGAGUGCUGACACG
pgi-novel-113	CCGCAUAGUGCAGUGGA
pgi-novel-114a	CCAGUCGCAGGAGAGAUGAUGC
pgi-novel-114b	CCAGUCGCAGGAGAGAUGAUGC
pgi-novel-115a	UCAAUUGGCCAGUAGAAUAUUGAC
pgi-novel-115b	UCAAUUGGCCAGUAGAAUAUUGAC
pgi-novel-116a	AAUUGAUCAAUACAGUGCUGACAC
pgi-novel-116b	AAUUGAUCAAUACAGUGCUGACAC
pgi-novel-116c	AAUUGAUCAAUACAGUGCUGACAC
pgi-novel-116d	AAUUGAUCAAUACAGUGCUGACAC
pgi-novel-116e	AAUUGAUCAAUACAGUGCUGACAC
pgi-novel-116f	AAUUGAUCAAUACAGUGCUGACAC
pgi-novel-116g	AAUUGAUCAAUACAGUGCUGACAC
pgi-novel-116h	AAUUGAUCAAUACAGUGCUGACAC
pgi-novel-116i	AAUUGAUCAAUACAGUGCUGACAC
pgi-novel-116j	AAUUGAUCAAUACAGUGCUGACAC
pgi-novel-116k	AAUUGAUCAAUACAGUGCUGACAC
pgi-novel-116l	AAUUGAUCAAUACAGUGCUGACAC
pgi-novel-116m	AAUUGAUCAAUACAGUGCUGACAC
pgi-novel-116n	AAUUGAUCAAUACAGUGCUGACAC
pgi-novel-116o	AAUUGAUCAAUACAGUGCUGACAC
pgi-novel-116p	AAUUGAUCAAUACAGUGCUGACAC
pgi-novel-116q	AAUUGAUCAAUACAGUGCUGACAC
pgi-novel-116r	AAUUGAUCAAUACAGUGCUGACAC
pgi-novel-117	CUGUAGUGCAUAGAUGGACUUGGU
pgi-novel-118	AACCGAUUGCUGUGGAUGGAACCC
pgi-novel-119a	AAUAAGUAUGGUAGAGCCUCAACC
pgi-novel-119b	AAUAAGUAUGGUAGAGCCUCAACC
pgi-novel-119c	AAUAAGUAUGGUAGAGCCUCAACC
pgi-novel-119d	AAUAAGUAUGGUAGAGCCUCAACC
pgi-novel-119e	AAUAAGUAUGGUAGAGCCUCAACC
pgi-novel-120	AAAUAACGUUUUGGUCACUGUACU
pgi-novel-121a	GUCCAAAUUGUCAACAUGAUACU
pgi-novel-121b	GUCCAAAUUGUCAACAUGAUACU
pgi-novel-121c	GUCCAAAUUGUCAACAUGAUACU
pgi-novel-122a	AUAUUCGUUUGGUCGUGGAAUAUU
pgi-novel-122b	AUAUUCGUUUGGUCGUGGAAUAUU
pgi-novel-123a	AUUAGACUUUGACUUAUCUGUU
pgi-novel-123b	AUUAGACUUUGACUUAUCUGUU
pgi-novel-124	AUGAAUAUCCUUGGCCCGUAGUGC
pgi-novel-125a	UAUCUUUGGCCUGUAGUGCAAA
pgi-novel-125b	UAUCUUUGGCCUGUAGUGCAAA
pgi-novel-125c	UAUCUUUGGCCUGUAGUGCAAA
pgi-novel-126	AUGUGUUGUCGUAUUUUGCACG
pgi-novel-127	AGACCGAGUUAUCGCCUAGUUUGC
pgi-novel-128	ACCGUGUUUCUCUGUUUAAAG
pgi-novel-129	UCGCAUAGCGCAGUGGA
pgi-novel-130a	UUUGCACUACGGGCCAAAGAUAUU
pgi-novel-130b	UUUGCACUACGGGCCAAAGAUAUU
pgi-novel-130c	UUUGCACUACGGGCCAAAGAUAUU
pgi-novel-130d	UUUGCACUACGGGCCAAAGAUAUU
pgi-novel-131a	AUUGGUCAAUAGAGUGCUGACACG
pgi-novel-131b	AUUGGUCAAUAGAGUGCUGACACG
pgi-novel-131c	AUUGGUCAAUAGAGUGCUGACACG
pgi-novel-131d	AUUGGUCAAUAGAGUGCUGACACG
pgi-novel-131e	AUUGGUCAAUAGAGUGCUGACACG
pgi-novel-131f	AUUGGUCAAUAGAGUGCUGACACG
pgi-novel-132a	AUAAUAUUCGAUUGGUCGGGGAAU
pgi-novel-132b	AUAAUAUUCGAUUGGUCGGGGAAU
pgi-novel-133	ACAUGAUAGUAAUCUUCUCGU
pgi-novel-134a	AAUGUAUUACUUUUGGCAACGAAA
pgi-novel-134b	AAUGUAUUACUUUUGGCAACGAAA
pgi-novel-135a	UUUGGGUACGUAUAACAAAAC
pgi-novel-135b	UUUGGGUACGUAUAACAAAAC
pgi-novel-135c	UUUGGGUACGUAUAACAAAAC
pgi-novel-136	CUUGACCGAAAAUUGAUUAUAGAC
pgi-novel-137	AUCGAACUUUAAAAUUUGCUCAUA
pgi-novel-138	GCACAGACAGGAUAUUCCAAC
pgi-novel-139	AAUAUUCGUAUUAAAACUCUCAGU
pgi-novel-140a	AAUUGACCAAUAAAAUACUGACAC
pgi-novel-140b	AAUUGACCAAUAAAAUACUGACAC
pgi-novel-140c	AAUUGACCAAUAAAAUACUGACAC
pgi-novel-140d	AAUUGACCAAUAAAAUACUGACAC
pgi-novel-140e	AAUUGACCAAUAAAAUACUGACAC
pgi-novel-140f	AAUUGACCAAUAAAAUACUGACAC
pgi-novel-140g	AAUUGACCAAUAAAAUACUGACAC
pgi-novel-140h	AAUUGACCAAUAAAAUACUGACAC
pgi-novel-140i	AAUUGACCAAUAAAAUACUGACAC
pgi-novel-140j	AAUUGACCAAUAAAAUACUGACAC
pgi-novel-141a	CAAUAGAAUACUGACACACAUACA
pgi-novel-141b	CAAUAGAAUACUGACACACAUACA
pgi-novel-142	CACCGAAGUGGAAUAUGGCCUAUA
pgi-novel-143	UAUAGACGACGGUUGUAUGAC
pgi-novel-144	UAGAAAAUGGAACGACACGCC
pgi-novel-145a	UUUGCACUACAGGCCAAAGAUAUU
pgi-novel-145b	UUUGCACUACAGGCCAAAGAUAUU
pgi-novel-145c	UUUGCACUACAGGCCAAAGAUAUU
pgi-novel-145d	UUUGCACUACAGGCCAAAGAUAUU
pgi-novel-145e	UUUGCACUACAGGCCAAAGAUAUU
pgi-novel-146	GUAUACGUGAAUAGUAACCCCGAC
pgi-novel-147	ACUAGGCGAUAACUCGGUCUCCGU
pgi-novel-148	AAUAUUUCUUACUGGGCUAGUUGA
pgi-novel-149	GCGUAUUACUGUGUUUUAACCACC
pgi-novel-150	CAGAAUCCGGACUUAAGGUCA
pgi-novel-151	ACAUCUGAAUGACAAAAUUUUAUU
pgi-novel-152	UUUUUUGCACAGUCCAUCUA
pgi-novel-153	UACUGGGCUAGUUGAGCUCACCCU
pgi-novel-154	AGUUUAUGUUUUGUCGUAUUGUAC
pgi-novel-155a	AAAUAUAACUUUGGUUCUCUCACU
pgi-novel-155b	AAAUAUAACUUUGGUUCUCUCACU
pgi-novel-156	ACUUGACUCUUCUAAUGGAUUGCU
pgi-novel-157	AACGGAAUGACCCAAUUUGAAAAU
pgi-novel-158	AGGUCAUGACUUGAAGGUACUAUU
pgi-novel-159a	AAGAGGUCCUCUGAAUAGUUUAGA
pgi-novel-159b	AAGAGGUCCUCUGAAUAGUUUAGA
pgi-novel-160	UUUUUCUGACUGAAAUCACAACGU
pgi-novel-161a	GAAUAUCUUUGGCCCGUAGUGC
pgi-novel-161b	GAAUAUCUUUGGCCCGUAGUGC
pgi-novel-161c	GAAUAUCUUUGGCCCGUAGUGC
pgi-novel-162	AGAACUUACGGGACUCGAUUCC
pgi-novel-163a	AUUGAUCAAUAGAGUGCUGACACG
pgi-novel-163b	AUUGAUCAAUAGAGUGCUGACACG
pgi-novel-163c	AUUGAUCAAUAGAGUGCUGACACG
pgi-novel-164	UGAGAAUUAAGAUCUGAAUGAUU
pgi-novel-165a	CUUUGAUUGUAUCCAUGUUUUGAU
pgi-novel-165b	CUUUGAUUGUAUCCAUGUUUUGAU
pgi-novel-166a	UUGGCCUGUAGUGCAAAGAUGA
pgi-novel-166b	UUGGCCUGUAGUGCAAAGAUGA
pgi-novel-167	CCUCUCCUUGACAGAACUUCUAGA
pgi-novel-168a	AAGAGGUCAUCUGAAUAGUUAAGA
pgi-novel-168b	AAGAGGUCAUCUGAAUAGUUAAGA
pgi-novel-168c	AAGAGGUCAUCUGAAUAGUUAAGA
pgi-novel-168d	AAGAGGUCAUCUGAAUAGUUAAGA
pgi-novel-168e	AAGAGGUCAUCUGAAUAGUUAAGA
pgi-novel-168f	AAGAGGUCAUCUGAAUAGUUAAGA
pgi-novel-168g	AAGAGGUCAUCUGAAUAGUUAAGA
pgi-novel-169	UUGUGCACAUCCACUUGCUGA
pgi-novel-170	CUUGGGAAUUAAGAUCUGAAUGAU
pgi-novel-171	GUUUGUUUGAUGGUAUC
pgi-novel-172	CGACAGUCGUUCGUAAGAAGU
pgi-novel-173	ACUGUUGAUGUGACAUACUCCACC
pgi-novel-174a	AAUAUUUAUUACUCGAAUUCGAUC
pgi-novel-174b	AAUAUUUAUUACUCGAAUUCGAUC
pgi-novel-175	AGGCGACGGUUUCGGUCAUACAAC
pgi-novel-176	CAAUUGACCAACUUACCAUGAAGU
pgi-novel-177	UGAAAGAGGUAGAGUUCAUCA
pgi-novel-178	AGGGAGCGAACUAAGAACGAACC
pgi-novel-179	AAAACCGAAAGAAGCACUUCAAGC
pgi-novel-180	UUGAUCAAUACAGUGCUGACACGC
pgi-novel-181a	CGAACCGUCGUCUUUGGUGUCUAU
pgi-novel-181b	CGAACCGUCGUCUUUGGUGUCUAU
pgi-novel-182	AAUAUUCUUGUUUAAACUCUCAGC
pgi-novel-183	CGAAUUCACUAAAACUCUAGAGAG
pgi-novel-184a	AAUAUUCGUGUAAAAACUCUCAGC
pgi-novel-184b	AAUAUUCGUGUAAAAACUCUCAGC
pgi-novel-184c	AAUAUUCGUGUAAAAACUCUCAGC
pgi-novel-184d	AAUAUUCGUGUAAAAACUCUCAGC
pgi-novel-185a	AUGACCAAUACAGUGCUGACACGC
pgi-novel-185b	AUGACCAAUACAGUGCUGACACGC
pgi-novel-185c	AUGACCAAUACAGUGCUGACACGC
pgi-novel-185d	AUGACCAAUACAGUGCUGACACGC
pgi-novel-185e	AUGACCAAUACAGUGCUGACACGC
pgi-novel-185f	AUGACCAAUACAGUGCUGACACGC
pgi-novel-185g	AUGACCAAUACAGUGCUGACACGC
pgi-novel-186	AGAGAACCAAAGUUAUAUUUAAUA
pgi-novel-187a	AAUUUGGCACCUUUAGCAACGAAA
pgi-novel-187b	AAUUUGGCACCUUUAGCAACGAAA
pgi-novel-187c	AAUUUGGCACCUUUAGCAACGAAA
pgi-novel-187d	AAUUUGGCACCUUUAGCAACGAAA
pgi-novel-187e	AAUUUGGCACCUUUAGCAACGAAA
pgi-novel-187f	AAUUUGGCACCUUUAGCAACGAAA
pgi-novel-187g	AAUUUGGCACCUUUAGCAACGAAA
pgi-novel-187h	AAUUUGGCACCUUUAGCAACGAAA
pgi-novel-187i	AAUUUGGCACCUUUAGCAACGAAA
pgi-novel-188	ACGUGAAUGACAUAAGUAGAAGAA
pgi-novel-189a	ACUGUCCUUAAGUAGAAAUUUCGC
pgi-novel-189b	ACUGUCCUUAAGUAGAAAUUUCGC
pgi-novel-190	GAAUUCCUGUAGUGAUAGUAGUAC
pgi-novel-191	AGUUUGGAUAUUGUCUACGAG
pgi-novel-192	UCGGAUCAUUACUCGGACCUACUC
pgi-novel-193	GAAUAAAUCUGAAUCUGAAUCUGA
pgi-novel-194a	UCCCACAGCUUUAUUGAACUG
pgi-novel-194b	UCCCACAGCUUUAUUGAACUG
pgi-novel-195	AGGGGUAUGCACUUGAUCCUUGCU
pgi-novel-196	ACCUUGGUGUGUAGAAUAUGUUCC
pgi-novel-197	CUAGAAGUUCUGUCAAGGAGAGGU
pgi-novel-198	GGUCGAACCGUCGCCAUAGACACC
pgi-novel-199a	AAUAUUCUUUACUGGGCUAGUUGA
pgi-novel-199b	AAUAUUCUUUACUGGGCUAGUUGA
pgi-novel-200	AUAUUCCAGUCAGAAAUACUGCUC
pgi-novel-201	UCCAAAAUCCGUCGCUAAAAGUGA
pgi-novel-202	CGAACUGUUUGCUCAUUUUACAGC
pgi-novel-203	UUUAACAGAAUAGUGAGGACUACU
pgi-novel-204	GUAAGAAAUAAUGAAGGAAUGAGC
pgi-novel-205	CCAAAUUGUCAACAUGAUACUGCU
pgi-novel-206	AGAUACAUGGUACAGAAUUCAAAU
pgi-novel-207a	AUAUUUCGUUGCCUAAUAUGGACC
pgi-novel-207b	AUAUUUCGUUGCCUAAUAUGGACC
pgi-novel-207c	AUAUUUCGUUGCCUAAUAUGGACC
pgi-novel-207d	AUAUUUCGUUGCCUAAUAUGGACC
pgi-novel-208a	GUGUGAUUUGGGUACGUAUAACAA
pgi-novel-208b	GUGUGAUUUGGGUACGUAUAACAA
pgi-novel-208c	GUGUGAUUUGGGUACGUAUAACAA
pgi-novel-208d	GUGUGAUUUGGGUACGUAUAACAA
pgi-novel-209	ACUUGACUCUUUUAAUGGAUUGCU
pgi-novel-210a	UGGCUCGAGCUGUUGAAAGAUU
pgi-novel-210b	UGGCUCGAGCUGUUGAAAGAUU
pgi-novel-211	GAGAAUGAAAGAAGAAUGAGCUUC
pgi-novel-212a	UUGACUCUUCUAAUGGAUUGCU
pgi-novel-212b	UUGACUCUUCUAAUGGAUUGCU
pgi-novel-213	CGUUUGGUCGUGGAAUAUUCGUAC
pgi-novel-214a	AAGUACAGUAAUACGCGUGGUUGC
pgi-novel-214b	AAGUACAGUAAUACGCGUGGUUGC
pgi-novel-215a	AAGAUGACCCAAGAAGAUACUAUU
pgi-novel-215b	AAGAUGACCCAAGAAGAUACUAUU
pgi-novel-216a	AUGUGAGAGGACGUCACACAGUGA
pgi-novel-216b	AUGUGAGAGGACGUCACACAGUGA
pgi-novel-217	AUGAUAGCAUUAGUAGUCCUCACU
pgi-novel-218a	AAUUGACCAAUAGAAUACUGACA
pgi-novel-218b	AAUUGACCAAUAGAAUACUGACA
pgi-novel-219a	AGUGAACCAAACUAGAAUAAAAGU
pgi-novel-219b	AGUGAACCAAACUAGAAUAAAAGU
pgi-novel-220	ACCAGAAUCAGAGAAUUCUUCUUC
pgi-novel-221a	AAAUACAGUAAUACGCGUGGUUGC
pgi-novel-221b	AAAUACAGUAAUACGCGUGGUUGC
pgi-novel-222a	AAGAGAUCCUCUGAAUAGUUAAGA
pgi-novel-222b	AAGAGAUCCUCUGAAUAGUUAAGA
pgi-novel-223	CUAAGAACGAACCGGCUAUAGCGA
pgi-novel-224	AUUGAUACUCGGAUCAUAUUCGUU
pgi-novel-225	AGAUGGACUUGGUAUGAUUAUGAC
pgi-novel-226	ACUUACUCUCACGCCUGAGCUAUC
pgi-novel-227	GUGUUUACUGUGCAGGAUCAGGAC
pgi-novel-228	CGAUUUUCAUUGUGGUUACCGAAA
pgi-novel-229	AUUAAAUGACACUCAUUAACUCUU
pgi-novel-230a	ACUUGUUGUCUAUUAUAUUCUAUC
pgi-novel-230b	ACUUGUUGUCUAUUAUAUUCUAUC
pgi-novel-231	UUCGCGAGUAUGAAUAUAUGU
pgi-novel-232a	CUACGAUCGUAGAGUAGUCACUCC
pgi-novel-232b	CUACGAUCGUAGAGUAGUCACUCC
pgi-novel-232c	CUACGAUCGUAGAGUAGUCACUCC
pgi-novel-233	GAAAAACGUCGUGGUUAAGGGUGU
pgi-novel-234	ACCCGUUGCCAUAGGGUCUGAAUC
pgi-novel-235a	AAGAGGUCCUCUGAAUAGUUAAGA
pgi-novel-235b	AAGAGGUCCUCUGAAUAGUUAAGA
pgi-novel-235c	AAGAGGUCCUCUGAAUAGUUAAGA
pgi-novel-235d	AAGAGGUCCUCUGAAUAGUUAAGA
pgi-novel-235e	AAGAGGUCCUCUGAAUAGUUAAGA
pgi-novel-236a	UCUGUACCAUGUAUUUGGCGACUC
pgi-novel-236b	UCUGUACCAUGUAUUUGGCGACUC
pgi-novel-236c	UCUGUACCAUGUAUUUGGCGACUC
pgi-novel-236d	UCUGUACCAUGUAUUUGGCGACUC
pgi-novel-237a	UCAAUUGACCAAUAGAAUACU
pgi-novel-237b	UCAAUUGACCAAUAGAAUACU
pgi-novel-237c	UCAAUUGACCAAUAGAAUACU
pgi-novel-237d	UCAAUUGACCAAUAGAAUACU
pgi-novel-238a	CAGUAUUCUAUUGAUCAAUUGACC
pgi-novel-238b	CAGUAUUCUAUUGAUCAAUUGACC
pgi-novel-238c	CAGUAUUCUAUUGAUCAAUUGACC
pgi-novel-239	UAAGUGUCGUUUUGGAAUCUCUAU
pgi-novel-240	AUUAAAACUACGUCGUUUUGGAGG
pgi-novel-241	AAUCACACCAGAAUCAGAGAAUUC
pgi-novel-242a	AUUAAAACUACGUCGUUUUGGAGA
pgi-novel-242b	AUUAAAACUACGUCGUUUUGGAGA
pgi-novel-242c	AUUAAAACUACGUCGUUUUGGAGA
pgi-novel-243	AUCUUAGUCAUAAUAUUCUUUACU
pgi-novel-244	UGAGAAUUUCAAGUAAGUAUUAAU
pgi-novel-245	GUGGAUUUGAUAUAAUGUUAUAGU
pgi-novel-246a	CAACACUGUAUUGAUCAAUUGACC
pgi-novel-246b	CAACACUGUAUUGAUCAAUUGACC
pgi-novel-246c	CAACACUGUAUUGAUCAAUUGACC
pgi-novel-247a	UUUAAUAUUUUAUGGAACUGA
pgi-novel-247b	UUUAAUAUUUUAUGGAACUGA
pgi-novel-247c	UUUAAUAUUUUAUGGAACUGA
pgi-novel-248	GAAUAGUAACCCGUGAAUAGUAAC
pgi-novel-249a	AUUAAAACUACGUCGUUUUGGAGU
pgi-novel-249b	AUUAAAACUACGUCGUUUUGGAGU
pgi-novel-249c	AUUAAAACUACGUCGUUUUGGAGU
pgi-novel-249d	AUUAAAACUACGUCGUUUUGGAGU
pgi-novel-250	GAGUUAUCGUCCAGUUUGCAAAAC
pgi-novel-251	CGUGAUUUGGAUACCUAUACC
pgi-novel-252	CAAUGAGAAUGAUAAUGAAUAU
pgi-novel-253	AAAAGUAUUCUGUUUUAUAUAAAA
pgi-novel-254	AUGAGCAAACAGUUCGGACUCGA
pgi-novel-255	UGUGGUAAAAGUCCUCAUUGGCCC
pgi-novel-256	AGAAAGUUCUGUCUAAGGAGAGGU
pgi-novel-257	UGCAUUUGCGCCUGCACCUGA
pgi-novel-258	UGCAAUGGACCUUUUGGCACUU
pgi-novel-259	AUUUGGGAAUUCUGGGCAAAAGCC
pgi-novel-260	AUACUCGACUCGUUUAAGAUUCAA
pgi-novel-261	AGAAUAGUUUGUGUCUGUAGCAUC
pgi-novel-262	AAAUACGCUCAAGAUUAUAGAAGA
pgi-novel-263	AUAAGUAUGUUGGACCACCUCUUU
pgi-novel-264	AAUUUAUUCUGCAUUAUCUUAGUC
pgi-novel-265	AUUAAAUUUUCUGCUUUGGUGUUC
pgi-novel-266a	AUUUGUUGAUCAAUAUGCUGAGGU
pgi-novel-266b	AUUUGUUGAUCAAUAUGCUGAGGU
pgi-novel-266c	AUUUGUUGAUCAAUAUGCUGAGGU
pgi-novel-267	AUUGUCACUAUGAGAAUUGCUA
pgi-novel-268	AUGACAACCCAGUAGUCCUUGGCC
pgi-novel-269a	ACCAAUGGUAAGAACUUGUCCC
pgi-novel-269b	ACCAAUGGUAAGAACUUGUCCC
pgi-novel-270	AAGGUUAUCGUUUGGCAAUCGUGC
pgi-novel-271	UACAAACUGUUGAUGUGGCAUACU
pgi-novel-272	AUGAGAAUUUAAAUAUGAACAAUU
pgi-novel-273	UAAUAAUUGUAAUGAGGACUC
pgi-novel-274a	UUUUCGUGACCAAUGUUUCAAU
pgi-novel-274b	UUUUCGUGACCAAUGUUUCAAU
pgi-novel-275	UGUGCACCGAUCGUCUC
pgi-novel-276	GUGAUUCUGUAAUAUUAUUUGUGA
pgi-novel-277	ACCUUGUGAUCGCCUGUACUGACU
pgi-novel-278	GUCAAUAUUGUGAUUCUGUAAUAU
pgi-novel-279	ACGACAGGUGGGCGAUUACUCCAA
pgi-novel-280a	UCUGCGUGUCAGCACUGUAUUGGU
pgi-novel-280b	UCUGCGUGUCAGCACUGUAUUGGU
pgi-novel-280c	UCUGCGUGUCAGCACUGUAUUGGU
pgi-novel-280d	UCUGCGUGUCAGCACUGUAUUGGU
pgi-novel-281a	CGACACUGUAUUGAUCAAUUGACC
pgi-novel-281b	CGACACUGUAUUGAUCAAUUGACC
pgi-novel-281c	CGACACUGUAUUGAUCAAUUGACC
pgi-novel-281d	CGACACUGUAUUGAUCAAUUGACC
pgi-novel-281e	CGACACUGUAUUGAUCAAUUGACC
pgi-novel-281f	CGACACUGUAUUGAUCAAUUGACC
pgi-novel-282	AUUUGUAGAAUAGUUUGUGUC
pgi-novel-283	GUGCUUAGGUUAGAAUUGAAAAUC
pgi-novel-284a	UUAACGAAUUCUGAGUACAUU
pgi-novel-284b	UUAACGAAUUCUGAGUACAUU
pgi-novel-284c	UUAACGAAUUCUGAGUACAUU
pgi-novel-285a	UGAUUGAGCCGUGCCAAUAUC
pgi-novel-285b	UGAUUGAGCCGUGCCAAUAUC
pgi-novel-285c	UGAUUGAGCCGUGCCAAUAUC
pgi-novel-285d	UGAUUGAGCCGUGCCAAUAUC
pgi-novel-285e	UGAUUGAGCCGUGCCAAUAUC
pgi-novel-285f	UGAUUGAGCCGUGCCAAUAUC
pgi-novel-285g	UGAUUGAGCCGUGCCAAUAUC
pgi-novel-286	UAUUUUCUUCCAUACUCUGUAGUA
pgi-novel-287	AAUAAGCAUGUUGGACCACCUCCU
pgi-novel-288a	CUGCGUGUCAGCACUGUAUUGGU
pgi-novel-288b	CUGCGUGUCAGCACUGUAUUGGU
pgi-novel-288c	CUGCGUGUCAGCACUGUAUUGGU
pgi-novel-289	ACUCGGAUUCGUUAAUAAUAUGAU
pgi-novel-290	AACCACGCGUAUUACUGUACUUUU
pgi-novel-291a	CAGCAUUCUAUUGACCAAUUGACC
pgi-novel-291b	CAGCAUUCUAUUGACCAAUUGACC
pgi-novel-292	CUUGACCGAGUAGGAAAUGUAGCC
pgi-novel-293	UAACUGAGAAUCACUGAAGAUG
pgi-novel-294	UAGAACAAAACAACAUGACGG
pgi-novel-295	CAUCGGAACAAUGAUAACCAUCGU
pgi-novel-296	AUUAAAAUUACGUCGUUUUGGAGA
pgi-novel-297a	UGAUACUAAAGAAUAUCCUUGGCC
pgi-novel-297b	UGAUACUAAAGAAUAUCCUUGGCC
pgi-novel-298	CUCGCAUGAUCUUGAUU
pgi-novel-299	AUAAGUUGUUUGAGAAUUUCAAGU
pgi-novel-300a	UUAUCAUAAGACAGGGUUGUGC
pgi-novel-300b	UUAUCAUAAGACAGGGUUGUGC
pgi-novel-301	UGGGUCAACCAAGGAUAAUUC
pgi-novel-302	UGAAUGAAGCUGAAUCUGAAUGGC
pgi-novel-303	AGUUUGUGCGUGAAUUCAACC
pgi-novel-304	UUUUUUUCUUACAGUCAACUCACU
pgi-novel-305	UUUUAACGACGGACAACAUAUAGC
pgi-novel-306	UUUGUGCACAACUCUAAAACGU
pgi-novel-307	AAGUGGAACCAUACUCAUCUAGUA
pgi-novel-308a	AAUCUUGAUGGACGAUUUUGACCC
pgi-novel-308b	AAUCUUGAUGGACGAUUUUGACCC
pgi-novel-309	UUUCGGUCAAUUUCUGUUUGGAAU
pgi-novel-310a	AUCAUUACCUUAAUACUUGUGCAC
pgi-novel-310b	AUCAUUACCUUAAUACUUGUGCAC
pgi-novel-311	UUAGGAUAAUCAGUAAUUAAGC
pgi-novel-312	CAAAACAUGGAUACAAUCAAAGAU
pgi-novel-313	UUGAAAAUCUAGCCUCUAAGC
pgi-novel-314a	AAUUGACCAAUACAGUACUGACAC
pgi-novel-314b	AAUUGACCAAUACAGUACUGACAC
pgi-novel-314c	AAUUGACCAAUACAGUACUGACAC
pgi-novel-315	UUGGUAUCAGAGCUUAGGGAUA
pgi-novel-316a	UCAAUUGACCAAUACAGUGCUGAC
pgi-novel-316b	UCAAUUGACCAAUACAGUGCUGAC
pgi-novel-317a	CAUUUGGAUACAUGUAAAAAACA
pgi-novel-317b	CAUUUGGAUACAUGUAAAAAACA
pgi-novel-317c	CAUUUGGAUACAUGUAAAAAACA
pgi-novel-317d	CAUUUGGAUACAUGUAAAAAACA
pgi-novel-317e	CAUUUGGAUACAUGUAAAAAACA
pgi-novel-317f	CAUUUGGAUACAUGUAAAAAACA
pgi-novel-317g	CAUUUGGAUACAUGUAAAAAACA
pgi-novel-317h	CAUUUGGAUACAUGUAAAAAACA
pgi-novel-318a	AUUAAAAUUACGUCGUUUUGGAGU
pgi-novel-318b	AUUAAAAUUACGUCGUUUUGGAGU
pgi-novel-319	CCUCUUUCCUGGGAACGACCU
pgi-novel-320	AGGAUUGACAAAUUGAU
pgi-novel-321	AACGAGACAGUGGAUUGAUUCCUAC
pgi-novel-322a	CAGAGUUAUCCAGGUUUGCACC
pgi-novel-322b	CAGAGUUAUCCAGGUUUGCACC
pgi-novel-323	AGUGAACUGCUCGAGCU
pgi-novel-324	UCAAUUGACCAAAGUUAACUUCAU
pgi-novel-325a	CAGCAUUCUAUUGAUCAAUUGACC
pgi-novel-325b	CAGCAUUCUAUUGAUCAAUUGACC
pgi-novel-325c	CAGCAUUCUAUUGAUCAAUUGACC
pgi-novel-325d	CAGCAUUCUAUUGAUCAAUUGACC
pgi-novel-326	CAGCACUUUAUUGACCAAUUGACC
pgi-novel-327a	AGUGUUUUAGGUGUAAUUUGGAUA
pgi-novel-327b	AGUGUUUUAGGUGUAAUUUGGAUA
pgi-novel-327c	AGUGUUUUAGGUGUAAUUUGGAUA
pgi-novel-327d	AGUGUUUUAGGUGUAAUUUGGAUA
pgi-novel-327e	AGUGUUUUAGGUGUAAUUUGGAUA
pgi-novel-327f	AGUGUUUUAGGUGUAAUUUGGAUA
pgi-novel-328	AUAGCCGGUUCGUUCUUAGUUCGC
pgi-novel-329	UAGAGGCUAGAUUUUGGACGUC
pgi-novel-330	UUGACUGUACCUUUAUGUAAG
pgi-novel-331	AAAUCAUAGAAGAUAGUAGAUAUC
pgi-novel-332a	AACAUACGCCGGAACCGUUGGUGC
pgi-novel-332b	AACAUACGCCGGAACCGUUGGUGC
pgi-novel-333	AGUACUAGUCGGGGUAUGGAAUGA
pgi-novel-334a	UUUUUUGCUGGUCGCUACUCC
pgi-novel-334b	UUUUUUGCUGGUCGCUACUCC
pgi-novel-335	CUGUAAUUGGAAAGAGU
pgi-novel-336	CGUUCGUGUGGAUACCGUAGAGGC
pgi-novel-337a	UUGACCAAUACAGUGUUGACACGC
pgi-novel-337b	UUGACCAAUACAGUGUUGACACGC
pgi-novel-337c	UUGACCAAUACAGUGUUGACACGC
pgi-novel-338	UUGAUAUCGUUGGCAUUUGAGGGU
pgi-novel-339	UUCUGUAAUAUUAUUUGUGAAUAA
pgi-novel-340	UCACAGAAAAUUCCAAUAGAACAC
pgi-novel-341a	AAGAGUGUAGAUGGGUUAAUAAGU
pgi-novel-341b	AAGAGUGUAGAUGGGUUAAUAAGU
pgi-novel-341c	AAGAGUGUAGAUGGGUUAAUAAGU
pgi-novel-341d	AAGAGUGUAGAUGGGUUAAUAAGU
pgi-novel-341e	AAGAGUGUAGAUGGGUUAAUAAGU
pgi-novel-342	CCAAGAUUAUAUAGGUAGUGCU
pgi-novel-343	CAGUAUCAUGUUGACAAUUUGGA
pgi-novel-344	CUAUUGAUCAAUUGACCAACUUACC
pgi-novel-345	AACCGGUUGCUGUGGAGCAAC
pgi-novel-346a	CUGAAGGUCUUGAGUUC
pgi-novel-346b	CUGAAGGUCUUGAGUUC
pgi-novel-347	GCAGAAUUCUAUAUGUAUCUA
pgi-novel-348	UUGCGGUCGGAGAGUUAUGUU
pgi-novel-349	UGCAUUUGCGCCUGCACCUGU
pgi-novel-350	UGGAAGUGAACUUGUACCUGAGGA
pgi-novel-351	CUGGGACACGACUUACAAUUUGGU
pgi-novel-352	UUGGCAACGAAAUGAACUCUUUUU
pgi-novel-353a	AAGAGUGUAGAUGAGUUAAUAAGU
pgi-novel-353b	AAGAGUGUAGAUGAGUUAAUAAGU
pgi-novel-354a	AAUAUUACUCUGGAGAUUAAAACU
pgi-novel-354b	AAUAUUACUCUGGAGAUUAAAACU
pgi-novel-355	UUUUGACUGAAAUUUGAUUAUAGC
pgi-novel-356	UUGACUACCGAGAAUUAAACC
pgi-novel-357a	UCGAUUUGGACUUGAGAUUUGACC
pgi-novel-357b	UCGAUUUGGACUUGAGAUUUGACC
pgi-novel-358	UAAAACUACGUCGUUUUGGAGGGA
pgi-novel-359	ACGGAGACCGAGUUAUCGCCU
pgi-novel-360a	ACGGAAAAAAUCGUCGCUAUAGCC
pgi-novel-360b	ACGGAAAAAAUCGUCGCUAUAGCC
pgi-novel-360c	ACGGAAAAAAUCGUCGCUAUAGCC
pgi-novel-361a	AAAGAUGGACUGUUGAUUAUUGGU
pgi-novel-361b	AAAGAUGGACUGUUGAUUAUUGGU
pgi-novel-362	CAUGAGAAUUCUAUGUGGAGCAUC
pgi-novel-363	UUUUUGGUAAGUUGGUCAAUUGAC
pgi-novel-364a	UAGAAUGCUGACACACAUAGAGU
pgi-novel-364b	UAGAAUGCUGACACACAUAGAGU
pgi-novel-364c	UAGAAUGCUGACACACAUAGAGU
pgi-novel-365a	UGUCGCAGGAAAGAUGGCACUUG
pgi-novel-365b	UGUCGCAGGAAAGAUGGCACUUG
pgi-novel-366	CUAAAGGUACUGUUUUAAGCCC
pgi-novel-367a	AUAGAAAACUUAAAUUAGAACAGA
pgi-novel-367b	AUAGAAAACUUAAAUUAGAACAGA
pgi-novel-367c	AUAGAAAACUUAAAUUAGAACAGA
pgi-novel-368	GGGCCUGUAGCUCAGAG
pgi-novel-369a	AAUUGACCAACUUACUCAAAAAUA
pgi-novel-369b	AAUUGACCAACUUACUCAAAAAUA
pgi-novel-370	CCAGGUGGUCAUCUGAACUUAACC
pgi-novel-371a	AAUAUUUGUAUUGAAACUCACAGU
pgi-novel-371b	AAUAUUUGUAUUGAAACUCACAGU
pgi-novel-371c	AAUAUUUGUAUUGAAACUCACAGU
pgi-novel-372	UUGCACAUGGGUUAGUC
pgi-novel-373	CAACUGAGAGUCACUGUAGAUG
pgi-novel-374	GAGAUAUAAGGCCUGACAUUUGCC
pgi-novel-375	AUGAGAAAAGACUAUUUUAAAAGU
pgi-novel-376a	AAUUGAUCAAUACAGUGUCGACAC
pgi-novel-376b	AAUUGAUCAAUACAGUGUCGACAC
pgi-novel-376c	AAUUGAUCAAUACAGUGUCGACAC
pgi-novel-376d	AAUUGAUCAAUACAGUGUCGACAC
pgi-novel-377a	ACGACUACGAGGUUGUACGUUCAC
pgi-novel-377b	ACGACUACGAGGUUGUACGUUCAC
pgi-novel-378	UCUUAAUGAAAUGUGGAGAUC
pgi-novel-379	AAUAAAUGUAAUGAGGACUCUAUU
pgi-novel-380	GUUAAUACUGUUGAAAUACUCGGU
pgi-novel-381	AUGAGUGUCAUUUAAUUGUAGUGA
pgi-novel-382	AAAGUAUCGCUGUAGAUGUAUAGC
pgi-novel-383	AAAUAUAACUUUGAUUCUCUCACU
pgi-novel-384a	AUAUAUAGCGACGGACCGAAUCGU
pgi-novel-384b	AUAUAUAGCGACGGACCGAAUCGU
pgi-novel-384c	AUAUAUAGCGACGGACCGAAUCGU
pgi-novel-385	UUUUUGAACUUCCGAGAAAUACGU
pgi-novel-386	AUUCUGAGUCGUCAAAUACAUGGU
pgi-novel-387	AGGAAAUGUAGUCUUUUAUAGGAA
pgi-novel-388	UCAUACAACCGUCGUUUAUAC
pgi-novel-389a	CUGCGUGUCGACACUGUAUUGAUC
pgi-novel-389b	CUGCGUGUCGACACUGUAUUGAUC
pgi-novel-389c	CUGCGUGUCGACACUGUAUUGAUC
pgi-novel-390a	AUAUCAACUGUGACUCUUGACACC
pgi-novel-390b	AUAUCAACUGUGACUCUUGACACC
pgi-novel-391	AAACAACUUGGCUCUGAUACCA
pgi-novel-392	CCAGUAGAAUUUUCAAUAAUAC
pgi-novel-393	AAAAACUUGCCUGAACCGUUGAUU
pgi-novel-394	GAUUAAUUGAUUGUUGUACUUGGU
pgi-novel-395	UUGAAUUCUUAUAUCAUUGUCAUC
pgi-novel-396	AUCGAGGAUUUCAAAUGGGCCAAU
pgi-novel-397	AUAAGUCGUUUGAGAAUUUCAAGC
pgi-novel-398a	GUGUCAGUACUGUAUUGGUCAAUU
pgi-novel-398b	GUGUCAGUACUGUAUUGGUCAAUU
pgi-novel-398c	GUGUCAGUACUGUAUUGGUCAAUU
pgi-novel-399	AACAAAAAGUGUUGUGGAUUUAAC
pgi-novel-400	UUUGACCGGUUAAGUGAAGAAAGU
pgi-novel-401	AUUAUAAAUUCAAUGGUCAUGAUC
pgi-novel-402	UUUUAAUGGAUUGCUUGUUCCGCU
pgi-novel-403	CUAAGUUUGCUGAGUUGUCCC
pgi-novel-404	CCUCAUUGGCCCGUAGUGCAUU
pgi-novel-405	AUAAUUCUUCUUCUAAAGUCUGUC
pgi-novel-406	AUUACUUGCUGGGCACUCAAAUGC
pgi-novel-407	GUAGUUCGGUACUUGACUCGAGAU
pgi-novel-408	AUAGCACAGACAGGAUAUUCCGAC
pgi-novel-409	AUGCUGAAUCAACAACGAAAAUGU
pgi-novel-410	AGUGAGUUGACUGUAAGAAAAAAA
pgi-novel-411a	GAUCGAUGUCUCUGUACGAAAGCC
pgi-novel-411b	GAUCGAUGUCUCUGUACGAAAGCC
pgi-novel-412a	AGUAUUUUAGGUGUAAUUUGGAUA
pgi-novel-412b	AGUAUUUUAGGUGUAAUUUGGAUA
pgi-novel-412c	AGUAUUUUAGGUGUAAUUUGGAUA
pgi-novel-412d	AGUAUUUUAGGUGUAAUUUGGAUA
pgi-novel-412e	AGUAUUUUAGGUGUAAUUUGGAUA
pgi-novel-412f	AGUAUUUUAGGUGUAAUUUGGAUA
pgi-novel-412g	AGUAUUUUAGGUGUAAUUUGGAUA
pgi-novel-412h	AGUAUUUUAGGUGUAAUUUGGAUA
pgi-novel-412i	AGUAUUUUAGGUGUAAUUUGGAUA
pgi-novel-412j	AGUAUUUUAGGUGUAAUUUGGAUA
pgi-novel-413	AUUUGGCGACUCAGAAUAGGUGAU
pgi-novel-414a	UUGGCUUUCGUACAGAGACAUCGA
pgi-novel-414b	UUGGCUUUCGUACAGAGACAUCGA
pgi-novel-415a	UCUACGAUCGUAGAGUAGUCACU
pgi-novel-415b	UCUACGAUCGUAGAGUAGUCACU
pgi-novel-416	AUAAUUUGUAGUUCAAUGAGUUGA
pgi-novel-417	UUCGAGAACUACUUCCCUGAGA
pgi-novel-418	ACUCUCCCUCAAGGGCUUCUG
pgi-novel-419	AUAUUUUUGCGCCAGAUUCGACUC
pgi-novel-420	AAUAUAAGUCGUUUUAGAGAAAUA
pgi-novel-421	UUCUGGUGUGAUUUUCAAUUCUAA
pgi-novel-422a	ACAAAUUGGUGAUUGUACUCGAAA
pgi-novel-422b	ACAAAUUGGUGAUUGUACUCGAAA
pgi-novel-423	UCCAAAUUGUCAACAUGAUACU
pgi-novel-424	AUUGAGUUGUUCAGAUUUGGUUCA
pgi-novel-425	AAUAAAGAAUUCAACUUCACGU
pgi-novel-426	UGUGAUUUGGAUACAUAUAAC
pgi-novel-427	UUCGUGACCAAUGUUUCAAUGU
pgi-novel-428a	ACAGCCUGUAGCGGCAGGGAGAGA
pgi-novel-428b	ACAGCCUGUAGCGGCAGGGAGAGA
pgi-novel-429a	UUUUUGAUAAGUUGGUCAAUUGGC
pgi-novel-429b	UUUUUGAUAAGUUGGUCAAUUGGC
pgi-novel-430	ACAAAAGAGCAUCAAUACGAAAGA
pgi-novel-431	UACUGAACAAUUAUUAGAAUUAAU
pgi-novel-432a	AAAACAUGUAUGUACAGUCUGUGC
pgi-novel-432b	AAAACAUGUAUGUACAGUCUGUGC
pgi-novel-433a	UUGAAGUCCAAACCGCACCCGAAA
pgi-novel-433b	UUGAAGUCCAAACCGCACCCGAAA
pgi-novel-434	AAUUGGCCAAUAAAAUACUGACAC
pgi-novel-435	AAUGAUCUGUCUACGUGGAUUACC
pgi-novel-436	CUAUAACUAUGGGACGGAGGGAGU
pgi-novel-437	UGGUAUUGUCAGAACAGGUGCC
pgi-novel-438	CGGCACCUGUUCUGACAAUACCAU
pgi-novel-439a	UUGUGUGGACCUAUUUUGGGGG
pgi-novel-439b	UUGUGUGGACCUAUUUUGGGGG
pgi-novel-440	AAAGUAUUCUGCUACUUCACUACU
pgi-novel-441	ACUAAUUAGAGUUGGAAUUGGAUU
pgi-novel-442	GGGCAAUUACUCCCUUGGCAGU
pgi-novel-443a	AUGUGUGUCAGUAUUCUAUUGGUC
pgi-novel-443b	AUGUGUGUCAGUAUUCUAUUGGUC
pgi-novel-444	AAGUAACCAACUCAUCUAAAAGCU
pgi-novel-445a	AAAAGGGUGAGCUCAACUAGC
pgi-novel-445b	AAAAGGGUGAGCUCAACUAGC
pgi-novel-446a	UAUUUUCACAACAAAAGUGUCGCU
pgi-novel-446b	UAUUUUCACAACAAAAGUGUCGCU
pgi-novel-446c	UAUUUUCACAACAAAAGUGUCGCU
pgi-novel-446d	UAUUUUCACAACAAAAGUGUCGCU
pgi-novel-446e	UAUUUUCACAACAAAAGUGUCGCU
pgi-novel-446f	UAUUUUCACAACAAAAGUGUCGCU
pgi-novel-446g	UAUUUUCACAACAAAAGUGUCGCU
pgi-novel-446h	UAUUUUCACAACAAAAGUGUCGCU
pgi-novel-446i	UAUUUUCACAACAAAAGUGUCGCU
pgi-novel-447	ACUAAUUCCUGAACGGUCCAGAUU
pgi-novel-448	CUAGAAGUUCUGCCAAUGAGAGGU
pgi-novel-449	CUUACCGAUUAAGAGGCAUUCAGA
pgi-novel-450	CUGCGUGUCAGUAUUCUAUUGGUC
pgi-novel-451	AACUCACUGAACUUUAGUUUACUA
pgi-novel-452	UGAAUGGAUGAAUGAGA
pgi-novel-453	AUGAGAAUUUAAAUAUGAAUAAUU
pgi-novel-454	AGUUUUGUAGAUAAAAAAUUAACG
pgi-novel-455	AUCAAAGUUGGCACGUUUUACUGA
pgi-novel-456	AGGAAUGCUAUUUAAGGAGAA
pgi-novel-457	UUUGUGAACUAAAUCUGAGCAACU
pgi-novel-458	ACUGAUUUUCUUAAACUAUGUGCC
pgi-novel-459	GUCUUUGAACGCAAGUU
pgi-novel-460	AAUAGUGCUGUAUACGUGAAUAGU
pgi-novel-461a	AAACGAGUCGAGUACUUACGAGCC
pgi-novel-461b	AAACGAGUCGAGUACUUACGAGCC
pgi-novel-462	UUCACCAAACCUUGGAACUCAC
pgi-novel-463	UGUUGGGGAGCAACCCAUUUUGGC
pgi-novel-464	AAAUAUAACUUUAGUUCUCUCACU
pgi-novel-465	AAUAAGGUUUGAUUGAGACUCGUU
pgi-novel-466	AUUAUCGAGCGUAUUUUUGUGAGU
pgi-novel-467a	UGAUUGAAUCACCCUGGGAAGA
pgi-novel-467b	UGAUUGAAUCACCCUGGGAAGA
pgi-novel-468a	AUGCUCAAUACAGUGCUGACACAC
pgi-novel-468b	AUGCUCAAUACAGUGCUGACACAC
pgi-novel-469	UUGCGUCCCACUUGGUUGAUA
pgi-novel-470	AAACGUUGUCUGAUAUAUUAAACU
pgi-novel-471	UUGGCUUUUAUGUAGAGAUUCUCC
pgi-novel-472	CGAUGUCUCUGUACGAAAGCCAAA
pgi-novel-473	CGGAUUGUCCGGAAAUGCAUUACA
pgi-novel-474	UAUCUUACUCACCCGUGCUUA
pgi-novel-475a	AGGGAUUGGAUUGGUGGCUAGAAG
pgi-novel-475b	AGGGAUUGGAUUGGUGGCUAGAAG
pgi-novel-476a	AAUGUAAACUUUUUAGCAACGAUU
pgi-novel-476b	AAUGUAAACUUUUUAGCAACGAUU
pgi-novel-477	AUUUUUCGAGAUUUCAUUGUUUGA
pgi-novel-478	GUUUUAGAGUUGUGCACAAGUAUU
pgi-novel-479	UUCAAAUCUAGGAGAAUUAAUGAU
pgi-novel-480	AUAGUUUAGACUCAUAUUUGUAUC
pgi-novel-481	AGCAAACUAAGAACGAACCGGCUU
pgi-novel-482	UUUUGUAAAAAUUCCUGUUGG
pgi-novel-483	UAAGGUUUGGCUACCAACUGCACU
pgi-novel-484	CUCAACAACCGAUUGCUGUGGAUG
pgi-novel-485	AAAUUAAUUCUUGAACUUGUU
pgi-novel-486	CAUGAGAUUCGUCCGGAGAGGU
pgi-novel-487	AGGUGGUCAUCUGAACUUAACCC
pgi-novel-488	AGUGAGAGAACCAAAAUUACAUUU
pgi-novel-489	AUAAGAAACAGGGUCUGUACAGCC
pgi-novel-490	ACGAAGAACGUUGUUGAUGGACAA
pgi-novel-491	UGUGAUCGCCUGUACUGACUCUCA
pgi-novel-492a	AUUUCUUUAAUUAACCCUUGU
pgi-novel-492b	AUUUCUUUAAUUAACCCUUGU
pgi-novel-493	UUUUAAUUCCUAAAACAGUUA
pgi-novel-494	CGAAAACCAAUCUUCGUCUGGCCC
pgi-novel-495	CAAAAGUGGACGUUCAUAACAGUU
pgi-novel-496	CAGUAUUCUAUUGGCUAAUUGACC
pgi-novel-497	AGUAUCUGAAAAUGACAUCCGAGA
pgi-novel-498	AACAAAAGUGUCGCUGUAGAUGUA
pgi-novel-499	GAGAAUUCUAUAUGGAGCAUUAUG
pgi-novel-500	AAAAGAUUUAAGGGUAUUAUAGAC
pgi-novel-501	ACUACAAAACAGUAAAUAGACAAC
pgi-novel-502	UGACUGCUGAUCAAGGUUUCUAUU
pgi-novel-503	UAACAAGUGUUGAACUCUAGACCU
pgi-novel-504	CAGGUGGUCAUCUGAACUUAACC
pgi-novel-505	AAUUGACUAAUACAGUAUUGACAC
pgi-novel-506	AAUAAAUAUAACUUUGGUUCUCUC
pgi-novel-507a	UCACAUGAAAAUCGUCGUUAUAGA
pgi-novel-507b	UCACAUGAAAAUCGUCGUUAUAGA
pgi-novel-508	AUUCACGUAUACGGCACUAUUCAC
pgi-novel-509	AUUAAUUCUCCUAGAUUUGAACAA
pgi-novel-510	AAGAUUGAGAGAGACAAUUGAAGA
pgi-novel-511	UUUAUUAAUUUAGUCUCCUUUGGC
pgi-novel-512	UGGAUAUAGAAGUAGUGAAGUAGC
pgi-novel-513	AACCGGUUGCUGUAGAGCAAC
pgi-novel-514	UAGUGACGAAAAAUAAA
pgi-novel-515	AUACUGGAUAUAGUGCUGAAGGA
pgi-novel-516	AAUUCUAGGGAUUGAUUGGUUAAC
pgi-novel-517	AAUCCCGAGUUCGGAACAAAUCUC
pgi-novel-518	UCAAUUGGCCAAUAGAAUAUUGAC
pgi-novel-519	UAUCCGAAUGAAACAACUCUUAGU
pgi-novel-520	AAAUCCAUGGAGUAAUGAAUGAGA
pgi-novel-521	CAAUUGACCAAUUUACUCAAAAAU
pgi-novel-522	UUUUGGAACCGAAACCGCACC
pgi-novel-523	CAUAGCCCGACUGUAUAAUACACA
pgi-novel-524	AGGGUUUCGUGUUGGCUGAGGAGG
pgi-novel-525a	ACAACAAAAGUGUCGCUAUAGAUC
pgi-novel-525b	ACAACAAAAGUGUCGCUAUAGAUC
pgi-novel-525c	ACAACAAAAGUGUCGCUAUAGAUC
pgi-novel-525d	ACAACAAAAGUGUCGCUAUAGAUC
pgi-novel-525e	ACAACAAAAGUGUCGCUAUAGAUC
pgi-novel-526	CAAUUCGGAAUCCAACAAAAUAGU
pgi-novel-527	AUUGGUUAAUAGAGUGCUGACACG
pgi-novel-528	ACGGCUGAUGUGACAUACUCCACC
pgi-novel-529a	AUGUCAAACUGAGAUGAACAACCC
pgi-novel-529b	AUGUCAAACUGAGAUGAACAACCC
pgi-novel-530	AAAAUGAAGAACAGCUCUGACAG
pgi-novel-531a	CACAUGAAAACCGUCGUUAUAGA
pgi-novel-531b	CACAUGAAAACCGUCGUUAUAGA
pgi-novel-532	CCUUAAUAUAAGUCGUUUGAGAAU
pgi-novel-533	CUAUUUUCUUGGUUUUC
pgi-novel-534	AUUUGUUGUAUACUUAUGUAAAGG
pgi-novel-535a	AAUUGUUGUAUAUUAGUGUUAAGG
pgi-novel-535b	AAUUGUUGUAUAUUAGUGUUAAGG
pgi-novel-535c	AAUUGUUGUAUAUUAGUGUUAAGG
pgi-novel-535d	AAUUGUUGUAUAUUAGUGUUAAGG
pgi-novel-535e	AAUUGUUGUAUAUUAGUGUUAAGG
pgi-novel-536	GUUUAAUAUUUGGAAGUCUUUAGA
pgi-novel-537	CACCCCUUAUCUAACUCACCCGA
pgi-novel-538	ACGAAUUUGAAGAUUUGAGCAAGU
pgi-novel-539	CUGAAUCUGAAUCUGAAUGA
pgi-novel-540	AUACCCGGCCGGUACAAGUUGUGC
pgi-novel-541	AUUCGUACUUUGUUUUAUCCAUGU
pgi-novel-542	GAGAAUUCAAGUAUUGUAUACGUC
pgi-novel-543	AUGUGGAUUUGUAUGGACUCGAGA
pgi-novel-544	UUCCGAGAAUUUCACGAAUUCGAC
pgi-novel-545	GAAUAGAACUAGGAGGGGAGAGA
pgi-novel-546	AUUUGGCGACUCAGAAUAGGUUGU
pgi-novel-547	AAGAGUUAAGUAGAGAAUGAAAUC
pgi-novel-548a	GUUGUAAUUUUUUGAACUUGUACC
pgi-novel-548b	GUUGUAAUUUUUUGAACUUGUACC
pgi-novel-549	AAUUCAUAGAUGAUAGUAGAUUUC
pgi-novel-550	GAUUUAUCUCAAACUUUGAACGGC
pgi-novel-551	AUUCCUUCGCUAGUAUGACCUACC
pgi-novel-552	UUUAGAGUUGUGCACAAGUAUUAA
pgi-novel-553	AAUAUUAUUCUGAGCAUUCUUGAU
pgi-novel-554	UUUGAUACUUUAAACUCUUUCUCU
pgi-novel-555	AAUAUAGUUUCGAUAAUUGCACGU
pgi-novel-556	UUCUUGAUCAAUGAGUAGACUAUA
pgi-novel-557	AGUGAUAGUAGUACAAGUGAUCCU
pgi-novel-558	UCAACGCAGCAAUUAUUGAAUC
pgi-novel-559	AGAACUUUCUAGACAUUGUCAAUA
pgi-novel-560	AUUAGAGUGUUCGCUGAGAUUCGA
pgi-novel-561	UGUGAUUUGGGUACAUAUAAC
pgi-novel-562	AUAUACACGGUCCGGAUCUUAAGC
pgi-novel-563	UUCGGCAGAGCUCGUAGCUUUC
pgi-novel-564	UGACAGAAGAGAGCGAGCAC
pgi-novel-565	GAAUGUUACAUAUUGUAGACUAGA
pgi-novel-566	CAAUUGACCAAUAGAGUGCUGACA
pgi-novel-567	UGAAUCGACACUUAGUGGAACAAG
pgi-novel-568	AAUGUUUGUGUGAACUGUAGCACC
pgi-novel-569a	UAUUUGGCGACUCAGAAUGGGU
pgi-novel-569b	UAUUUGGCGACUCAGAAUGGGU
pgi-novel-569c	UAUUUGGCGACUCAGAAUGGGU
pgi-novel-570	UAGAGUGGGACAAGUGAGAUUACU
pgi-novel-571	UUCGGCUCGAAUUCGAAUUAUAUU
pgi-novel-572	AUUAUUAACGAAUCCGAGUCUCGC
pgi-novel-573a	UGUACGUUUAAUUACUCCAUC
pgi-novel-573b	UGUACGUUUAAUUACUCCAUC
pgi-novel-574	UAAUAAAGACUGACUCGGUUUC
pgi-novel-575	AAUUGACAAAUACAGUGCUGACAC
pgi-novel-576a	CAAUUUUAUUGUACUGUCAUAUU
pgi-novel-576b	CAAUUUUAUUGUACUGUCAUAUU
pgi-novel-577	GAUCGAAUUCGAGUAAUAAAUAUU
pgi-novel-578	AUGGGAGUUACAUGUAUCUAGACA
pgi-novel-579	UUAGCUACCAAGUCGAGCACGAUU
pgi-novel-580	UGAGUUUGAAUACUGUCUAGAAGA
pgi-novel-581a	GUUUUUGAAUAGAAGGUCCAUGUG
pgi-novel-581b	GUUUUUGAAUAGAAGGUCCAUGUG
pgi-novel-582	GUGGAUGUAGUAAUUUGAAACUGU
pgi-novel-583a	AAUUGACCAACUUACCCAAAAAUA
pgi-novel-583b	AAUUGACCAACUUACCCAAAAAUA
pgi-novel-584	UCAUGGAGAAAAGCCUGAAAGGUU
pgi-novel-585	AAAGAUCUUGGCGUUAACAUUGGC
pgi-novel-586	CCAAAUAGGAGAAAUAUCAUGACC
pgi-novel-587	AUUCUAUUGGCCAAUUGACCAACU
pgi-novel-588	UUUUCCGGUCAACACAAAAUGAGC
pgi-novel-589	CCCCAGCAGAGUCGCCA
pgi-novel-590	AUAAUAUUCUUUACUGGGCUAGUU
pgi-novel-591a	CAAGGAACAAAGAUCGAAACUU
pgi-novel-591b	CAAGGAACAAAGAUCGAAACUU
pgi-novel-592	AUGGAUUUGUUAUCUACAGCGA
pgi-novel-593	UCAUUUAGCUACCGAGUCGAGCAC
pgi-novel-594	CGUAUUUUGUACACGAGUCUCC
pgi-novel-595a	AAGAGAUUCUCUGAAUAGUUAAGA
pgi-novel-595b	AAGAGAUUCUCUGAAUAGUUAAGA
pgi-novel-596	GGUUAAGCAAUCGGGAACUCGCC
pgi-novel-597	ACUUGGUACUAUGUCCUUAAGAUA
pgi-novel-598a	AAGGGUGUAAACGAGUCGAACCGG
pgi-novel-598b	AAGGGUGUAAACGAGUCGAACCGG
pgi-novel-599	CCACAUUGAGUAGGAAUAAAACU
pgi-novel-600	UCAAGGAUAUUCUACUAAUUUCAC
pgi-novel-601	AGGAUUUCGUGUUGGCUGAGGAGG
pgi-novel-602	CAUUAGAAGAGUCAAGUAGAGAAU
pgi-novel-603a	UACAUCCUGGAUCCAGAACAUACC
pgi-novel-603b	UACAUCCUGGAUCCAGAACAUACC
pgi-novel-604	ACCGGUUGCUGUGGAUGAAACC
pgi-novel-605	UUAGAGCUGAAUGACUGAAUCGGU
pgi-novel-606	AGUUUGCGUUGACCGGAAGAAAGG
pgi-novel-607	ACGCUAUUCAAGACUUAUGCAAGA
pgi-novel-608	ACCGAAUUCCGACUUAGAACGAAG
pgi-novel-609	UCUAACUGGCGGUCGUUCUCCU
pgi-novel-610	GAUGAUGUGGAAUAUUUAUUAAGC
pgi-novel-611	GUGUAGUACACAGUCGGCUAUGGC
pgi-novel-612	UAUUGGUGAUGAAAUCUUAUGAGU
pgi-novel-613	AAGCAAGGAUGAGCAUUUGAGUGC
pgi-novel-614	AGUAUCUGAAAAUGACAUCCGAAA
pgi-novel-615	AACGGCCUGUACUCAUUCUCACAC
pgi-novel-616	UGGAUUCCACUUGCACCUUUUAAG
pgi-novel-617	AUUGAAUGGAUUGUAGCUGCAAAU
pgi-novel-618	CCUCGUGAACUUCCCGAAGAGC
pgi-novel-619	AUUGUAUAUCUUUGGCUUACGUGC
pgi-novel-620	AUUAAAGUAAGAUUGUGUUUCCUU
pgi-novel-621	AUGGGUAUGCACUUGAUCCGGACC
pgi-novel-622	UCUUGAGUCGCCAAAUACAUGG
pgi-novel-623	AAGUAUGUAGGUGCUUAUUAGAGA
pgi-novel-624	AUAGGCGACUGUAUACUACACAGC
pgi-novel-625	GUUAUUACUUGCUGGGCACUCAAA
pgi-novel-626a	GCCCUCGGGGUUGCAGAUUACC
pgi-novel-626b	GCCCUCGGGGUUGCAGAUUACC
pgi-novel-627a	AAAGAAUCACAAUGGAAACUCAAU
pgi-novel-627b	AAAGAAUCACAAUGGAAACUCAAU
pgi-novel-628	AAGAUAGUAGAUCUCGGAGUUCGU
pgi-novel-629	GAGAUAGGACCAUGUGGAAAUAUA
pgi-novel-630	UUAGUUCGUGUGGUGCUUCGCU
pgi-novel-631	AGUGACUACUCUACGAUCGUAGAC
pgi-novel-632	UUUCCAAUCAUUAUCUUAAUUCUU
pgi-novel-633	AAACUGGAUACUGGAAUAGUGAGG
pgi-novel-634	AUUAUAAUCCCAAGACUAUUAAUC
pgi-novel-635	UUCUUGGUCGCAGGAAGGAGGUGC
pgi-novel-636	AUUUGGAAAAACUUUCUUCUGCAA
pgi-novel-637a	AUGAAAAGUGUCGCUAUAGAUGUA
pgi-novel-637b	AUGAAAAGUGUCGCUAUAGAUGUA
pgi-novel-637c	AUGAAAAGUGUCGCUAUAGAUGUA
pgi-novel-637d	AUGAAAAGUGUCGCUAUAGAUGUA
pgi-novel-637e	AUGAAAAGUGUCGCUAUAGAUGUA
pgi-novel-637f	AUGAAAAGUGUCGCUAUAGAUGUA
pgi-novel-638	AACGGAGUGACCCAAUUUGAAAAU
pgi-novel-639	UUCACUCGGGUAUUUGGGACACUU
pgi-novel-640	UUGGUUUGAACUCUUAUUUAU
pgi-novel-641	UUGGUCAAUUGACAAAUAGAAUACU
pgi-novel-642	UUACAGGGAUAAAAUAUUGAUGAU
pgi-novel-643	AACGAUCAAGGCAAGUCUUUCAGU
pgi-novel-644	AACGAGUCGAAUCUCAGCGAACA
pgi-novel-645	AUUUAAUUGUAGUGAUGGUAAGAU
pgi-novel-646	UGAAUAUCUUUGGCCCGUAGU
pgi-novel-647	GUUAAUGGAAUAGCGAUUCGAGAA
pgi-novel-648	ACGAGAUCUCGAUACAUUAUGUAU
pgi-novel-649	UUUUGGUACUUUGCAGUUUUUGAC
pgi-novel-650	AAAUUUUGACACCUAGUCUCUUAC
pgi-novel-651	AUUUGAGUUUCUGUCUUAACGAUU
pgi-novel-652	UUGAACUUUGAACAAUUGCAUGUU
pgi-novel-653	AUGUGACAACCGAGAUUUUGUAAU
pgi-novel-654	UUUUGUCAUGGAUGGAGAGUU
pgi-novel-655	GUAGUUUUGAUAAGACGCGGUGGC
pgi-novel-656a	UUCAAUCUAUGGUAGUAAAUC
pgi-novel-656b	UUCAAUCUAUGGUAGUAAAUC
pgi-novel-657	UAAGGCUGUAACACAAAUUUGGGG
pgi-novel-658	AUAAGCAUGUUGGACCACCUUCUU
pgi-novel-659a	CAAGGGAGAGCGUUUGUCGUGA
pgi-novel-659b	CAAGGGAGAGCGUUUGUCGUGA
pgi-novel-660a	ACGAAAUAAUAUUACUUACAUACU
pgi-novel-660b	ACGAAAUAAUAUUACUUACAUACU
pgi-novel-660c	ACGAAAUAAUAUUACUUACAUACU
pgi-novel-660d	ACGAAAUAAUAUUACUUACAUACU
pgi-novel-661	CUACGGGCCAAAGAUAUUCAUC
pgi-novel-662	AUUGAUGUCUGGAAGUUAUAUUGA
pgi-novel-663	CGAAUACCGGAUACGAAUAAUAUU
pgi-novel-664	UUAACCCUUGUUUUGUGGCAGU
pgi-novel-665	UGAGAAGCUACUGGAGAUAUACAG
pgi-novel-666	AGACUGUACUCUUUUUCCUUAGUC
pgi-novel-667	UUUUAGGUGUAAUUUGGAUAC
pgi-novel-668	AAGGAUUUGGAGGUGAACUUGUAC
pgi-novel-669	AAGAAAUGCGAGUUCUGGCUUGAG
pgi-novel-670	GCAAGCAAUUCACCCAACAACUGU
pgi-novel-671	AGAUUCAGAUUCAGCUCAUUCAGA
pgi-novel-672	AUAGCUGAGACUAGUCGGGGA
pgi-novel-673	AAAUAUAAUUUUGGUUCUCUCACU
pgi-novel-674	AAUGUCACUAAUUGAAUACUUAUG
pgi-novel-675a	CUACAGGCUGUAGCGGCAGUC
pgi-novel-675b	CUACAGGCUGUAGCGGCAGUC
pgi-novel-676a	AGAACGGUAAGCAUCUCUCUGC
pgi-novel-676b	AGAACGGUAAGCAUCUCUCUGC
pgi-novel-677	UUGCCUGUCAAUAGGAAUUCCUGU
pgi-novel-678	GGAGAUGAGCAAUGGAGAAAUCAU
pgi-novel-679	GCGUUUAUUUUGAAAAA
pgi-novel-680a	CUGUCAACACUGUAUUGGUCAAUU
pgi-novel-680b	CUGUCAACACUGUAUUGGUCAAUU
pgi-novel-681	AUACUCCACCUCAGCAUAUUGAUC
pgi-novel-682	CUUUUUGUCAGGGAAUAUUCGUAC
pgi-novel-683	AUUAAAGUGUUUGAAUUUCCAAGA
pgi-novel-684	GUUGACCUGCUGACGUGGCACACG
pgi-novel-685	AAUUAAUAACUAGUUUUAUCCACC
pgi-novel-686a	GAAACCGUCGCUAUAGCCCAAAAA
pgi-novel-686b	GAAACCGUCGCUAUAGCCCAAAAA
pgi-novel-686c	GAAACCGUCGCUAUAGCCCAAAAA
pgi-novel-687a	AUAGAUUAUGGUUGUUGAAAUAGU
pgi-novel-687b	AUAGAUUAUGGUUGUUGAAAUAGU
pgi-novel-687c	AUAGAUUAUGGUUGUUGAAAUAGU
pgi-novel-688	CCAAAAAUAAACUUCAUACUAACC
pgi-novel-689a	AGUGUUUUAGGUAUAAUUUGGAUA
pgi-novel-689b	AGUGUUUUAGGUAUAAUUUGGAUA
pgi-novel-690	UUUAGUAGUUAUAUUUGGUGAAUC
pgi-novel-691a	UAAAGAGGGAAUAGAGUAGUA
pgi-novel-691b	UAAAGAGGGAAUAGAGUAGUA
pgi-novel-691c	UAAAGAGGGAAUAGAGUAGUA
pgi-novel-691d	UAAAGAGGGAAUAGAGUAGUA
pgi-novel-692	AUUAAAUUUUCUACUUUGGUGUUC
pgi-novel-693a	UACCUAUUUUGGGGGCGUCACAGU
pgi-novel-693b	UACCUAUUUUGGGGGCGUCACAGU
pgi-novel-693c	UACCUAUUUUGGGGGCGUCACAGU
pgi-novel-694	AAUAUUGGCGUAUUAUUUGGACCC
pgi-novel-695a	GAUUGGAUUGGUGGCUAGAAGGA
pgi-novel-695b	GAUUGGAUUGGUGGCUAGAAGGA
pgi-novel-696	UGUUUGUCGUGUUUACUGUGC
pgi-novel-697	AUAAUGAGGAGAGAAUGACGC
pgi-novel-698	AUUAGUACCACGUAGCAACUCUAUU
pgi-novel-699	UGGUCGAUUAAUAUUGUGAAUUAU
pgi-novel-700	UCAUUUCAGUUGGGCCCGAUCAGU
pgi-novel-701	AGAAUUUUUUGGGACAAUGAGAGA
pgi-novel-702a	UAGCCAGGAAUGACUUGCC
pgi-novel-702b	UAGCCAGGAAUGACUUGCC
pgi-novel-703	GCGUAUUACUGUACUUUUAUCACC
pgi-novel-704	GCCUAGGAAUCAUGUGAUCACAGA
pgi-novel-705a	AUCCCUCUCCAUCCGCG
pgi-novel-705b	AUCCCUCUCCAUCCGCG
pgi-novel-705c	AUCCCUCUCCAUCCGCG
pgi-novel-706	GAAGAUCUUGGCGUUAACA
pgi-novel-707	UUUUCAAACUGGCCACUAGUA
pgi-novel-708	UUUGGCUUUGUGCGGAGAUCCAGU
pgi-novel-709	AAUGACUGAGGAGUCUUCAUGU
pgi-novel-710	AAUAGUUGUUGUAGCUUAGUUGGU
pgi-novel-711	AUGCCUCUUAAUCGGUAAGACAGA
pgi-novel-712	UUGAAACUCAAACCGCACACGAAA
pgi-novel-713	UAUUACACAGUCGGCUAUGGC
pgi-novel-714a	GUAGUGCAUAGAUGGACUGUUGAU
pgi-novel-714b	GUAGUGCAUAGAUGGACUGUUGAU
pgi-novel-715	UUCCAAUUUGAUUACUUGCUCAGC
pgi-novel-716	GGAACCAGGUCAGGUGAAAUUCAC
pgi-novel-717	GGUGGUCAUCUGAACUUAACCCU
pgi-novel-718	AAACCCUAGCCGCUCUUAGAGAGA
pgi-novel-719	UAUGUGGAAAAAAAAUUU
pgi-novel-720	UUGGUUUCAUUCGUCCUAGUAC
pgi-novel-721	CGGGCGACCCAAAAAAUGUAACGU
pgi-novel-722	AUUUUGAGUCGUCAAAUACAUGGU
pgi-novel-723	UUCGGGUUGAGAGAGAAUCUCCAA
pgi-novel-724	AAUAAUUGUGCAUAAAGGAUGAUC
pgi-novel-725	UUUACAAAUUGUUGAUGUGGCAUA
pgi-novel-726	AUCAGUAUUUUGUCGGAUUGGAGG
pgi-novel-727	UUUAUUACUUGUUGACC
pgi-novel-728	UCAAAUUACACCUAAAACACU
pgi-novel-729	UGUGAUUUGGAUACCUAUACC
pgi-novel-730	UCUUGGAUUGUCUGGAUGUGCAUU
pgi-novel-731	UAUUUUAAUGCCAGCCGUAUCAGC
pgi-novel-732a	AAGACCCCAACUUUUAUGAAUAAA
pgi-novel-732b	AAGACCCCAACUUUUAUGAAUAAA
pgi-novel-732c	AAGACCCCAACUUUUAUGAAUAAA
pgi-novel-733	AGGGCCGAAGAAUGCAAAGACGUU
pgi-novel-734	UGAUUGUGUACUUGGCUAUCC
pgi-novel-735	AUAGCUGUAUUUUGUUUCUGUAUG
pgi-novel-736	AAUGUUGGCGCCAAGGUUUUGUGC
pgi-novel-737	AAUUUUCUGGAGGGAUUUUUUUGC
pgi-novel-738	UGAGUAUUUAGAUACUUUGAGAGU
pgi-novel-739	AAGUAGAGUGUCGGCAAGUCCUGC
pgi-novel-740	AACCGGAUUUACCAGUUGAACCAC
pgi-novel-741	AUUGGACGUGGACUAGGCUAUUAU
pgi-novel-742	UUUUAGGGGCACUCUACCGGU
pgi-novel-743	CUCGAUUCGAGAUCGUGCUCGACU
pgi-novel-744	UAGUAACUGGAGGAGUCAAUAG
pgi-novel-745	AGAACUGGCGCUGCGGC
pgi-novel-746	AUCAAGGGCAAGUGUGAUGAGAGC
pgi-novel-747a	GUAUGAUUCCACAACGUUUUCUG
pgi-novel-747b	GUAUGAUUCCACAACGUUUUCUG
pgi-novel-748a	AAAACUGUCUACUUCACUUGGA
pgi-novel-748b	AAAACUGUCUACUUCACUUGGA
pgi-novel-749	UUGCUACGGACACUGUUCAGC
pgi-novel-750	GCUGAAGAACUAGUAAAGUCUU
pgi-novel-751	ACUGCCCAGAAACGGUCUGACAAC
pgi-novel-752	ACUCGUCAAGAUAAUUCCUGC
pgi-novel-753	GACGAGAUCUACAACUUUCAU
pgi-novel-754	UAAGAAUUGGAAAGAAAACU
pgi-novel-755	UCAAUUGAUCAAUAGAAUUU
pgi-novel-756	GUGAAAAGAUCUUGGCGUUAACA
pgi-novel-757	UUAGUUACUAUUCAGUCCAUUCUC
pgi-novel-758	UUGUAACGCGUGCCUAAUACC
pgi-novel-759	CGUAGAGUGCAGAACUAAGACCUC
pgi-novel-760	UGUAUUUGGCAACUCAGAAUGGGU
pgi-novel-761	AAUGCUUCCUAAAAACUUGGUAAC
pgi-novel-762	CGAGCAGUGUUAGGAUUAUGACAC
pgi-novel-763	ACACCCCAGUCCCACAUCGAAAGA
pgi-novel-764a	UAUAGACGACGGUUGUA
pgi-novel-764b	UAUAGACGACGGUUGUA
pgi-novel-765	ACAAUUCGGUCUGUCGCUAUAUGU
pgi-novel-766	AAAAACUCUCUUUUUUGCCACACC
pgi-novel-767	UAAAGUUGCCAAAAGGACCUUUCU
pgi-novel-768	UGAAGAACACCUAUAGCGACGG
pgi-novel-769	UGAUUUUGGAACUGAAACCGCACC
pgi-novel-770a	ACAUGAAAAUCGUCGUUAUAGAUC
pgi-novel-770b	ACAUGAAAAUCGUCGUUAUAGAUC
pgi-novel-771	CGGAGGCACGUGACUGUUGCUAGU
pgi-novel-772	UUUUUAAAUAUUAGUUGGUCAACC
pgi-novel-773	AAAAUUUGUUAUUGUAUCUUGGUC
pgi-novel-774	AGACAACGGACAUGAAUUUUUCA
pgi-novel-775	CUCUACGAUCGUAGACC
pgi-novel-776	AAGCCCGAGCAGUUUGAACUUUUC
pgi-novel-777	UUUUAGAGUUGUGCACAAGUAUU
pgi-novel-778	AUGGUCCUAGACAGUUGUUUUAGC
pgi-novel-779	CAAGUCAUACUUAUAGUUUACACU
pgi-novel-780	UAUACUGUCCCACCCCGUGUA
pgi-novel-781	AAUUAGGAUUGGUGGAGAUAAUGG
pgi-novel-782	AGUUGAUCCGAGUCGAAUAUGAUC
pgi-novel-783	AGAAGGUAUGAUUCCACAACGUUU
pgi-novel-784a	GCCACUAUAGAAUCUUGUUCGCGC
pgi-novel-784b	GCCACUAUAGAAUCUUGUUCGCGC
pgi-novel-785	CGUUAGUAUCGUGACCAGCGGC
pgi-novel-786	GGAAGAACAAAAUGAAUUUAUUU
pgi-novel-787	AAAUAUUUUACAAACUGUUGAUGU
pgi-novel-788	UUAGUGGUUUUUGGGUAUUGAGCC
pgi-novel-789	AAUUAGUAGAAUAUCCUUGAAAUU
pgi-novel-790	AAAGAUGACCUGUUACUGAAUAUC
pgi-novel-791	AAGUGGAUUUUUUUAUC
pgi-novel-792a	AACAAGAAGUGAACAAUAUCAAGU
pgi-novel-792b	AACAAGAAGUGAACAAUAUCAAGU
pgi-novel-793	AUGUGAGCGGUUGUAUGUGAUAGU
pgi-novel-794	UAGUCCCGACUAUAUUCUUAU
pgi-novel-795	AGUGGUUAACCGAGAAUUGGUGAU
pgi-novel-796	UCAUGUCACCAUCAAAAAUAGG
pgi-novel-797	ACAUGUGAGUGUAUGUGAGCGAUU
pgi-novel-798	AGUGAUAUAGUGGAGAUUCGGAGU
pgi-novel-799	AAAGGGGACAACUAAUUUGGGAUG
pgi-novel-800	CGUGGUAUUUGUUCGGCUCGGC
pgi-novel-801	CAGUGCGUUUGUUUUGGUCUGAAU
pgi-novel-802	AGAAUGAGCUUCUAUUUAUAGGAA
pgi-novel-803	GACUUAGAUUUCUUGGCGGCUC
pgi-novel-804	AUAAAGUACAGUGACUUAGAAAGC
pgi-novel-805	AUACUCUGUAGUAUGUAAGUAAUA
pgi-novel-806	CCACUUAAAUUUUGACACA
pgi-novel-807	CAAUUGACCAAUUUAUUCAAAAAU
pgi-novel-808	AAAGUGUCGUUAUAAAUGUAUAGC
pgi-novel-809	AAUACUUGUGCACAAUUUUAAAAC
pgi-novel-810	GUUAUAACAGUAUCCAUGGCAACC
pgi-novel-811	AUUGAUUAAUACAGUGUUGACACG
pgi-novel-812a	UGUGUGUAUGUGAGCAUUAUG
pgi-novel-812b	UGUGUGUAUGUGAGCAUUAUG
pgi-novel-812c	UGUGUGUAUGUGAGCAUUAUG
pgi-novel-813	GAGAGAUACUCAUGUAGAAAUAUU
pgi-novel-814	AUGGGUCGACCCUAGUUUUCUGUU
pgi-novel-815a	CCGGUACAGGCUGAUACGGCU
pgi-novel-815b	CCGGUACAGGCUGAUACGGCU
pgi-novel-816	AGGUGUAGCUGUCUGAAUUAAACC
pgi-novel-817	AUCAAGUUGUUUACGAUCCUGC
pgi-novel-818	AUUUGGCGACUCAGAAUGGGU
pgi-novel-819	GAUCGGAAAAGAAAGAAAUGGU
pgi-novel-820	UUUGACAACAUGAUUCCAAGC
pgi-novel-821	GAGGACACCUUUUUGACUAAUUGG
pgi-novel-822	CUGUUUCUUGUAUGUAUCCAAAUU
pgi-novel-823	AAUAUUAUGGUGUGGAUUUGAUAU
pgi-novel-824	AGCAAAUAGAUGCUAUGGAUCAUU
pgi-novel-825	UGAGUUCGUGAUCGACUUAGCGCC
pgi-novel-826	UACGGAUUUCACUUUUGGGUUAUU
pgi-novel-827	UUUUAAAAAAUUAGUGUCUUC
pgi-novel-828	AAACGACGUAGUUUUAAUAAAUGU
pgi-novel-829	GAUGAUUUGAUGAUGUGGAUUAUU
pgi-novel-830	GGAUUCAAGUUGAACGCGAAAGGA
pgi-novel-831	UUUGUUACCUCUGAAUGCCUCUU
pgi-novel-832	AAAAUGGUCAUAGGGCUACGAGGA
pgi-novel-833	UUAUUUCAAUUGGACCCGAUCAGU
pgi-novel-834	UAUUGAACGAUAGAGAUGGUGUAU
pgi-novel-835	CCGUCGCUAUAGGCCAAAAGACC
pgi-novel-836	UAAAGAGGAUAUACCGAAGAC
pgi-novel-837	UGAGGGAAAACAUGUGAAACU
pgi-novel-838	AUUUGAAUUUUGUACCAUGUAUUU
pgi-novel-839a	AGCUGCCGACUCAUUCACUUA
pgi-novel-839b	AGCUGCCGACUCAUUCACUUA
pgi-novel-840	AUUUUUGCAGCUAUUGAAAUGAGA
pgi-novel-841	UGCAUGUGUAUGUAUGUGAGCAUU
pgi-novel-842	GGUGACGUCGGUAUUGCAGUGUU
pgi-novel-843	CCAAUCUAUCCGGAUUCACUAAUC
pgi-novel-844	AAACUGGUUGAUGUGGCAUACUCC
pgi-novel-845	UGUGGAGCAACCUCUUUUUUGGCC
pgi-novel-846	UUUGAUCUGAAAAUCGUGAAC
pgi-novel-847	ACAGCCUGUAGCGGCAGUGUGGGC
pgi-novel-848	AGUAUUAAACUGUGGACGCUAAGU
pgi-novel-849	AAUUGACCAAUACAGUAUUAACAC
pgi-novel-850	ACUGCUUGUGAUUGGUGCGGUGCG
pgi-novel-851a	UGAUAUGGCUCUCUAAGUUUU
pgi-novel-851b	UGAUAUGGCUCUCUAAGUUUU
pgi-novel-852	AACGGAGAUGCCACAUAGACUAAC
pgi-novel-853	AUAUGAAAAUCGUCGCUAUAGAU
pgi-novel-854	AGUGUUCCGUUCGAUUGCUCGAUC
pgi-novel-855	CAAUCGAAUAAUUGUACUCUCAAA
pgi-novel-856	AGAGGUACCUCUUAAUUAUUAAGA
pgi-novel-857	UGACGGAAAAUUAGGGU
pgi-novel-858	AUGUUUAUGAGAUAUAUGUUGAGC
pgi-novel-859	CGACUAAAUCAAAGGACUAGGCCC
pgi-novel-860	AUUAACAAUCGUCACCAAAUGUUU
pgi-novel-861a	UCAUUUCCAGUAACCUUCAAC
pgi-novel-861b	UCAUUUCCAGUAACCUUCAAC
pgi-novel-861c	UCAUUUCCAGUAACCUUCAAC
pgi-novel-861d	UCAUUUCCAGUAACCUUCAAC
pgi-novel-862a	UAAGUUUGGGGGUAUUUGAUGAGU
pgi-novel-862b	UAAGUUUGGGGGUAUUUGAUGAGU
pgi-novel-862c	UAAGUUUGGGGGUAUUUGAUGAGU
pgi-novel-862d	UAAGUUUGGGGGUAUUUGAUGAGU
pgi-novel-862e	UAAGUUUGGGGGUAUUUGAUGAGU
pgi-novel-862f	UAAGUUUGGGGGUAUUUGAUGAGU
pgi-novel-863a	AUGUAUGUAUGUGUUGUGUGC
pgi-novel-863b	AUGUAUGUAUGUGUUGUGUGC
pgi-novel-864	UCUUGGACAGAUACCCAACAUAUC
pgi-novel-865	AAAUAUCAAAAAUACAUGUGG
pgi-novel-866	GUUUAAGAACUUAUCCUAGUCAGA
pgi-novel-867	CUACUGGAGAAGCAUGCCUCGC
pgi-novel-868	CUUUGUUAGUACCCUUGGGAACCC
pgi-novel-869	CAUAUCCAUUAACUAAAGCUUAUC
pgi-novel-870	UGUUGAUUGGUAUGAUUAUGACC
pgi-novel-871	GUAUAUCUUUGGCUUACGUGC
pgi-novel-872	ACACGUGAGGAUUGAAUGCUGAUGU
pgi-novel-873	UGAGAUCGACUACCCGCAGUGG
pgi-novel-874	AGUUGAUUGUCACUAGGAAGUUGA
pgi-novel-875	CUGACCGAUUCAGCCAUUCAGUGC
pgi-novel-876	AAAAAUUACGUCGUUUUUGAGAUU
pgi-novel-877	UUUCAGUUCCGGGAAUUCGAAACC
pgi-novel-878	AUUCGUAGAUCUGGUAGGACACGC
pgi-novel-879	UAAAUCCAGUAGAUUCUUUAUC
pgi-novel-880	AUAAAUGCACUGAAUGGCUGAAUC
pgi-novel-881	UAGGGUCUGAACCGUUGCGAUAGC
pgi-novel-882a	CAUCAUGGGAACCAGAUCUAGAUC
pgi-novel-882b	CAUCAUGGGAACCAGAUCUAGAUC
pgi-novel-883	UUUAUGCAAUGGACAUGAGUA
pgi-novel-884	AUAAUCCCGGAUUAUAAUCUUUGU
pgi-novel-885	AGAUUCUCGCUUGCGGC
pgi-novel-886	UUUUGUAUGCAAGUAUGUUGA
pgi-novel-887	AGAGGGAGUAGCGACCAGUCAAAA
pgi-novel-888	AAAUUGGACAUGCGUGUAUUUGA
pgi-novel-889	ACAAAUCGAGCCCGAACUGUUUGC
pgi-novel-890	AUAAAACCGAAACCGCACCAUAUG
pgi-novel-891	AGAGAGAGAUCAUGUAGAAAUAUC
pgi-novel-892	UGGGAUGAAGUGGGUGAACGUC
pgi-novel-893	AUAUAUACGGUCUGGAUCAAGUGC
pgi-novel-894	AAUGAAGUGACUAGAGUUAGGUUA
pgi-novel-895	AAAUAUGCCAAAACGACGUAGUUU
pgi-novel-896	AAGGACUCAAGAAGGCUCUUGGA
pgi-novel-897	UCAGUUCUGGAGUUGGCGCC
pgi-novel-898	GUUUAAUAUUGCGGACGGGACAGA
pgi-novel-899	GCACUUGAUCUGGACCGUAUAUAU
pgi-novel-900	UUGUAGGAUGACACUGCACUCC
pgi-novel-901	GGCGCUGUUGAUCAUCUUCUCAGA
pgi-novel-902a	AAACUUAAGUUUGGCUGUGUU
pgi-novel-902b	AAACUUAAGUUUGGCUGUGUU
pgi-novel-903	UGUAAUGUCCCGAGAGUUUGAGAA
pgi-novel-904	AAAGUUACUGUCAGAGCUGUUCUU
pgi-novel-905	UAAAACGAGAUAAUUAGAAAG
pgi-novel-906	AGCAGAAUCUGGCAGUAAAGAGAA
pgi-novel-907	AAAUGAAGAACAACUCUGAUAGC
pgi-novel-908	CAAAUUGCUGUAGGAUCAACUGCC
pgi-novel-909	UGAGAGAACUUUGUGGAACUAACA
pgi-novel-910	AGACUGAUCAUCUAUAGUACUUGA
pgi-novel-911	GUGUCAGCAUUGUAUUAGUCAAUU
pgi-novel-912	UUGAGAACUUCCAACUUGAAUAUU
pgi-novel-913	UGAAUCUUACUCUUGAAAUUAAAU
pgi-novel-914a	AAAAGCUGUCUAGUUUACCAAGAG
pgi-novel-914b	AAAAGCUGUCUAGUUUACCAAGAG
pgi-novel-915	AAUUUUGUCAUUUUAUUUCUCUUC
pgi-novel-916	GUUGAAUCCUGGAGGGUGAACGCC
pgi-novel-917	AUGUAAGCCUUGUGAUUUGAACCC
pgi-novel-918	AAAAGCUGUCUAGUUUACCAAGAGA
pgi-novel-919	UGUGCAUGGCUGAGGAG
pgi-novel-920	CGGAAUGAGCUCAUUUUUGGACAG
pgi-novel-921	UGGCAAACAGUGAUGGGAUGGAGC
pgi-novel-922	UGGAUAACAGUUAGUUGAAAC
pgi-novel-923	AAUUACGGGACGAAGCAUCUAGCC
pgi-novel-924	UAUGUUCGAUUGGGACUAUUCCGU
pgi-novel-925	UUUUUUCGGUACUGAUUUUUUGGU
pgi-novel-926	UUGAAUUAAAUGCACAAUUAGGGU
pgi-novel-927	UAGUAAUCCACUGAUUGAGAACAU
pgi-novel-928	CUAGAACUCGGCACCGAAGUGGUC
pgi-novel-929	AAUUGGACAUGAAAAUUAAACAUA
pgi-novel-930	AAUCAGUCACAUAAUACUCGUAUA
pgi-novel-931	AGAGAAACCUUGUGGACUAUCAUU
pgi-novel-932	UAUUAUUAUUAUGACUGUUAUU
pgi-novel-933	UCGACUCGUUUAAAAUUCAAACU
pgi-novel-934	CAAGAACACUGUCAGACCCGAGUU
pgi-novel-935	AGUAUUUUAUGUGUAAUUUGGAUAU
pgi-novel-936	AAGUUGUUAGAAUUGAUUGGAACC
pgi-novel-937a	AGCUGCCGACUCAUUCAUUC
pgi-novel-937b	AGCUGCCGACUCAUUCAUUC
pgi-novel-938	UACUCAGUGGCUAAGUU
pgi-novel-939	UAUGCAAACCUUGGAGUGUCAUC
pgi-novel-940	GAUCUGCGUGUCGACACUGUAUU
pgi-novel-941	CGAGCGACUUGGCAGCAAGGC
pgi-novel-942a	UAUGUGUCGGUUCGCUAAAAGUGC
pgi-novel-942b	UAUGUGUCGGUUCGCUAAAAGUGC
pgi-novel-943	UUACCUGAUCCUGACCCUAUAUAU
pgi-novel-944	GCACAAGAAUUAAGAUAAUGAUU
pgi-novel-945	UGACCAAUAUAGUGCUGACAC
pgi-novel-946	AAUGCCAGCCGUAUCAGCCUGUAC
pgi-novel-947	UGAAACGGGAUUGAGACGGAUGGU
pgi-novel-948	CAAUAAAAGACUGAUACGCAGAGU
pgi-novel-949	UUAGUUCGUGUGGUUCUUCGUU
pgi-novel-950	UUAGGAACAAUUGACUUAUUCAAU
pgi-novel-951	UGACGAUAAACACAAUAACAUG
pgi-novel-952	GAAAAAAUUGGUGUGAUUGACAUG
pgi-novel-953	UCCUCUCAAACUCCUGAACAAAGU
pgi-novel-954	CGAGAAUGAAAGUGAUGAUUGAUU
pgi-novel-955	GUUAGGAAUACAUUUAAGAAUGAA
pgi-novel-956	AUGCGAGAGACCUUGUGAAAAUAU
pgi-novel-957a	CGUCUAGUUGCCAAGGCGAGCGCC
pgi-novel-957b	CGUCUAGUUGCCAAGGCGAGCGCC
pgi-novel-958a	AGGUAAUGGACUUGUAGGAUUAUU
pgi-novel-958b	AGGUAAUGGACUUGUAGGAUUAUU
pgi-novel-959	AGUAUUGACACAACAGUUUGUAGC
pgi-novel-960	AUUCCUUACGAAUAUUGAACGAAA
pgi-novel-961	AAGACAACGGUUCUAUAUAUAGCA
pgi-novel-962	CGGUAUCAGUACUGAAAUUUGGCU
pgi-novel-963	AGGUGAGUAAGAUAAGGGGUAUGC
pgi-novel-964	UAAGAUGACAUGCCUUGUGCC
pgi-novel-965a	AGAGAGAGAGAGAGAGA
pgi-novel-965b	AGAGAGAGAGAGAGAGA
pgi-novel-966	CGUCGCUAUAGUCCAAAAAACCGU
pgi-novel-967	AGUACUGUAUUGGACAUGAAGUGA
pgi-novel-968a	GACGUGGCAGUGAUAAUGUGGAUU
pgi-novel-968b	GACGUGGCAGUGAUAAUGUGGAUU
pgi-novel-969a	CAGCACUGUAUUGAUCAAUUGACC
pgi-novel-969b	CAGCACUGUAUUGAUCAAUUGACC
pgi-novel-969c	CAGCACUGUAUUGAUCAAUUGACC
pgi-novel-970	UACUUUGGGCUUCCACAACU
pgi-novel-971	UGUUCAGUAUUUUUCUUAGUU
pgi-novel-972	AGUAGACCAUGACAAUAUACAUGU
pgi-novel-973	AGGCGGGGAUUUUUAGAACACUGC
pgi-novel-974	CAUAUACAUAUGGCGAGUUCA
pgi-novel-975	AGAAAUGAAGAACAGCCUCUGACA
pgi-novel-976	UAAAUUUGAUCAGGUCCGGACUCC
pgi-novel-977	UUUACCAGCGAAUCUUUGGGCC
pgi-novel-978	AAUUGUAUGAAUUUUGGGGUCGUU
pgi-novel-979	AAAUUCUAAACCGCACAUGAAACU
pgi-novel-980	UCUCCUUGGGGUGCUCCUGUU
pgi-novel-981	AGAGAAGCCUUGUGGAAUUAUCAA
pgi-novel-982	AAUUGGCCAAUAGAGUGCUGACAC
pgi-novel-983	AGAACUGUUCUUCAUUUUCUGGGU
pgi-novel-984a	AAUUGGCCAAUAGAAUGUUGACAC
pgi-novel-984b	AAUUGGCCAAUAGAAUGUUGACAC
pgi-novel-985	GUAUUUGUGUGAGCCUGAUUUCUC
pgi-novel-986	GCUUAGCUCUGGAUCCU
pgi-novel-987	AUUGGAAUGAAAAAAUUUAUGUUU
pgi-novel-988	AUGAAGGUGGAAAUGGAAUAACU
pgi-novel-989a	AGUACGUAAACGAAAAUGGAGAUC
pgi-novel-989b	AGUACGUAAACGAAAAUGGAGAUC
pgi-novel-990	AAUUGGCCAAUAGAAUACUAACAC
pgi-novel-991	UAACAGACCCAAUAUUCCAAG
pgi-novel-992	UUUCCACAGGAUUUGGUGUUCACU
pgi-novel-993a	UACGUUUGGAUUGAAGGAAUGGA
pgi-novel-993b	UACGUUUGGAUUGAAGGAAUGGA
pgi-novel-993c	UACGUUUGGAUUGAAGGAAUGGA
pgi-novel-993d	UACGUUUGGAUUGAAGGAAUGGA
pgi-novel-993e	UACGUUUGGAUUGAAGGAAUGGA
pgi-novel-994	UUGCACCUCCACAAAGAACUAAA
pgi-novel-995	AGGAAGGAGGUGCGGUCAGGCUGA
pgi-novel-996	AGUAUUGGACUUGUAGGAUUUGUU
pgi-novel-997	UCAUAAUCAGUGGGAUUGGAU
pgi-novel-998	CACUGUAGAGGAUCCAUCUGC
pgi-novel-999	UGGAGGUGAACUCGUACCUGAGGA
pgi-novel-1000	ACGACUGACUGUUUCUGGGUAACC
pgi-novel-1001	CGACGGUUCUAUAUAUAGC
pgi-novel-1002	UUUUGAGGUAAGGGAUGUUAUU
pgi-novel-1003	AUGAAAAUUAUCGUUAUUGACACU
pgi-novel-1004	GCUAUAGCGAUGGUUGACG
pgi-novel-1005	AAUUAUUUGACGUUUUAGAGUUUU
pgi-novel-1006	ACAAGCAAGUGAAGAUCGUAGUGU
pgi-novel-1007	CUUGUCAGUGUUCUUGAGGCUCAA
pgi-novel-1008	AUUUAGAGGUGAUUGUAAAGCUAC
pgi-novel-1009	CGCCAUCGCCACCCUGUUGAUAGA
pgi-novel-1010	UGUAUCUUUCACUUAAAUUUUGA
pgi-novel-1011	AAUUGGCCAAUAGAAUACUGAUAC
pgi-novel-1012	UAUUCCAAUUUUUCUAGGCAAGGAU
pgi-novel-1013	GAAGCUUGUUACUCAUGGAUACGA
pgi-novel-1014	AUAGCAUGGGCAUAUUCUGGAACC
pgi-novel-1015	AUAGACGACUGUGUACU
pgi-novel-1016	GAUAGUCAUGGUCGGUCAAUG
pgi-novel-1017	CCGGACCAGGCUUUGACCAGGCC
pgi-novel-1018	AUGAAAAUCGUCGCUAUAGAUCCU
pgi-novel-1019	GAUGGCUGAGAUGGGAUUGAAGUC
pgi-novel-1020	CUGUGAGACGCUGAGCUGCCUAGG
pgi-novel-1021	AUGAGUGUAUUUGUAUUUUGACCC
pgi-novel-1022	UUGGUAUCAAAGUUGUAGGUU
pgi-novel-1023	AAUUGGCCAAUAGAAUACUGACA
pgi-novel-1024	AGCCGCUUUAGCCGUUGACCAGGC
pgi-novel-1025	CAGUUGCGCCGAUAUUCAGACAGA
pgi-novel-1026	AUUUUCACAACAUAAAUGUCACUA
pgi-novel-1027	AUACAUCCAAAUUAUACUUUG
pgi-novel-1028	AGGAUGAUGACAAUGAUA
pgi-novel-1029	AGAGGAUUUCGUUACGAUGUGUAU
pgi-novel-1030	AAACAGGUCCGGAUUUUCUCCCGU
pgi-novel-1031	UGGAGGAUAUAUGUUUAGCAGA
pgi-novel-1032	UUAGGAUUGAAUGACUGAAUUGGU
pgi-novel-1033	UUGAGAAUUUUUGGCCAUACGGUU
pgi-novel-1034	ACAAAUCGAUUUUCGGUACCGGUU
pgi-novel-1035	CUAUCAAAAUCUGGACUUUAGGCC
pgi-novel-1036	AGUCCGGACCUGAUCCGACCUCUC
pgi-novel-1037	CCAUUUUCUUUAACUGUUUUGA
pgi-novel-1038	AAAAUAUAGUGUUUUAGGU
pgi-novel-1039	UUAUAUCACUGUCCCGGACUUGGC
pgi-novel-1040	UUCACUUUUUGCAACGAAAUUCA
pgi-novel-1041	GGUCAAAAUACAAAUAGGUAAAAUU
pgi-novel-1042	AGAUUUGAACUGCUGGGCCGCGCU
pgi-novel-1043	UAUUUGACUCUUCUAAUGGAUU
pgi-novel-1044a	AAUCAACAUUUUUAGAAACUAAGA
pgi-novel-1044b	AAUCAACAUUUUUAGAAACUAAGA
pgi-novel-1045	AAAAACCGAAUUUUUUGAGCACCC
pgi-novel-1046	UCUAAUGGACCAUAGACCUAAUA
pgi-novel-1047	UGGUCGCUGUUAGAGCAUUUUCUU
pgi-novel-1048	UAAGAUGGGUAACUAGAGUUUAGU
pgi-novel-1049	CAGAUAAUGAGUGGUCCGACC
pgi-novel-1050	AGGAUAAGAUCUAACUCACAUAGA
pgi-novel-1051	UAAUCGGGUUUACCGAUUGGACC
pgi-novel-1052	CUAUAGGCAGUCUUUAGUGAC
pgi-novel-1053	CUGUCUCUAAAACUGUCCUGGAGC
pgi-novel-1054	AAACUGCUCAAGAACAUUUCUGGG
pgi-novel-1055a	UAUAUAUAUCAACCAUCACUA
pgi-novel-1055b	UAUAUAUAUCAACCAUCACUA
pgi-novel-1056	GAAUCGAUCAGUCAUUCAACGAAA
pgi-novel-1057	AAAUGUGCUCAAGUGAAUUAUUGU
pgi-novel-1058	ACCUCCGCCAGCUCACCGGCGAGC
pgi-novel-1059a	UUAAAGCUGCAAUGAUGGUUGACC
pgi-novel-1059b	UUAAAGCUGCAAUGAUGGUUGACC
pgi-novel-1060	AGGCUAUGGCGACGGAUGAC
pgi-novel-1061	AAAUUUGUUUGGACGGAGAAGUGU
pgi-novel-1062	CCGGGUCGGAUCAUUGGAUUGACC
pgi-novel-1063	ACUAAAACUUCCGAUCUGU
pgi-novel-1064	GACCCUAUGGCGAUGAGUUUAGC
pgi-novel-1065	UUUGCAACGACCAUGCAUUUUCGU
pgi-novel-1066	GUUAAGAUUAGGUGGGGAUUUCA
pgi-novel-1067	CAAAGACUGUCAGUCGUUAUGCUC
pgi-novel-1068a	CUCUACGAUCGUAGAGCU
pgi-novel-1068b	CUCUACGAUCGUAGAGCU
pgi-novel-1069	AGAAAACUCAAGAACGUGAUCUCU
pgi-novel-1070	AAUUGACUAAUACAGUGCUGACAC
pgi-novel-1071	GAAAUUAGUAGAAUAUCCU
pgi-novel-1072	UGAUAAACUUUUUUCUUGUAGUGU
pgi-novel-1073	CGUCAAAAUUGUAGUCU
pgi-novel-1074	UUGAGUCCAACUUUUAAUAAUAGU
pgi-novel-1075	AUUUCUUUGUCACCAUC
pgi-novel-1076	AGUUGACUAGGUAGACCCCCGCCC
pgi-novel-1077	UCUUCCCGGGGAUCGCCGACUACC
pgi-novel-1078	AAUUGAUUGAAAAACUCGCUGAGU
pgi-novel-1079	GACCGACUAUUAGACAUAACUAGU
pgi-novel-1080	UGAUACGCUUGGAAUAGCUGGAGU
pgi-novel-1081	GGAAUAUUCGGUCGGAAAUUCGGU
pgi-novel-1082	UUGGCAUCAAUUUGACUUAUAAGU
pgi-novel-1083	AAUGGACUUGUAGGAUUUGUGUAG
pgi-novel-1084	AAAAAAUUGUCGCUAGCUAUAGCC
pgi-novel-1085	AUUGAUAUUUUCACAAGACCUCAC
pgi-novel-1086	UGAAGGUUACUGGAAAUGAUG
pgi-novel-1087	AGCGACUUGGUAGCAAGGUGU
pgi-novel-1088	UUCGGUUCUUGAUUUUUCGGUAUU
pgi-novel-1089	UAACAACUUAACGGGAUUCAUAAU
pgi-novel-1090	AGGAAAAUAAGAACACUGCAUAGG
pgi-novel-1091	UGCCAAAGUUUUUCGUCCAAAAUU
pgi-novel-1092	CAUGUGGGUGUAUGUGAGCGGUAU
pgi-novel-1093	GAUGUGAUGCUCAUAGAUCAAG
pgi-novel-1094	AAUAUUCGUAUUCGAUUUAAACG
pgi-novel-1095a	AACCGUCGUCUAUACUUUUAGCGA
pgi-novel-1095b	AACCGUCGUCUAUACUUUUAGCGA
pgi-novel-1095c	AACCGUCGUCUAUACUUUUAGCGA
pgi-novel-1095d	AACCGUCGUCUAUACUUUUAGCGA
pgi-novel-1095e	AACCGUCGUCUAUACUUUUAGCGA
pgi-novel-1095f	AACCGUCGUCUAUACUUUUAGCGA
pgi-novel-1095g	AACCGUCGUCUAUACUUUUAGCGA
pgi-novel-1095h	AACCGUCGUCUAUACUUUUAGCGA
pgi-novel-1096	GUGGGAUAGGACAUAUCUGAUGUC
pgi-novel-1097	UGAAAAUAGUACCGUCGUUCGCUA
pgi-novel-1098	UUUUCGGUACCGGUUCGGUUUUUU
pgi-novel-1099a	UUUUGACUGGCCGCUAGAGGGAGU
pgi-novel-1099b	UUUUGACUGGCCGCUAGAGGGAGU
pgi-novel-1099c	UUUUGACUGGCCGCUAGAGGGAGU
pgi-novel-1099d	UUUUGACUGGCCGCUAGAGGGAGU
pgi-novel-1100	UGAUGGUUGCUGGAAUAGUUCCC
pgi-novel-1101	UGACGUGGCACUCAUGGAUUUGUU
pgi-novel-1102	AAGACUUUGAUUCUAGGGCAC
pgi-novel-1103	AAAUUCUUGUUAGAAUAAAUAAUA
pgi-novel-1104	CCUUAUCCAACUCACCCGAGC
pgi-novel-1105	ACCCUUAGGGUUUAGGGUUUGAA
pgi-novel-1106	UAUCCUCCUUGUAUAUCAGAC
pgi-novel-1107	CGGGCCGGACUUUGGGCU
pgi-novel-1108	AAUUGAACGUAGAAGAAAUGCAUG
pgi-novel-1109	GGAAGAAUCGUCGCUAUAGC
pgi-novel-1110	CGAAACUCCAGAAUUUGAUUC
pgi-novel-1111	CCAAGAUUUGUUUCGGACUCGGGA
pgi-novel-1112	AGUUUUAUCCAUCGCUAUAGUAUA
pgi-novel-1113	AUAGAGGCUCCAUAGAUUUAAAUU
pgi-novel-1114	AAUCUGGGUGUGAUAGA
pgi-novel-1115	GUUGUUAUCUAGGGCUAUUAGUUU
pgi-novel-1116	ACGGUCCGGAUCUUAAACUCACCC
pgi-novel-1117	AUAUAGGGUCCGGUUCUUGUAAGG
pgi-novel-1118	CUGAACCGUUGCAAUAGCCCA
pgi-novel-1119	GUUUGGAAUUUGGAAAA
pgi-novel-1120	ACUUCAAAUCUGCAGACAGUUACC
pgi-novel-1121	ACAACUGUCGUCUAUACUUUUAGC
pgi-novel-1122	UUACUUAAUACGUCCGCUAGU
pgi-novel-1123	AGUCAUUGCACAACAGCUUAUAGC
pgi-novel-1124a	AGUCUUUAGCGACGGACUGUCCGU
pgi-novel-1124b	AGUCUUUAGCGACGGACUGUCCGU
pgi-novel-1125	UUGUUGGCCGCUACUCCCUCUAGC
pgi-novel-1126	CGGUCGCUAUUAGUAGUAUCAGCG
pgi-novel-1127	UUCCAAGGCGACCACCUAGGCAUC
[truncated: 1,449 more rows]
