# Supplementary material for: Small RNA-Seq to Unveil the miRNA Expression Patterns and Identify the Target Genes in Panax ginseng
Source: Plants (Basel). 2023 Aug 27;12(17):3070. doi: 10.3390/plants12173070 (PMC10490192; doi:10.3390/plants12173070)
Supplement: Supplementary file 1 [file plants-12-03070-s001.zip › Table S2.xlsx]

## Sheet: Table S2
Table S2. Target genes of miRNAs as well as GO function and KEGG pathway annotation
miRNA	Target	Score	Target_range	Strand	Gene	Gene_detail	GO_id	Pathway_KO
pgi-novel-521	Pg_S1273.22-RA	1	2030-2053	1	Pg_S1273.22	Pg_S1273.22;Pg_S1273.22	GO:0005634,GO:0005737,GO:0006351,GO:0009408,GO:0009414,GO:0009585,GO:0009631,GO:0009816,GO:0043565,GO:0045893,GO:0046872,GO:0048574,GO:0048578	-
pgi-novel-521	Pg_S6686.8-RA	1	576-599	1	Pg_S6686.8	Pg_S6686.8;Pg_S6686.8	GO:0004843,GO:0005634,GO:0006511,GO:0016579	K12493:ko04144
pgi-novel-521	Pg_S4824.17-RA	2.5	633-656	1	Pg_S4824.17	Pg_S4824.17;Pg_S4824.17	GO:0046872	K10143:ko04712,ko04120,ko04115
pgi-novel-521	Pg_S0917.49-RA	3.5	798-821	1	Pg_S0917.49	Pg_S0917.49;Pg_S0917.49	GO:0000786,GO:0003677,GO:0005634,GO:0006334,GO:0006355	-
pgi-novel-521	Pg_S5274.13-RA	4	2838-2861	1	Pg_S5274.13	Pg_S5274.13;Pg_S5274.13	GO:0003677,GO:0003700,GO:0005634,GO:0006351,GO:0009908,GO:0010073,GO:0010093,GO:0030154,GO:0048316,GO:0048481	K14516:ko04016,ko04075
pgi-novel-644	Pg_S1049.36-RA	1	11-33	1	Pg_S1049.36	Pg_S1049.36;Pg_S1049.36	GO:0005741,GO:0008308,GO:0015288,GO:0046930	-
pgi-novel-644	Pg_S2479.6-RA	3	1620-1642	1	Pg_S2479.6	Pg_S2479.6;Pg_S2479.6	GO:0000287,GO:0000290,GO:0000932,GO:0003723,GO:0005524,GO:0006397,GO:0009791,GO:0010072,GO:0016787,GO:0030145	K12613:ko03018
pgi-novel-644	Pg_S5712.8-RA	3	1762-1784	1	Pg_S5712.8	Pg_S5712.8;Pg_S5712.8	-	-
pgi-novel-644	Pg_S0199.32-RA	3.5	850-872	1	Pg_S0199.32	Pg_S0199.32;Pg_S0199.32	-	-
pgi-novel-197	Pg_S1712.25-RA	2	511-534	1	Pg_S1712.25	Pg_S1712.25;Pg_S1712.25	GO:0003676,GO:0003964,GO:0004190,GO:0004519,GO:0008270,GO:0015074	K00384:ko00450,ko00240
pgi-novel-197	Pg_S2513.23-RA	2	187-211	1	Pg_S2513.23	Pg_S2513.23;Pg_S2513.23	GO:0005783,GO:0005789,GO:0005794,GO:0015031,GO:0016021,GO:0016192,GO:0030134,GO:0032580	-
pgi-novel-132b	Pg_S2030.6-RA	2	46-70	1	Pg_S2030.6	Pg_S2030.6;Pg_S2030.6	GO:0000943,GO:0003677,GO:0003723,GO:0003887,GO:0003964,GO:0004190,GO:0004523,GO:0004540,GO:0005524,GO:0005634,GO:0005737,GO:0006310,GO:0008233,GO:0008270,GO:0015074,GO:0019076,GO:0032197	K16196:ko04141,ko05160,ko05168,ko05164,ko05169,ko05162
pgi-novel-132b	Pg_S1712.25-RA	4	920-943	1	Pg_S1712.25	Pg_S1712.25;Pg_S1712.25	GO:0003676,GO:0003964,GO:0004190,GO:0004519,GO:0008270,GO:0015074	K00384:ko00450,ko00240
pgi-novel-132b	Pg_S3097.8-RA	4	1509-1533	1	Pg_S3097.8	Pg_S3097.8;Pg_S3097.8	-	-
pgi-novel-132b	Pg_S2484.29-RA	4	1946-1970	1	Pg_S2484.29	Pg_S2484.29;Pg_S2484.29	-	-
pgi-novel-167	Pg_S0004.23-RA	0	1504-1527	1	Pg_S0004.23	Pg_S0004.23;Pg_S0004.23	-	K01191:ko00511
pgi-novel-167	Pg_S0697.7-RA	0	2697-2720	1	Pg_S0697.7	Pg_S0697.7;Pg_S0697.7	-	-
pgi-novel-167	Pg_S1157.9-RA	1	33-56	1	Pg_S1157.9	Pg_S1157.9;Pg_S1157.9	GO:0001104,GO:0003713,GO:0006351,GO:0006357,GO:0016592	-
pgi-novel-167	Pg_S0495.8-RA	1	2185-2209	1	Pg_S0495.8	Pg_S0495.8;Pg_S0495.8	GO:0000943,GO:0003677,GO:0003723,GO:0003887,GO:0003964,GO:0004190,GO:0004523,GO:0004540,GO:0005524,GO:0005634,GO:0005737,GO:0006310,GO:0008233,GO:0008270,GO:0015074,GO:0019076,GO:0032197	K13336:ko04146
pgi-novel-167	Pg_S1551.13-RA	1	1874-1898	1	Pg_S1551.13	Pg_S1551.13;Pg_S1551.13	-	-
pgi-novel-167	Pg_S4769.13-RA	2	2623-2646	1	Pg_S4769.13	Pg_S4769.13;Pg_S4769.13	-	-
pgi-novel-167	Pg_S0012.22-RA	2	2248-2271	1	Pg_S0012.22	Pg_S0012.22;Pg_S0012.22	-	K01191:ko00511
pgi-novel-167	Pg_S6539.4-RA	3	1036-1059	1	Pg_S6539.4	Pg_S6539.4;Pg_S6539.4	GO:0003735,GO:0005840,GO:0006412	K02915:ko03010
pgi-novel-167	Pg_S1045.8-RA	3	2756-2780	1	Pg_S1045.8	Pg_S1045.8;Pg_S1045.8	-	-
pgi-novel-167	Pg_S0032.19-RA	3	3672-3696	1	Pg_S0032.19	Pg_S0032.19;Pg_S0032.19	GO:0003677,GO:0003723,GO:0003887,GO:0003964,GO:0004190,GO:0004519,GO:0006310,GO:0015074,GO:0046872	K16196:ko04141,ko05160,ko05168,ko05164,ko05169,ko05162
pgi-novel-167	Pg_S0913.15-RA	3.5	780-802	1	Pg_S0913.15	Pg_S0913.15;Pg_S0913.15	GO:0003700,GO:0005634,GO:0006351,GO:0006355,GO:0007165,GO:0008270,GO:0009911,GO:0010228,GO:0031937,GO:0043565,GO:0044030,GO:0050832,GO:0061087,GO:0070829,GO:0090436,GO:1900111,GO:1900363,GO:2000024	-
pgi-novel-167	Pg_S2038.10-RA	4	43-66	1	Pg_S2038.10	Pg_S2038.10;Pg_S2038.10	GO:0005634	K14962:ko03015
pgi-novel-167	Pg_S1059.17-RA	4	2335-2358	1	Pg_S1059.17	Pg_S1059.17;Pg_S1059.17	GO:0003735,GO:0005840,GO:0006412	K02915:ko03010
pgi-novel-65e	Pg_S6148.9-RA	0	2809-2832	1	Pg_S6148.9	Pg_S6148.9;Pg_S6148.9	GO:0005524,GO:0005737,GO:0033862,GO:0044210	K09903:ko00240
pgi-novel-65e	Pg_S0960.28-RA	1	194-217	1	Pg_S0960.28	Pg_S0960.28;Pg_S0960.28	-	-
pgi-novel-65e	Pg_S0981.40-RA	1	344-367	1	Pg_S0981.40	Pg_S0981.40;Pg_S0981.40	-	K19893:ko00500
pgi-novel-65e	Pg_S2386.19-RA	1	601-624	1	Pg_S2386.19	Pg_S2386.19;Pg_S2386.19	-	-
pgi-novel-65e	Pg_S0922.43-RA	1	237-260	1	Pg_S0922.43	Pg_S0922.43;Pg_S0922.43	-	-
pgi-novel-65e	Pg_S0367.53-RA	2	93-116	1	Pg_S0367.53	Pg_S0367.53;Pg_S0367.53	-	K19893:ko00500
pgi-novel-65e	Pg_S6389.9-RA	2	93-116	1	Pg_S6389.9	Pg_S6389.9;Pg_S6389.9	-	-
pgi-novel-65e	Pg_S5160.12-RA	2	945-968	1	Pg_S5160.12	Pg_S5160.12;Pg_S5160.12	-	-
pgi-novel-65e	Pg_S5114.7-RA	2	617-640	1	Pg_S5114.7	Pg_S5114.7;Pg_S5114.7	-	K19893:ko00500
pgi-novel-65e	Pg_S5069.12-RA	3	231-254	1	Pg_S5069.12	Pg_S5069.12;Pg_S5069.12	-	K19893:ko00500
pgi-novel-65e	Pg_S1518.45-RA	3	243-266	1	Pg_S1518.45	Pg_S1518.45;Pg_S1518.45	GO:0005886,GO:0009624,GO:0010119,GO:0015293,GO:0016021,GO:0042128,GO:0080168,GO:0090440	-
pgi-novel-65e	Pg_S0572.14-RA	3	93-116	1	Pg_S0572.14	Pg_S0572.14;Pg_S0572.14	-	-
pgi-novel-65e	Pg_S2250.3-RA	3	106-129	1	Pg_S2250.3	Pg_S2250.3;Pg_S2250.3	-	K19893:ko00500
pgi-novel-65e	Pg_S1956.19-RA	3	105-128	1	Pg_S1956.19	Pg_S1956.19;Pg_S1956.19	-	-
pgi-novel-65e	Pg_S1227.42-RA	3	326-349	1	Pg_S1227.42	Pg_S1227.42;Pg_S1227.42	-	K19893:ko00500
pgi-novel-65e	Pg_S4040.8-RA	4	2063-2086	1	Pg_S4040.8	Pg_S4040.8;Pg_S4040.8	-	-
pgi-novel-2176	Pg_S4094.12-RA	2.5	3093-3112	1	Pg_S4094.12	Pg_S4094.12;Pg_S4094.12	GO:0005524,GO:0005886,GO:0006952,GO:0043531	K13457:ko04626
pgi-novel-2176	Pg_S3218.14-RA	3	2023-01-20	1	Pg_S3218.14	Pg_S3218.14;Pg_S3218.14	GO:0008152,GO:0016597	-
pgi-novel-2176	Pg_S6925.2-RA	3.5	1347-1367	1	Pg_S6925.2	Pg_S6925.2;Pg_S6925.2	GO:0000148,GO:0003843,GO:0006075,GO:0008360,GO:0016021,GO:0071555	K02987:ko03010
pgi-novel-2176	Pg_S3250.19-RA	3.5	1347-1367	1	Pg_S3250.19	Pg_S3250.19;Pg_S3250.19	GO:0000148,GO:0003843,GO:0006075,GO:0008360,GO:0016021,GO:0071555	K02987:ko03010
pgi-novel-2176	Pg_S4931.6-RA	3.5	2996-3014	1	Pg_S4931.6	Pg_S4931.6;Pg_S4931.6	-	-
pgi-novel-2176	Pg_S1760.5-RA	3.5	1409-1427	1	Pg_S1760.5	Pg_S1760.5;Pg_S1760.5	GO:0004674,GO:0005524,GO:0005886,GO:0016021	K00951:ko00230
pgi-novel-2176	Pg_S6984.5-RA	3.5	314-332	1	Pg_S6984.5	Pg_S6984.5;Pg_S6984.5	GO:0004674,GO:0005524,GO:0005886,GO:0016021	K00951:ko00230
pgi-novel-2176	Pg_S3613.4-RA	3.5	2023-01-20	1	Pg_S3613.4	Pg_S3613.4;Pg_S3613.4	GO:0004096,GO:0005777,GO:0006979,GO:0020037,GO:0042744,GO:0046872	K03781:ko05014,ko04068,ko04213,ko01200,ko00630,ko04211,ko04212,ko04146,ko00380,ko04011
pgi-novel-2176	Pg_S0986.2-RA	3.5	687-707	1	Pg_S0986.2	Pg_S0986.2;Pg_S0986.2	GO:0005739,GO:0005743,GO:0016021,GO:0051205	K03217:ko03070,ko03060,ko02024
pgi-novel-2176	Pg_S3747.23-RA	3.5	365-383	1	Pg_S3747.23	Pg_S3747.23;Pg_S3747.23	GO:0000724,GO:0003677,GO:0005524,GO:0005634,GO:0005694,GO:0005737,GO:0006260,GO:0006281,GO:0006310,GO:0006974,GO:0009378,GO:0009506,GO:0043138,GO:0043140,GO:0046872,GO:0051276,GO:0070417,GO:0071215	K10901:ko03460,ko03440
pgi-novel-2176	Pg_S7782.2-RA	3.5	4418-4436	1	Pg_S7782.2	Pg_S7782.2;Pg_S7782.2	GO:0005525,GO:0009734,GO:0009825,GO:0009926,GO:0009933,GO:0009956,GO:0009965,GO:0010305,GO:0010540,GO:0016021,GO:0016787	K10396:ko04144,ko04728
pgi-novel-2176	Pg_S4919.2-RA	3.5	674-692	1	Pg_S4919.2	Pg_S4919.2;Pg_S4919.2	GO:0003777,GO:0005524,GO:0005871,GO:0005874,GO:0007018,GO:0009524,GO:0055046,GO:0080175	K10396:ko04144,ko04728
pgi-novel-2176	Pg_S0104.14-RA	4	2389-2408	1	Pg_S0104.14	Pg_S0104.14;Pg_S0104.14	GO:0004190,GO:0005576	-
pgi-novel-2176	Pg_S1878.1-RA	4	1602-1621	1	Pg_S1878.1	Pg_S1878.1;Pg_S1878.1	GO:0004028,GO:0004029,GO:0004030,GO:0006081,GO:0009414,GO:0009507,GO:0009536,GO:0009737,GO:0009941,GO:0033721	K00128:ko00625,ko00410,ko00340,ko00903,ko00040,ko00053,ko00310,ko00071,ko00280,ko00380,ko00620,ko00561,ko00010,ko00330
pgi-novel-2176	Pg_S2054.1-RA	4	708-728	1	Pg_S2054.1	Pg_S2054.1;Pg_S2054.1	GO:0005739,GO:0005743,GO:0016021,GO:0051205	K03217:ko03070,ko03060,ko02024
pgi-novel-2176	Pg_S2719.2-RA	4	401-419	1	Pg_S2719.2	Pg_S2719.2;Pg_S2719.2	GO:0003676,GO:0003964,GO:0004190,GO:0004519,GO:0008270,GO:0015074	K07374:ko04210,ko04540,ko04145,ko05130
pgi-novel-2176	Pg_S0420.4-RA	4	740-758	1	Pg_S0420.4	Pg_S0420.4;Pg_S0420.4	GO:0003676,GO:0003964,GO:0004190,GO:0004519,GO:0008270,GO:0015074	K00939:ko00230
pgi-novel-2176	Pg_S4335.8-RA	4	530-548	1	Pg_S4335.8	Pg_S4335.8;Pg_S4335.8	GO:0005759,GO:0016226,GO:0016740	-
pgi-novel-2176	Pg_S4165.1-RA	4	1624-1644	1	Pg_S4165.1	Pg_S4165.1;Pg_S4165.1	GO:0005507,GO:0005576,GO:0008447	K00423:ko00053
pgi-novel-2176	Pg_S2592.3-RA	4	1349-1369	1	Pg_S2592.3	Pg_S2592.3;Pg_S2592.3	GO:0005507,GO:0005576,GO:0008447	K00423:ko00053
pgi-novel-2176	Pg_S5624.1-RA	4	576-596	1	Pg_S5624.1	Pg_S5624.1;Pg_S5624.1	GO:0003677,GO:0003700,GO:0005634,GO:0006351,GO:0009641,GO:0009733,GO:0009734,GO:0009826,GO:0043565,GO:0045892	K05275:ko00750
pgi-novel-2176	Pg_S5881.9-RA	4	1042-1061	1	Pg_S5881.9	Pg_S5881.9;Pg_S5881.9	GO:0006355,GO:0007142,GO:0009556	-
pgi-novel-745	Pg_S0171.34-RA	3	287-303	1	Pg_S0171.34	Pg_S0171.34;Pg_S0171.34	-	K00963:ko00520,ko00040,ko00052,ko00500
pgi-novel-745	Pg_S0249.15-RA	3	76-92	1	Pg_S0249.15	Pg_S0249.15;Pg_S0249.15	GO:0004722,GO:0005886,GO:0046872	K14497:ko04016,ko04075,ko04931
pgi-novel-745	Pg_S8042.4-RA	3	923-939	1	Pg_S8042.4	Pg_S8042.4;Pg_S8042.4	GO:0004860,GO:0005829,GO:0005886,GO:0009506,GO:0009741	-
pgi-novel-745	Pg_S4713.4-RA	3	929-945	1	Pg_S4713.4	Pg_S4713.4;Pg_S4713.4	GO:0004860,GO:0005829,GO:0005886,GO:0009506,GO:0009741	-
pgi-novel-745	Pg_S0573.9-RA	3	1854-1869	1	Pg_S0573.9	Pg_S0573.9;Pg_S0573.9	-	-
pgi-novel-745	Pg_S1234.4-RA	3.5	1477-1493	1	Pg_S1234.4	Pg_S1234.4;Pg_S1234.4	-	-
pgi-novel-745	Pg_S3660.3-RA	3.5	496-512	1	Pg_S3660.3	Pg_S3660.3;Pg_S3660.3	GO:0005768,GO:0031083	-
pgi-novel-745	Pg_S1563.22-RA	3.5	721-737	1	Pg_S1563.22	Pg_S1563.22;Pg_S1563.22	GO:0003333,GO:0005886,GO:0005887,GO:0006814,GO:0015171	-
pgi-novel-745	Pg_S6670.4-RA	3.5	211-228	1	Pg_S6670.4	Pg_S6670.4;Pg_S6670.4	GO:0003777,GO:0005524,GO:0005737,GO:0005871,GO:0005874,GO:0007018,GO:0008017,GO:0016887,GO:0051301	K10396:ko04144,ko04728
pgi-novel-745	Pg_S0503.9-RA	3.5	211-228	1	Pg_S0503.9	Pg_S0503.9;Pg_S0503.9	GO:0003777,GO:0005524,GO:0005737,GO:0005871,GO:0005874,GO:0007018,GO:0008017,GO:0016887,GO:0051301	K10396:ko04144,ko04728
pgi-novel-745	Pg_S1913.27-RA	3.5	4363-4379	1	Pg_S1913.27	Pg_S1913.27;Pg_S1913.27	GO:0004674,GO:0005524,GO:0005886,GO:0007166,GO:0016021	K13430:ko04626
pgi-novel-745	Pg_S0240.9-RA	3.5	2026-2042	1	Pg_S0240.9	Pg_S0240.9;Pg_S0240.9	-	-
pgi-novel-745	Pg_S3543.5-RA	3.5	226-242	1	Pg_S3543.5	Pg_S3543.5;Pg_S3543.5	GO:0000145,GO:0005576,GO:0005618,GO:0005829,GO:0005856,GO:0005886,GO:0006887,GO:0009524	-
pgi-novel-745	Pg_S1940.18-RA	3.5	226-242	1	Pg_S1940.18	Pg_S1940.18;Pg_S1940.18	GO:0000145,GO:0005576,GO:0005618,GO:0005829,GO:0005856,GO:0005886,GO:0006887,GO:0009524	-
pgi-novel-745	Pg_S0786.28-RA	4	2023-04-20	1	Pg_S0786.28	Pg_S0786.28;Pg_S0786.28	GO:0000502,GO:0005524,GO:0005634,GO:0005737,GO:0016787,GO:0030163	K03063:ko05169,ko03050
pgi-novel-745	Pg_S6282.1-RA	4	182-198	1	Pg_S6282.1	Pg_S6282.1;Pg_S6282.1	GO:0005634,GO:0010114,GO:0016567,GO:0031463,GO:0042803,GO:0046982	-
pgi-novel-745	Pg_S0833.39-RA	4	1638-1654	1	Pg_S0833.39	Pg_S0833.39;Pg_S0833.39	-	-
pgi-novel-745	Pg_S3104.5-RA	4	1402-1418	1	Pg_S3104.5	Pg_S3104.5;Pg_S3104.5	GO:0004386,GO:0005524,GO:0005634,GO:0006342,GO:0006344,GO:0006351,GO:0031047,GO:0042803,GO:0046872,GO:0051537	-
pgi-novel-745	Pg_S0519.12-RA	4	1778-1794	1	Pg_S0519.12	Pg_S0519.12;Pg_S0519.12	GO:0005524,GO:0005634,GO:0005737,GO:0005773,GO:0006325,GO:0006338,GO:0007623,GO:0009414,GO:0009416,GO:0009637,GO:0009638,GO:0009646,GO:0009882,GO:0009909,GO:0009911,GO:0010075,GO:0010118,GO:0010244,GO:0010617,GO:0016604,GO:0016605,GO:0018298,GO:0042752,GO:0042802,GO:0046872,GO:0048574,GO:0051607,GO:0071949,GO:0072387,GO:1901371,GO:1902347,GO:2000028,GO:2000379	K12119:ko04712
pgi-novel-745	Pg_S1389.31-RA	4	77-93	1	Pg_S1389.31	Pg_S1389.31;Pg_S1389.31	GO:0003700,GO:0005634,GO:0006351,GO:0006355,GO:0030154,GO:0043565,GO:0048831	K14494:ko04075
pgi-novel-745	Pg_S0981.14-RA	4	77-93	1	Pg_S0981.14	Pg_S0981.14;Pg_S0981.14	GO:0003700,GO:0005634,GO:0006351,GO:0006355,GO:0030154,GO:0043565,GO:0048831	K14494:ko04075
pgi-novel-745	Pg_S7012.1-RA	4	1675-1691	1	Pg_S7012.1	Pg_S7012.1;Pg_S7012.1	GO:0004842,GO:0005634,GO:0005737,GO:0005829,GO:0016567,GO:0016874,GO:0042742,GO:0043066,GO:0070696,GO:2000028	K00231:ko00860
pgi-novel-745	Pg_S0321.1-RA	4	1480-1496	1	Pg_S0321.1	Pg_S0321.1;Pg_S0321.1	GO:0004842,GO:0005634,GO:0005737,GO:0005829,GO:0016567,GO:0016874,GO:0042742,GO:0043066,GO:0070696,GO:2000028	K00231:ko00860
pgi-novel-745	Pg_S3590.10-RA	4	788-804	1	Pg_S3590.10	Pg_S3590.10;Pg_S3590.10	GO:0004842,GO:0008270,GO:0016021,GO:0016567,GO:0016874,GO:0043161,GO:0061630	K05283:ko00563
pgi-novel-745	Pg_S1358.43-RA	4	782-798	1	Pg_S1358.43	Pg_S1358.43;Pg_S1358.43	GO:0004842,GO:0008270,GO:0016021,GO:0016567,GO:0016874,GO:0043161,GO:0061630	K05283:ko00563
pgi-novel-745	Pg_S1878.1-RA	4	787-803	1	Pg_S1878.1	Pg_S1878.1;Pg_S1878.1	GO:0004028,GO:0004029,GO:0004030,GO:0006081,GO:0009414,GO:0009507,GO:0009536,GO:0009737,GO:0009941,GO:0033721	K00128:ko00625,ko00410,ko00340,ko00903,ko00040,ko00053,ko00310,ko00071,ko00280,ko00380,ko00620,ko00561,ko00010,ko00330
pgi-novel-745	Pg_S1692.18-RA	4	1324-1340	1	Pg_S1692.18	Pg_S1692.18;Pg_S1692.18	GO:0004802,GO:0009535,GO:0019253,GO:0046872	K00615:ko00710,ko01051,ko01200,ko00030,ko01230
pgi-novel-745	Pg_S1617.20-RA	4	1222-1238	1	Pg_S1617.20	Pg_S1617.20;Pg_S1617.20	GO:0004802,GO:0009535,GO:0019253,GO:0046872	K00615:ko00710,ko01051,ko01200,ko00030,ko01230
pgi-novel-745	Pg_S2721.9-RA	4	23-39	1	Pg_S2721.9	Pg_S2721.9;Pg_S2721.9	GO:0000139,GO:0005768,GO:0005774,GO:0005794,GO:0005802,GO:0008757,GO:0016021,GO:0032259	-
pgi-novel-745	Pg_S0437.25-RA	4	145-161	1	Pg_S0437.25	Pg_S0437.25;Pg_S0437.25	GO:0004028,GO:0004029,GO:0004030,GO:0005773,GO:0005783,GO:0005794,GO:0006081,GO:0009269,GO:0009506,GO:0009536,GO:0009651,GO:0009737,GO:0016020	K00128:ko00625,ko00410,ko00340,ko00903,ko00040,ko00053,ko00310,ko00071,ko00280,ko00380,ko00620,ko00561,ko00010,ko00330
pgi-novel-745	Pg_S3320.5-RA	4	198-213	1	Pg_S3320.5	Pg_S3320.5;Pg_S3320.5	GO:0005737,GO:0006097,GO:0008807,GO:0009507,GO:0009570,GO:0046912	K01637:ko01200,ko00630
pgi-novel-745	Pg_S0519.38-RA	4	788-804	1	Pg_S0519.38	Pg_S0519.38;Pg_S0519.38	-	-
pgi-novel-745	Pg_S3178.5-RA	4	785-801	1	Pg_S3178.5	Pg_S3178.5;Pg_S3178.5	-	-
pgi-novel-745	Pg_S3454.4-RA	4	210-225	1	Pg_S3454.4	Pg_S3454.4;Pg_S3454.4	GO:0005737,GO:0006097,GO:0008807,GO:0009507,GO:0009570,GO:0046912	K01637:ko01200,ko00630
pgi-novel-745	Pg_S2144.21-RA	4	93-110	1	Pg_S2144.21	Pg_S2144.21;Pg_S2144.21	-	-
pgi-novel-745	Pg_S2282.26-RA	4	81-98	1	Pg_S2282.26	Pg_S2282.26;Pg_S2282.26	-	-
pgi-novel-745	Pg_S1311.15-RA	4	250-266	1	Pg_S1311.15	Pg_S1311.15;Pg_S1311.15	GO:0001701,GO:0004842,GO:0005654,GO:0005694,GO:0005730,GO:0005737,GO:0005815,GO:0006260,GO:0006275,GO:0006974,GO:0008270,GO:0016874,GO:0035264,GO:0042787,GO:0048568,GO:0061053,GO:0061630	-
pgi-novel-745	Pg_S4326.4-RA	4	250-266	1	Pg_S4326.4	Pg_S4326.4;Pg_S4326.4	GO:0003676,GO:0005634,GO:0005847,GO:0006378,GO:0006379,GO:0008270,GO:0016567	-
pgi-novel-745	Pg_S6320.2-RA	4	355-372	1	Pg_S6320.2	Pg_S6320.2;Pg_S6320.2	GO:0000209,GO:0004842,GO:0005634,GO:0005737,GO:0005829,GO:0008270,GO:0009414,GO:0009737,GO:0009738,GO:0010200,GO:0016874,GO:0042787,GO:0043161,GO:0051865,GO:0061630	K14317:ko03013,ko05169
pgi-novel-745	Pg_S4578.5-RA	4	355-372	1	Pg_S4578.5	Pg_S4578.5;Pg_S4578.5	GO:0000209,GO:0004842,GO:0005634,GO:0005737,GO:0005829,GO:0008270,GO:0009414,GO:0009737,GO:0009738,GO:0010200,GO:0016874,GO:0042787,GO:0043161,GO:0051865,GO:0061630	K14317:ko03013,ko05169
pgi-novel-745	Pg_S6539.6-RA	4	428-444	1	Pg_S6539.6	Pg_S6539.6;Pg_S6539.6	GO:0003677,GO:0005634,GO:0006351,GO:0006355,GO:0042803,GO:0044212,GO:0046872	-
pgi-novel-745	Pg_S1231.18-RA	4	679-694	1	Pg_S1231.18	Pg_S1231.18;Pg_S1231.18	GO:0003677,GO:0005634,GO:0006351,GO:0006355	K02259:ko00190,ko00860,ko02020
pgi-novel-745	Pg_S3164.1-RA	4	220-235	1	Pg_S3164.1	Pg_S3164.1;Pg_S3164.1	GO:0005524,GO:0005634,GO:0005739,GO:0006457,GO:0009409,GO:0009507,GO:0009570,GO:0009579,GO:0009941,GO:0016032,GO:0045036,GO:0046686	K03283:ko04144,ko04141,ko04612,ko04010,ko04915,ko04213,ko05134,ko05164,ko05169,ko03040,ko05162,ko05145
pgi-novel-745	Pg_S2132.6-RA	4	223-238	1	Pg_S2132.6	Pg_S2132.6;Pg_S2132.6	GO:0000287,GO:0004012,GO:0005524,GO:0005789,GO:0005886,GO:0016021,GO:0031902	K00856:ko00230
pgi-novel-745	Pg_S4162.5-RA	4	617-632	1	Pg_S4162.5	Pg_S4162.5;Pg_S4162.5	GO:0003677,GO:0003700,GO:0005634,GO:0006351,GO:0009409,GO:0010440,GO:0045893,GO:0050826	-
pgi-novel-745	Pg_S1541.6-RA	4	60-75	1	Pg_S1541.6	Pg_S1541.6;Pg_S1541.6	GO:0000462,GO:0005634	-
pgi-novel-745	Pg_S4358.8-RA	4	186-201	1	Pg_S4358.8	Pg_S4358.8;Pg_S4358.8	GO:0003677,GO:0005634,GO:0006351,GO:0006355,GO:0007275,GO:0016597	-
pgi-novel-745	Pg_S4917.2-RA	4	5521-5536	1	Pg_S4917.2	Pg_S4917.2;Pg_S4917.2	GO:0003677,GO:0005634,GO:0009909,GO:0035267,GO:0043981,GO:0048510	-
pgi-novel-745	Pg_S0727.26-RA	4	5518-5533	1	Pg_S0727.26	Pg_S0727.26;Pg_S0727.26	GO:0003677,GO:0005634,GO:0009909,GO:0035267,GO:0043981,GO:0048510	-
pgi-novel-745	Pg_S2521.1-RA	4	237-252	1	Pg_S2521.1	Pg_S2521.1;Pg_S2521.1	GO:0009536,GO:0015031,GO:0016020,GO:0031972	-
pgi-novel-745	Pg_S0517.5-RA	4	195-210	1	Pg_S0517.5	Pg_S0517.5;Pg_S0517.5	-	-
pgi-novel-745	Pg_S4696.2-RA	4	1033-1049	1	Pg_S4696.2	Pg_S4696.2;Pg_S4696.2	GO:0008661,GO:0009228,GO:0009507,GO:0016114,GO:0046872,GO:0052865	K01662:ko00730,ko00900
pgi-novel-745	Pg_S7152.3-RA	4	967-983	1	Pg_S7152.3	Pg_S7152.3;Pg_S7152.3	GO:0008661,GO:0009228,GO:0009507,GO:0016114,GO:0046872,GO:0052865	K01662:ko00730,ko00900
pgi-novel-745	Pg_S1170.11-RA	4	786-802	1	Pg_S1170.11	Pg_S1170.11;Pg_S1170.11	GO:0009507,GO:0015979,GO:0015995,GO:0046872,GO:0048529	K04035:ko00860
pgi-novel-745	Pg_S0431.39-RA	4	786-802	1	Pg_S0431.39	Pg_S0431.39;Pg_S0431.39	GO:0009507,GO:0015979,GO:0015995,GO:0046872,GO:0048529	K04035:ko00860
pgi-novel-745	Pg_S7861.2-RA	4	548-564	1	Pg_S7861.2	Pg_S7861.2;Pg_S7861.2	GO:0003700,GO:0005634,GO:0006351,GO:0006979,GO:0009409,GO:0009414,GO:0009611,GO:0009644,GO:0009651,GO:0009737,GO:0010117,GO:0010200,GO:0015979,GO:0035264,GO:0043565,GO:0044212,GO:0045892,GO:0046872	K05747:ko05231,ko04144,ko04520,ko04062,ko05131,ko05130,ko05100,ko04666,ko04810,ko05132
pgi-novel-745	Pg_S8599.1-RA	4	530-546	1	Pg_S8599.1	Pg_S8599.1;Pg_S8599.1	GO:0003700,GO:0005634,GO:0006351,GO:0006979,GO:0009409,GO:0009414,GO:0009611,GO:0009644,GO:0009651,GO:0009737,GO:0010117,GO:0010200,GO:0015979,GO:0035264,GO:0043565,GO:0044212,GO:0045892,GO:0046872	-
pgi-novel-745	Pg_S0292.29-RA	4	416-432	1	Pg_S0292.29	Pg_S0292.29;Pg_S0292.29	GO:0009507,GO:0015979,GO:0015995,GO:0046872,GO:0048529	K04035:ko00860
pgi-novel-745	Pg_S0724.52-RA	4	107-122	1	Pg_S0724.52	Pg_S0724.52;Pg_S0724.52	GO:0001678,GO:0004396,GO:0005524,GO:0005536,GO:0006096,GO:0009707,GO:0016021	K00844:ko00520,ko04910,ko04973,ko00052,ko00500,ko00521,ko00524,ko04066,ko04930,ko01200,ko00051,ko05230,ko00010
pgi-novel-1135a	Pg_S4141.2-RA	1.5	1346-1369	1	Pg_S4141.2	Pg_S4141.2;Pg_S4141.2	GO:0005765,GO:0007041,GO:0015019,GO:0016021,GO:0016746,GO:0051259	K10532:ko04142,ko00531
pgi-novel-1135a	Pg_S0192.44-RA	2.5	1075-1098	1	Pg_S0192.44	Pg_S0192.44;Pg_S0192.44	-	-
pgi-novel-1135a	Pg_S2325.34-RA	3	1109-1133	1	Pg_S2325.34	Pg_S2325.34;Pg_S2325.34	GO:0015991,GO:0033178,GO:0046961	K02150:ko05110,ko04966,ko04145,ko05323,ko00190,ko04721,ko04150,ko05120
pgi-novel-1135a	Pg_S1898.2-RA	3	26-50	1	Pg_S1898.2	Pg_S1898.2;Pg_S1898.2	GO:0003723,GO:0003735,GO:0006412,GO:0019843,GO:0022625,GO:0046872	K02922:ko03010
pgi-novel-214a	Pg_S0550.1-RA	0	2023-03-26	1	Pg_S0550.1	Pg_S0550.1;Pg_S0550.1	GO:0000786,GO:0003677,GO:0005634	-
pgi-novel-214a	Pg_S1712.25-RA	0	743-766	1	Pg_S1712.25	Pg_S1712.25;Pg_S1712.25	GO:0003676,GO:0003964,GO:0004190,GO:0004519,GO:0008270,GO:0015074	K00384:ko00450,ko00240
pgi-novel-214a	Pg_S5959.8-RA	0	182-205	1	Pg_S5959.8	Pg_S5959.8;Pg_S5959.8	-	-
pgi-novel-214a	Pg_S0182.7-RA	0.5	2023-03-26	1	Pg_S0182.7	Pg_S0182.7;Pg_S0182.7	GO:0006810,GO:0008289	-
pgi-novel-214a	Pg_S2135.3-RA	1	13-36	1	Pg_S2135.3	Pg_S2135.3;Pg_S2135.3	-	-
pgi-novel-214a	Pg_S3094.6-RA	1	2023-03-26	1	Pg_S3094.6	Pg_S3094.6;Pg_S3094.6	GO:0000398,GO:0003723,GO:0004386,GO:0005524,GO:0005681,GO:0006406,GO:0006974,GO:0010468,GO:0010501	K12812:ko03040,ko05164,ko03013,ko03015
pgi-novel-214a	Pg_S5304.7-RA	2	23-46	1	Pg_S5304.7	Pg_S5304.7;Pg_S5304.7	GO:0003677,GO:0005634	K10802:ko03410
pgi-novel-112c	Pg_S1273.22-RA	3	2090-2113	1	Pg_S1273.22	Pg_S1273.22;Pg_S1273.22	GO:0005634,GO:0005737,GO:0006351,GO:0009408,GO:0009414,GO:0009585,GO:0009631,GO:0009816,GO:0043565,GO:0045893,GO:0046872,GO:0048574,GO:0048578	-
pgi-novel-112c	Pg_S6686.8-RA	3.5	636-659	1	Pg_S6686.8	Pg_S6686.8;Pg_S6686.8	GO:0004843,GO:0005634,GO:0006511,GO:0016579	K12493:ko04144
pgi-novel-112c	Pg_S1934.4-RA	3.5	785-808	1	Pg_S1934.4	Pg_S1934.4;Pg_S1934.4	GO:0000166,GO:0005840,GO:0009507,GO:0019843	K13126:ko03018,ko03013,ko03015
pgi-novel-112c	Pg_S1936.15-RA	3.5	2385-2408	1	Pg_S1936.15	Pg_S1936.15;Pg_S1936.15	-	-
pgi-novel-2301	Pg_S7990.6-RA	0	3003-3020	1	Pg_S7990.6	Pg_S7990.6;Pg_S7990.6	GO:0003676,GO:0003964,GO:0004190,GO:0004519,GO:0008270,GO:0015074	K12447:ko00520,ko00053,ko00040,ko00052
pgi-novel-2301	Pg_S4999.1-RA	0	2950-2967	1	Pg_S4999.1	Pg_S4999.1;Pg_S4999.1	GO:0000419,GO:0003677,GO:0003899,GO:0005634,GO:0005666,GO:0005730,GO:0006306,GO:0006355,GO:0006383,GO:0016604,GO:0030422,GO:0035194,GO:0046872	K03006:ko00230,ko05168,ko00240,ko05169,ko03020,ko05016
pgi-novel-2301	Pg_S1503.18-RA	1	2932-2949	1	Pg_S1503.18	Pg_S1503.18;Pg_S1503.18	GO:0000419,GO:0003677,GO:0003899,GO:0005634,GO:0005666,GO:0005730,GO:0006306,GO:0006355,GO:0006383,GO:0016604,GO:0030422,GO:0035194,GO:0046872	K03006:ko00230,ko05168,ko00240,ko05169,ko03020,ko05016
pgi-novel-2301	Pg_S0361.29-RA	1	3160-3177	1	Pg_S0361.29	Pg_S0361.29;Pg_S0361.29	GO:0000419,GO:0003677,GO:0003899,GO:0005634,GO:0005666,GO:0005730,GO:0006306,GO:0006355,GO:0006383,GO:0016604,GO:0030422,GO:0035194,GO:0046872	K03006:ko00230,ko05168,ko00240,ko05169,ko03020,ko05016
pgi-novel-2301	Pg_S5831.3-RA	2	124-141	1	Pg_S5831.3	Pg_S5831.3;Pg_S5831.3	GO:0003677,GO:0005634	-
pgi-novel-2301	Pg_S1875.5-RA	2	2911-2928	1	Pg_S1875.5	Pg_S1875.5;Pg_S1875.5	GO:0000419,GO:0003677,GO:0003899,GO:0005634,GO:0005666,GO:0005730,GO:0006306,GO:0006355,GO:0006383,GO:0016604,GO:0030422,GO:0035194,GO:0046872	K03006:ko00230,ko05168,ko00240,ko05169,ko03020,ko05016
pgi-novel-2301	Pg_S2597.1-RA	2	924-941	1	Pg_S2597.1	Pg_S2597.1;Pg_S2597.1	GO:0004674,GO:0005524,GO:0005886,GO:0016021	K00951:ko00230
pgi-novel-2301	Pg_S1903.13-RA	2	1131-1148	1	Pg_S1903.13	Pg_S1903.13;Pg_S1903.13	GO:0005741,GO:0008308,GO:0015288,GO:0046930	K00384:ko00450,ko00240
pgi-novel-2301	Pg_S3265.14-RA	3	2410-2427	1	Pg_S3265.14	Pg_S3265.14;Pg_S3265.14	GO:0003735,GO:0005743,GO:0006412,GO:0016021,GO:0055085	-
pgi-novel-2301	Pg_S3025.7-RA	3	681-698	1	Pg_S3025.7	Pg_S3025.7;Pg_S3025.7	GO:0003735,GO:0005743,GO:0006412,GO:0016021,GO:0055085	K13354:ko04146
pgi-novel-2301	Pg_S5998.8-RA	3	1303-1319	1	Pg_S5998.8	Pg_S5998.8;Pg_S5998.8	GO:0004357,GO:0005524,GO:0006750,GO:0009507	K01919:ko00480,ko00270
pgi-novel-2301	Pg_S0890.5-RA	3	3034-3051	1	Pg_S0890.5	Pg_S0890.5;Pg_S0890.5	GO:0000419,GO:0003677,GO:0003899,GO:0005634,GO:0005666,GO:0005730,GO:0006306,GO:0006355,GO:0006383,GO:0016604,GO:0030422,GO:0035194,GO:0046872	K03006:ko00230,ko05168,ko00240,ko05169,ko03020,ko05016
pgi-novel-2301	Pg_S0384.27-RA	3.5	4295-4312	1	Pg_S0384.27	Pg_S0384.27;Pg_S0384.27	GO:0005819,GO:0009524,GO:0009574,GO:0051301,GO:0055028	K00031:ko01210,ko00480,ko01200,ko00720,ko04146,ko00020,ko01230
pgi-novel-2301	Pg_S1579.12-RA	3.5	4280-4297	1	Pg_S1579.12	Pg_S1579.12;Pg_S1579.12	GO:0005819,GO:0009524,GO:0009574,GO:0051301,GO:0055028	K00031:ko01210,ko00480,ko01200,ko00720,ko04146,ko00020,ko01230
pgi-novel-2301	Pg_S1652.27-RA	3.5	612-630	1	Pg_S1652.27	Pg_S1652.27;Pg_S1652.27	GO:0005739,GO:0009507,GO:0009737,GO:0031365,GO:0046872,GO:0070006,GO:0070084	-
pgi-novel-2301	Pg_S4990.11-RA	3.5	612-630	1	Pg_S4990.11	Pg_S4990.11;Pg_S4990.11	GO:0005739,GO:0009507,GO:0009737,GO:0031365,GO:0046872,GO:0070006,GO:0070084	-
pgi-novel-2301	Pg_S0536.6-RA	3.5	2830-2847	1	Pg_S0536.6	Pg_S0536.6;Pg_S0536.6	GO:0005506,GO:0006541,GO:0009501,GO:0010181,GO:0016040,GO:0050660,GO:0051538,GO:0097054	K00264:ko00250,ko01230,ko00910
pgi-novel-2301	Pg_S4206.2-RA	3.5	2830-2847	1	Pg_S4206.2	Pg_S4206.2;Pg_S4206.2	GO:0005506,GO:0006541,GO:0009501,GO:0010181,GO:0016040,GO:0050660,GO:0051538,GO:0097054	K00264:ko00250,ko01230,ko00910
pgi-novel-2301	Pg_S5556.8-RA	3.5	187-205	1	Pg_S5556.8	Pg_S5556.8;Pg_S5556.8	GO:0004722,GO:0046872	K14497:ko04016,ko04075,ko04931
pgi-novel-2301	Pg_S1014.35-RA	3.5	1627-1644	1	Pg_S1014.35	Pg_S1014.35;Pg_S1014.35	GO:0005524,GO:0005886,GO:0009414,GO:0010148,GO:0016021,GO:0042626	K13412:ko05145,ko04626
pgi-novel-2301	Pg_S4887.2-RA	3.5	2493-2510	1	Pg_S4887.2	Pg_S4887.2;Pg_S4887.2	-	-
pgi-novel-2301	Pg_S4656.2-RA	3.5	2063-2080	1	Pg_S4656.2	Pg_S4656.2;Pg_S4656.2	GO:0003677,GO:0003700,GO:0005634,GO:0006351,GO:0006355,GO:0010078,GO:0010479,GO:0045893,GO:0048364	-
pgi-novel-2301	Pg_S1296.20-RA	3.5	1627-1644	1	Pg_S1296.20	Pg_S1296.20;Pg_S1296.20	GO:0004683,GO:0005509,GO:0005516,GO:0005524,GO:0005634,GO:0005737,GO:0005886,GO:0009738,GO:0009931,GO:0018105,GO:0035556,GO:0046777	K13412:ko05145,ko04626
pgi-novel-2301	Pg_S1615.12-RA	4	2023-02-19	1	Pg_S1615.12	Pg_S1615.12;Pg_S1615.12	GO:0005576,GO:0016042,GO:0016788	K01206:ko00511
pgi-novel-2301	Pg_S1365.4-RA	4	1309-1326	1	Pg_S1365.4	Pg_S1365.4;Pg_S1365.4	GO:0000139,GO:0005525,GO:0005768,GO:0005774,GO:0005794,GO:0005802,GO:0005829,GO:0005886,GO:0007264,GO:0009506,GO:0015031,GO:0016020,GO:0016192	-
pgi-novel-2301	Pg_S0857.37-RA	4	435-452	1	Pg_S0857.37	Pg_S0857.37;Pg_S0857.37	GO:0000139,GO:0005525,GO:0005768,GO:0005774,GO:0005794,GO:0005802,GO:0005829,GO:0005886,GO:0007264,GO:0009506,GO:0015031,GO:0016020,GO:0016192	K07887:ko04144,ko04014,ko05014,ko04962,ko05146,ko04145,ko05152
pgi-novel-2301	Pg_S0863.3-RA	4	393-410	1	Pg_S0863.3	Pg_S0863.3;Pg_S0863.3	GO:0000139,GO:0005525,GO:0005768,GO:0005774,GO:0005794,GO:0005802,GO:0005829,GO:0005886,GO:0007264,GO:0009506,GO:0015031,GO:0016020,GO:0016192	-
pgi-novel-2301	Pg_S6272.2-RA	4	125-143	1	Pg_S6272.2	Pg_S6272.2;Pg_S6272.2	GO:0004722,GO:0046872	K14497:ko04016,ko04075,ko04931
pgi-novel-2301	Pg_S7055.1-RA	4	857-874	1	Pg_S7055.1	Pg_S7055.1;Pg_S7055.1	-	-
pgi-novel-2301	Pg_S0590.24-RA	4	490-507	1	Pg_S0590.24	Pg_S0590.24;Pg_S0590.24	GO:0000139,GO:0005886,GO:0006658,GO:0006665,GO:0009597,GO:0015194,GO:0016021,GO:0045087,GO:0051607,GO:1902237	-
pgi-novel-2301	Pg_S6376.6-RA	4	490-507	1	Pg_S6376.6	Pg_S6376.6;Pg_S6376.6	GO:0000139,GO:0005886,GO:0006658,GO:0006665,GO:0009597,GO:0015194,GO:0016021,GO:0045087,GO:0051607,GO:1902237	-
pgi-novel-2301	Pg_S2456.21-RA	4	471-488	1	Pg_S2456.21	Pg_S2456.21;Pg_S2456.21	GO:0005737,GO:0005856,GO:0005886	-
pgi-novel-2301	Pg_S2611.11-RA	4	397-414	1	Pg_S2611.11	Pg_S2611.11;Pg_S2611.11	GO:0005739,GO:0008863,GO:0016616,GO:0051287	K00122:ko00680,ko01200,ko00630
pgi-novel-2301	Pg_S1314.13-RA	4	397-414	1	Pg_S1314.13	Pg_S1314.13;Pg_S1314.13	GO:0005739,GO:0008863,GO:0016616,GO:0051287	K00122:ko00680,ko01200,ko00630
pgi-novel-2301	Pg_S1370.4-RA	4	845-861	1	Pg_S1370.4	Pg_S1370.4;Pg_S1370.4	GO:0003677,GO:0005634,GO:0006351,GO:0006355	K02947:ko03010
pgi-novel-2301	Pg_S3209.3-RA	4	617-633	1	Pg_S3209.3	Pg_S3209.3;Pg_S3209.3	GO:0003677,GO:0005634,GO:0006351,GO:0006355	K02259:ko00190,ko00860,ko02020
pgi-novel-2301	Pg_S3209.4-RA	4	617-633	1	Pg_S3209.4	Pg_S3209.4;Pg_S3209.4	GO:0003677,GO:0005634,GO:0006351,GO:0006355	K02259:ko00190,ko00860,ko02020
pgi-novel-2301	Pg_S0804.22-RA	4	487-503	1	Pg_S0804.22	Pg_S0804.22;Pg_S0804.22	GO:0003677,GO:0003700,GO:0005634,GO:0006351	K01213:ko00040,ko00500
pgi-novel-2301	Pg_S1530.31-RA	4	224-240	1	Pg_S1530.31	Pg_S1530.31;Pg_S1530.31	GO:0003952,GO:0004359,GO:0005524,GO:0005737,GO:0005829,GO:0009435	K01950:ko00760
pgi-novel-2301	Pg_S3975.11-RA	4	508-524	1	Pg_S3975.11	Pg_S3975.11;Pg_S3975.11	GO:0004702,GO:0005524,GO:0005737,GO:0005829,GO:0046872	K20606:ko04016
pgi-novel-2301	Pg_S0230.41-RA	4	508-524	1	Pg_S0230.41	Pg_S0230.41;Pg_S0230.41	GO:0004702,GO:0005524,GO:0005737,GO:0005829,GO:0046872	K20606:ko04016
pgi-novel-2301	Pg_S0804.7-RA	4	652-669	1	Pg_S0804.7	Pg_S0804.7;Pg_S0804.7	-	K14515:ko04016,ko04075
pgi-novel-2301	Pg_S0996.5-RA	4	458-474	1	Pg_S0996.5	Pg_S0996.5;Pg_S0996.5	GO:0005634,GO:0005737,GO:0005829,GO:0006457,GO:0017183,GO:0030544,GO:0046872	K09517:ko04141
pgi-novel-2301	Pg_S0170.9-RA	4	458-474	1	Pg_S0170.9	Pg_S0170.9;Pg_S0170.9	GO:0001671,GO:0005737,GO:0005856,GO:0008198,GO:0008270,GO:0017183,GO:0032781,GO:0055114,GO:0061077	K09517:ko04141
pgi-novel-2301	Pg_S3895.3-RA	4	402-418	1	Pg_S3895.3	Pg_S3895.3;Pg_S3895.3	GO:0000166,GO:0003723,GO:0005634	K13126:ko03018,ko03013,ko03015
pgi-novel-34p	Pg_S6686.8-RA	3.5	637-660	1	Pg_S6686.8	Pg_S6686.8;Pg_S6686.8	GO:0004843,GO:0005634,GO:0006511,GO:0016579	K12493:ko04144
pgi-novel-34p	Pg_S1934.4-RA	4	786-809	1	Pg_S1934.4	Pg_S1934.4;Pg_S1934.4	GO:0000166,GO:0005840,GO:0009507,GO:0019843	K13126:ko03018,ko03013,ko03015
pgi-novel-2219	Pg_S2484.6-RA	3.5	755-773	1	Pg_S2484.6	Pg_S2484.6;Pg_S2484.6	GO:0004674,GO:0005524,GO:0009793,GO:0016021,GO:0090558	K13420:ko04016,ko04626
pgi-novel-2219	Pg_S3097.13-RA	3.5	755-773	1	Pg_S3097.13	Pg_S3097.13;Pg_S3097.13	GO:0004674,GO:0005524,GO:0009793,GO:0016021,GO:0090558	K13420:ko04016,ko04626
pgi-novel-2219	Pg_S3247.11-RA	4	268-287	1	Pg_S3247.11	Pg_S3247.11;Pg_S3247.11	GO:0005543,GO:0005774,GO:0005794,GO:0005886,GO:0015031,GO:0030136,GO:0030276	K12471:ko04144
pgi-novel-2219	Pg_S0085.34-RA	4	746-764	1	Pg_S0085.34	Pg_S0085.34;Pg_S0085.34	GO:0005262,GO:0016020,GO:0016021,GO:0017112,GO:0050982	-
pgi-novel-2219	Pg_S7923.1-RA	4	746-764	1	Pg_S7923.1	Pg_S7923.1;Pg_S7923.1	GO:0005262,GO:0016020,GO:0016021,GO:0017112,GO:0050982	-
pgi-novel-2219	Pg_S2254.2-RA	4	3006-3024	1	Pg_S2254.2	Pg_S2254.2;Pg_S2254.2	GO:0000793,GO:0005634,GO:0005730,GO:0005737,GO:0006281,GO:0006974,GO:0007129,GO:0007276,GO:0010332,GO:0034599,GO:0045589,GO:0048854,GO:0050727,GO:0051090,GO:0070182,GO:0097150,GO:2000348	-
pgi-novel-2219	Pg_S1941.21-RA	4	1199-1217	1	Pg_S1941.21	Pg_S1941.21;Pg_S1941.21	-	-
pgi-novel-1364	Pg_S0940.14-RA	2	1572-1595	1	Pg_S0940.14	Pg_S0940.14;Pg_S0940.14	GO:0000082,GO:0000981,GO:0003677,GO:0005634,GO:0005667,GO:0005737,GO:0006351,GO:0006357,GO:0042023,GO:0046982	-
pgi-novel-1364	Pg_S0122.19-RA	3	3876-3899	1	Pg_S0122.19	Pg_S0122.19;Pg_S0122.19	GO:0004190,GO:0006508,GO:0030163,GO:0031225,GO:0046658	-
pgi-novel-156	Pg_S0638.24-RA	0	2409-2432	1	Pg_S0638.24	Pg_S0638.24;Pg_S0638.24	GO:0000943,GO:0003677,GO:0003723,GO:0003887,GO:0003964,GO:0004190,GO:0004523,GO:0004540,GO:0005524,GO:0005634,GO:0005737,GO:0006310,GO:0008233,GO:0008270,GO:0015074,GO:0019076,GO:0032197	K20217:ko04120
pgi-novel-156	Pg_S7990.6-RA	2.5	2847-2870	1	Pg_S7990.6	Pg_S7990.6;Pg_S7990.6	GO:0003676,GO:0003964,GO:0004190,GO:0004519,GO:0008270,GO:0015074	K12447:ko00520,ko00053,ko00040,ko00052
pgi-novel-156	Pg_S1613.13-RA	4	868-891	1	Pg_S1613.13	Pg_S1613.13;Pg_S1613.13	GO:0003824,GO:0009507	-
pgi-novel-156	Pg_S6185.1-RA	4	874-897	1	Pg_S6185.1	Pg_S6185.1;Pg_S6185.1	GO:0003824,GO:0009507	-
pgi-novel-804	Pg_S0258.9-RA	3.5	1979-2002	1	Pg_S0258.9	Pg_S0258.9;Pg_S0258.9	-	-
pgi-novel-804	Pg_S2854.10-RA	3.5	2510-2533	1	Pg_S2854.10	Pg_S2854.10;Pg_S2854.10	-	-
pgi-novel-804	Pg_S0884.7-RA	4	450-473	1	Pg_S0884.7	Pg_S0884.7;Pg_S0884.7	GO:0003756,GO:0005783,GO:0006457,GO:0016021,GO:0034976,GO:0045454	K09580:ko04141
pgi-novel-804	Pg_S2458.2-RA	4	696-719	1	Pg_S2458.2	Pg_S2458.2;Pg_S2458.2	GO:0003756,GO:0005783,GO:0006457,GO:0016021,GO:0034976,GO:0045454	K09580:ko04141
pgi-novel-686b	Pg_S2473.8-RA	4	13-36	1	Pg_S2473.8	Pg_S2473.8;Pg_S2473.8	-	-
pgi-novel-2196	Pg_S2057.15-RA	2	5460-5476	1	Pg_S2057.15	Pg_S2057.15;Pg_S2057.15	GO:0003677,GO:0003700,GO:0005634,GO:0006338,GO:0006351,GO:0006355,GO:0006397,GO:0008380,GO:0010793,GO:0016032,GO:0032968,GO:0042393,GO:0045191,GO:0050684,GO:0051028,GO:0051147,GO:0061086	-
pgi-novel-2196	Pg_S1581.12-RA	2	585-601	1	Pg_S1581.12	Pg_S1581.12;Pg_S1581.12	GO:0015031	-
pgi-novel-2196	Pg_S4861.13-RA	2	709-725	1	Pg_S4861.13	Pg_S4861.13;Pg_S4861.13	GO:0015031	-
pgi-novel-2196	Pg_S0431.15-RA	2	591-607	1	Pg_S0431.15	Pg_S0431.15;Pg_S0431.15	GO:0015031	-
pgi-novel-2196	Pg_S4542.2-RA	2.5	1503-1518	1	Pg_S4542.2	Pg_S4542.2;Pg_S4542.2	-	K01255:ko00480
pgi-novel-2196	Pg_S0534.75-RA	2.5	1345-1362	1	Pg_S0534.75	Pg_S0534.75;Pg_S0534.75	GO:0000002,GO:0000287,GO:0000723,GO:0000784,GO:0005524,GO:0005657,GO:0005739,GO:0006281,GO:0006310,GO:0010521,GO:0017116,GO:0032204,GO:0032211,GO:0033682,GO:0042162,GO:0043141,GO:0044806,GO:0051880,GO:0051974	K01803:ko01230,ko00710,ko01200,ko00051,ko00010,ko00562
pgi-novel-2196	Pg_S6805.3-RA	3	16-32	1	Pg_S6805.3	Pg_S6805.3;Pg_S6805.3	-	-
pgi-novel-2196	Pg_S0666.6-RA	3	1998-2015	1	Pg_S0666.6	Pg_S0666.6;Pg_S0666.6	-	K07375:ko05130,ko04540,ko04145
pgi-novel-2196	Pg_S0616.12-RA	3	1245-1261	1	Pg_S0616.12	Pg_S0616.12;Pg_S0616.12	GO:0000724,GO:0005524,GO:0005634,GO:0007062,GO:0009506,GO:0030915,GO:0071139	-
pgi-novel-2196	Pg_S0642.10-RA	3	564-581	1	Pg_S0642.10	Pg_S0642.10;Pg_S0642.10	GO:0000922,GO:0005634,GO:0005815,GO:0005819,GO:0005874,GO:0009524,GO:0009652,GO:0009958,GO:0010005,GO:0051301	-
pgi-novel-2196	Pg_S2524.22-RA	3	114-130	1	Pg_S2524.22	Pg_S2524.22;Pg_S2524.22	GO:0016021	K01054:ko00561,ko04923,ko04723
pgi-novel-2196	Pg_S2805.20-RA	3	114-130	1	Pg_S2805.20	Pg_S2805.20;Pg_S2805.20	GO:0016021	K01054:ko00561,ko04923,ko04723
pgi-novel-2196	Pg_S0244.60-RA	3	2410-2425	1	Pg_S0244.60	Pg_S0244.60;Pg_S0244.60	-	-
pgi-novel-2196	Pg_S0274.13-RA	3	444-459	1	Pg_S0274.13	Pg_S0274.13;Pg_S0274.13	GO:0004843,GO:0035871,GO:0044313	-
pgi-novel-2196	Pg_S0900.5-RA	3	891-906	1	Pg_S0900.5	Pg_S0900.5;Pg_S0900.5	-	-
pgi-novel-2196	Pg_S1556.5-RA	3	489-504	1	Pg_S1556.5	Pg_S1556.5;Pg_S1556.5	GO:0000813,GO:0005634,GO:0015031,GO:0031902,GO:0036258,GO:0043130,GO:0046872,GO:0055072,GO:0070676	-
pgi-novel-2196	Pg_S1036.1-RA	3	489-504	1	Pg_S1036.1	Pg_S1036.1;Pg_S1036.1	GO:0005739,GO:0009451,GO:0009507,GO:0016554,GO:0050897,GO:0080156	-
pgi-novel-2196	Pg_S2803.11-RA	3	192-209	1	Pg_S2803.11	Pg_S2803.11;Pg_S2803.11	-	-
pgi-novel-2196	Pg_S0192.17-RA	3	192-209	1	Pg_S0192.17	Pg_S0192.17;Pg_S0192.17	-	-
pgi-novel-2196	Pg_S2742.8-RA	3	2153-2169	1	Pg_S2742.8	Pg_S2742.8;Pg_S2742.8	-	-
pgi-novel-2196	Pg_S3322.4-RA	3	2153-2169	1	Pg_S3322.4	Pg_S3322.4;Pg_S3322.4	-	-
pgi-novel-2196	Pg_S6005.2-RA	3	2934-2951	1	Pg_S6005.2	Pg_S6005.2;Pg_S6005.2	GO:0000145,GO:0005829,GO:0005886,GO:0006887,GO:0045335,GO:0070062	-
pgi-novel-2196	Pg_S0125.8-RA	3	652-669	1	Pg_S0125.8	Pg_S0125.8;Pg_S0125.8	GO:0004190,GO:0005886,GO:0006508,GO:0030163,GO:0031225,GO:0046658	-
pgi-novel-2196	Pg_S0093.104-RA	3	85-100	1	Pg_S0093.104	Pg_S0093.104;Pg_S0093.104	GO:0003677,GO:0005634,GO:0005694,GO:0008270,GO:0018024	K11419:ko00310
pgi-novel-2196	Pg_S0280.47-RA	3	52-67	1	Pg_S0280.47	Pg_S0280.47;Pg_S0280.47	GO:0003677,GO:0005634,GO:0005694,GO:0008270,GO:0018024	K11419:ko00310
pgi-novel-2196	Pg_S1838.9-RA	3	1693-1708	1	Pg_S1838.9	Pg_S1838.9;Pg_S1838.9	GO:0003723,GO:0005634,GO:0005730,GO:0006364	-
pgi-novel-2196	Pg_S2286.28-RA	3	688-703	1	Pg_S2286.28	Pg_S2286.28;Pg_S2286.28	GO:0003723,GO:0005634,GO:0005730,GO:0006364	-
pgi-novel-2196	Pg_S1993.32-RA	3	287-304	1	Pg_S1993.32	Pg_S1993.32;Pg_S1993.32	GO:0005886,GO:0008270,GO:0016021,GO:0016760,GO:0030244,GO:0071555	K00770:ko00520,ko00500
pgi-novel-2196	Pg_S5244.6-RA	3	1369-1384	1	Pg_S5244.6	Pg_S5244.6;Pg_S5244.6	GO:0003677,GO:0005634,GO:0006351,GO:0006355,GO:0008270	K04718:ko04020,ko04370,ko04071,ko00600,ko04666,ko05152
pgi-novel-2196	Pg_S0241.13-RA	3	955-970	1	Pg_S0241.13	Pg_S0241.13;Pg_S0241.13	GO:0003677,GO:0005634,GO:0006351,GO:0006355,GO:0008270	K03009:ko00230,ko00240,ko05169,ko03020,ko04623,ko05016
pgi-novel-2196	Pg_S5155.13-RA	3	549-564	1	Pg_S5155.13	Pg_S5155.13;Pg_S5155.13	GO:0000152,GO:0004842,GO:0005634,GO:0005737,GO:0006281,GO:0008270,GO:0009585,GO:0009640,GO:0009641,GO:0009647,GO:0009649,GO:0010119,GO:0016604,GO:0016874,GO:0032436,GO:0042802,GO:0046283,GO:0048573,GO:0061630,GO:0080008	K10143:ko04712,ko04120,ko04115
pgi-novel-2196	Pg_S2241.14-RA	3	549-564	1	Pg_S2241.14	Pg_S2241.14;Pg_S2241.14	GO:0000152,GO:0004842,GO:0005634,GO:0005737,GO:0006281,GO:0008270,GO:0009585,GO:0009640,GO:0009641,GO:0009647,GO:0009649,GO:0010119,GO:0016604,GO:0016874,GO:0032436,GO:0042802,GO:0046283,GO:0048573,GO:0061630,GO:0080008	K10143:ko04712,ko04120,ko04115
pgi-novel-2196	Pg_S3290.8-RA	3.5	301-317	1	Pg_S3290.8	Pg_S3290.8;Pg_S3290.8	GO:0000049,GO:0004674,GO:0005524,GO:0005737,GO:0006412,GO:0006417,GO:0010942,GO:0034198,GO:0070301,GO:0072755,GO:1990451	K16196:ko04141,ko05160,ko05168,ko05164,ko05169,ko05162
pgi-novel-2196	Pg_S0913.10-RA	3.5	543-559	1	Pg_S0913.10	Pg_S0913.10;Pg_S0913.10	GO:0000149,GO:0005484,GO:0005773,GO:0005794,GO:0006886,GO:0006906,GO:0010008,GO:0016021,GO:0016192,GO:0031201,GO:0031902,GO:0048278	K08503:ko04130
pgi-novel-2196	Pg_S4184.4-RA	3.5	261-277	1	Pg_S4184.4	Pg_S4184.4;Pg_S4184.4	GO:0003723,GO:0005634,GO:0016422	-
pgi-novel-2196	Pg_S1660.25-RA	3.5	196-212	1	Pg_S1660.25	Pg_S1660.25;Pg_S1660.25	GO:0003824	-
pgi-novel-2196	Pg_S1715.19-RA	3.5	196-212	1	Pg_S1715.19	Pg_S1715.19;Pg_S1715.19	GO:0003824	-
pgi-novel-2196	Pg_S4078.1-RA	3.5	870-886	1	Pg_S4078.1	Pg_S4078.1;Pg_S4078.1	GO:0016567	-
pgi-novel-2196	Pg_S0717.1-RA	3.5	864-880	1	Pg_S0717.1	Pg_S0717.1;Pg_S0717.1	GO:0016567	-
pgi-novel-2196	Pg_S4349.7-RA	3.5	105-122	1	Pg_S4349.7	Pg_S4349.7;Pg_S4349.7	GO:0005634,GO:0006952	-
pgi-novel-2196	Pg_S4978.2-RA	3.5	132-149	1	Pg_S4978.2	Pg_S4978.2;Pg_S4978.2	GO:0005634,GO:0006952	-
pgi-novel-2196	Pg_S2545.3-RA	3.5	156-172	1	Pg_S2545.3	Pg_S2545.3;Pg_S2545.3	GO:0003735,GO:0006412,GO:0009507,GO:0009570,GO:0009941,GO:0015935,GO:0019843,GO:0042254	K02952:ko03010
pgi-novel-2196	Pg_S0034.17-RA	3.5	156-172	1	Pg_S0034.17	Pg_S0034.17;Pg_S0034.17	GO:0003735,GO:0006412,GO:0009507,GO:0009570,GO:0009941,GO:0015935,GO:0019843,GO:0042254	K02952:ko03010
pgi-novel-2196	Pg_S1616.31-RA	3.5	2721-2737	1	Pg_S1616.31	Pg_S1616.31;Pg_S1616.31	-	-
pgi-novel-2196	Pg_S1530.18-RA	3.5	1257-1273	1	Pg_S1530.18	Pg_S1530.18;Pg_S1530.18	GO:0003924,GO:0005525,GO:0005622,GO:0042256,GO:0043022	K14536:ko03008
pgi-novel-2196	Pg_S7718.4-RA	3.5	1257-1273	1	Pg_S7718.4	Pg_S7718.4;Pg_S7718.4	GO:0003924,GO:0005525,GO:0005622,GO:0005737,GO:0005829,GO:0042254,GO:0042256	K14536:ko03008
pgi-novel-2196	Pg_S5116.3-RA	3.5	149-165	1	Pg_S5116.3	Pg_S5116.3;Pg_S5116.3	-	-
pgi-novel-2196	Pg_S5372.2-RA	3.5	152-168	1	Pg_S5372.2	Pg_S5372.2;Pg_S5372.2	-	-
pgi-novel-2196	Pg_S6508.2-RA	3.5	270-285	1	Pg_S6508.2	Pg_S6508.2;Pg_S6508.2	GO:0000139,GO:0005794,GO:0006486,GO:0008378,GO:0016021	-
pgi-novel-2196	Pg_S6872.2-RA	3.5	267-282	1	Pg_S6872.2	Pg_S6872.2;Pg_S6872.2	GO:0000139,GO:0005794,GO:0006486,GO:0008378,GO:0016021	-
pgi-novel-2196	Pg_S0781.23-RA	3.5	2342-2357	1	Pg_S0781.23	Pg_S0781.23;Pg_S0781.23	-	K07904:ko04961,ko04144,ko04962,ko04972
pgi-novel-2196	Pg_S3044.22-RA	3.5	2521-2536	1	Pg_S3044.22	Pg_S3044.22;Pg_S3044.22	-	K01255:ko00480
pgi-novel-2196	Pg_S2776.15-RA	3.5	1218-1233	1	Pg_S2776.15	Pg_S2776.15;Pg_S2776.15	-	K01255:ko00480
pgi-novel-2196	Pg_S0221.11-RA	3.5	2418-2435	1	Pg_S0221.11	Pg_S0221.11;Pg_S0221.11	GO:0000390,GO:0000398,GO:0003677,GO:0006355,GO:0031981,GO:0042752,GO:0071008,GO:1990446	-
pgi-novel-2196	Pg_S0212.12-RA	3.5	1669-1686	1	Pg_S0212.12	Pg_S0212.12;Pg_S0212.12	GO:0000390,GO:0000398,GO:0003677,GO:0006355,GO:0031981,GO:0042752,GO:0071008,GO:1990446	-
pgi-novel-2196	Pg_S0701.32-RA	3.5	1296-1313	1	Pg_S0701.32	Pg_S0701.32;Pg_S0701.32	GO:0000390,GO:0000398,GO:0003677,GO:0006355,GO:0031981,GO:0042752,GO:0071008,GO:1990446	-
pgi-novel-2196	Pg_S1503.19-RA	3.5	1270-1286	1	Pg_S1503.19	Pg_S1503.19;Pg_S1503.19	-	-
pgi-novel-2196	Pg_S6287.6-RA	3.5	94-110	1	Pg_S6287.6	Pg_S6287.6;Pg_S6287.6	-	-
pgi-novel-2196	Pg_S5821.13-RA	3.5	474-489	1	Pg_S5821.13	Pg_S5821.13;Pg_S5821.13	GO:0003677,GO:0003700,GO:0005634	K02259:ko00190,ko00860,ko02020
pgi-novel-2196	Pg_S0085.3-RA	3.5	474-489	1	Pg_S0085.3	Pg_S0085.3;Pg_S0085.3	GO:0003677,GO:0003700,GO:0005634	K02259:ko00190,ko00860,ko02020
pgi-novel-2196	Pg_S3149.23-RA	4	118-134	1	Pg_S3149.23	Pg_S3149.23;Pg_S3149.23	GO:0005524,GO:0006952,GO:0043531	K13457:ko04626
pgi-novel-2196	Pg_S2082.2-RA	4	486-502	1	Pg_S2082.2	Pg_S2082.2;Pg_S2082.2	GO:0000788,GO:0003677,GO:0006334,GO:0009507	K00963:ko00520,ko00040,ko00052,ko00500
pgi-novel-2196	Pg_S1015.7-RA	4	214-230	1	Pg_S1015.7	Pg_S1015.7;Pg_S1015.7	-	-
pgi-novel-2196	Pg_S1829.3-RA	4	237-253	1	Pg_S1829.3	Pg_S1829.3;Pg_S1829.3	GO:0000786,GO:0003677,GO:0005634	-
pgi-novel-2196	Pg_S0204.92-RA	4	2101-2117	1	Pg_S0204.92	Pg_S0204.92;Pg_S0204.92	GO:0004343,GO:0005783,GO:0005789,GO:0006044,GO:0006048	K00621:ko00520
pgi-novel-2196	Pg_S0325.10-RA	4	286-302	1	Pg_S0325.10	Pg_S0325.10;Pg_S0325.10	GO:0003700,GO:0005634,GO:0005769,GO:0005770,GO:0006351,GO:0008356,GO:0009956,GO:0032350,GO:0043565,GO:0045930,GO:0048366,GO:0055037,GO:0055072	K14494:ko04075
pgi-novel-2196	Pg_S2592.10-RA	4	2370-2386	1	Pg_S2592.10	Pg_S2592.10;Pg_S2592.10	GO:0003677,GO:0003723,GO:0003887,GO:0003964,GO:0004190,GO:0004523,GO:0006310,GO:0008270,GO:0015074,GO:0016020,GO:0019013,GO:0019068,GO:0020002,GO:0039660,GO:0046718,GO:0075713	K13789:ko00900
pgi-novel-2196	Pg_S1352.8-RA	4	258-274	1	Pg_S1352.8	Pg_S1352.8;Pg_S1352.8	GO:0008270,GO:0016021,GO:0043161,GO:0061630	K05283:ko00563
pgi-novel-2196	Pg_S1707.2-RA	4	253-269	1	Pg_S1707.2	Pg_S1707.2;Pg_S1707.2	GO:0003676,GO:0003964,GO:0004190,GO:0004519,GO:0015074	K08247:ko00450
pgi-novel-2196	Pg_S1788.1-RA	4	4125-4142	1	Pg_S1788.1	Pg_S1788.1;Pg_S1788.1	-	-
pgi-novel-2196	Pg_S0925.19-RA	4	3066-3083	1	Pg_S0925.19	Pg_S0925.19;Pg_S0925.19	-	-
pgi-novel-2196	Pg_S4836.14-RA	4	1628-1645	1	Pg_S4836.14	Pg_S4836.14;Pg_S4836.14	-	-
pgi-novel-2196	Pg_S6692.4-RA	4	118-135	1	Pg_S6692.4	Pg_S6692.4;Pg_S6692.4	GO:0000166,GO:0005783,GO:0006952,GO:0017148,GO:0030246,GO:0030598,GO:0031640	-
pgi-novel-2196	Pg_S0181.12-RA	4	88-105	1	Pg_S0181.12	Pg_S0181.12;Pg_S0181.12	GO:0006952,GO:0017148,GO:0030246,GO:0030598	-
pgi-novel-2196	Pg_S0917.46-RA	4	2042-2058	1	Pg_S0917.46	Pg_S0917.46;Pg_S0917.46	GO:0005215,GO:0005524,GO:0006810,GO:0015439,GO:0017004,GO:0030288,GO:0043190,GO:0103115	K05658:ko04976,ko02010,ko05206
pgi-novel-2196	Pg_S0758.24-RA	4	41-57	1	Pg_S0758.24	Pg_S0758.24;Pg_S0758.24	-	-
pgi-novel-2196	Pg_S4790.7-RA	4	81-97	1	Pg_S4790.7	Pg_S4790.7;Pg_S4790.7	-	-
pgi-novel-2196	Pg_S0319.3-RA	4	81-97	1	Pg_S0319.3	Pg_S0319.3;Pg_S0319.3	-	-
pgi-novel-2196	Pg_S6941.2-RA	4	1202-1218	1	Pg_S6941.2	Pg_S6941.2;Pg_S6941.2	GO:0005765,GO:0007041,GO:0015019,GO:0016021,GO:0016746,GO:0051259	K10532:ko04142,ko00531
pgi-novel-2196	Pg_S1945.20-RA	4	404-420	1	Pg_S1945.20	Pg_S1945.20;Pg_S1945.20	-	K10532:ko04142,ko00531
pgi-novel-2196	Pg_S5010.2-RA	4	2185-2201	1	Pg_S5010.2	Pg_S5010.2;Pg_S5010.2	GO:0005829,GO:0005886,GO:0046854	-
pgi-novel-2196	Pg_S2790.16-RA	4	2185-2201	1	Pg_S2790.16	Pg_S2790.16;Pg_S2790.16	GO:0005886,GO:0046854	-
pgi-novel-2196	Pg_S0350.23-RA	4	1353-1369	1	Pg_S0350.23	Pg_S0350.23;Pg_S0350.23	GO:0005634,GO:0009627,GO:0009816,GO:0009817,GO:0016567,GO:0080185,GO:1901149	K14508:ko04075
pgi-novel-2196	Pg_S1478.2-RA	4	45-61	1	Pg_S1478.2	Pg_S1478.2;Pg_S1478.2	-	-
pgi-novel-2196	Pg_S3430.1-RA	4	1005-1021	1	Pg_S3430.1	Pg_S3430.1;Pg_S3430.1	GO:0004013,GO:0006730	K01251:ko00270
pgi-novel-2196	Pg_S6489.5-RA	4	1255-1271	1	Pg_S6489.5	Pg_S6489.5;Pg_S6489.5	-	K07375:ko05130,ko04540,ko04145
pgi-novel-2196	Pg_S3583.11-RA	4	285-301	1	Pg_S3583.11	Pg_S3583.11;Pg_S3583.11	GO:0005622,GO:0009873,GO:0016567	K09667:ko00514,ko04931
pgi-novel-2196	Pg_S0724.27-RA	4	861-877	1	Pg_S0724.27	Pg_S0724.27;Pg_S0724.27	GO:0005634,GO:0006351,GO:0006355,GO:0008289,GO:0043565	K05275:ko00750
pgi-novel-2196	Pg_S0403.45-RA	4	858-874	1	Pg_S0403.45	Pg_S0403.45;Pg_S0403.45	GO:0005634,GO:0006351,GO:0006355,GO:0008289,GO:0043565	K05275:ko00750
pgi-novel-2196	Pg_S3571.4-RA	4	991-1007	1	Pg_S3571.4	Pg_S3571.4;Pg_S3571.4	GO:0005249,GO:0005887,GO:0008324,GO:0009626,GO:0016020,GO:0030552,GO:0030553,GO:0042391	K05391:ko04626
pgi-novel-2196	Pg_S2010.21-RA	4	850-866	1	Pg_S2010.21	Pg_S2010.21;Pg_S2010.21	-	K07375:ko05130,ko04540,ko04145
pgi-novel-2196	Pg_S1979.19-RA	4	808-824	1	Pg_S1979.19	Pg_S1979.19;Pg_S1979.19	GO:0005249,GO:0005887,GO:0008324,GO:0009626,GO:0016020,GO:0030552,GO:0030553,GO:0042391	K05391:ko04626
pgi-novel-2196	Pg_S0325.7-RA	4	928-944	1	Pg_S0325.7	Pg_S0325.7;Pg_S0325.7	GO:0004497,GO:0005506,GO:0016021,GO:0016705,GO:0020037	K09843:ko00906
pgi-novel-2196	Pg_S1736.16-RA	4	651-667	1	Pg_S1736.16	Pg_S1736.16;Pg_S1736.16	GO:0000502,GO:0006281	K06699:ko03050
pgi-novel-2196	Pg_S0302.33-RA	4	639-655	1	Pg_S0302.33	Pg_S0302.33;Pg_S0302.33	GO:0004021,GO:0005777,GO:0008453,GO:0009058,GO:0009507,GO:0009570,GO:0030170,GO:0042853,GO:0047958	K14272:ko01210,ko00710,ko00220,ko00260,ko00250,ko01200,ko00630,ko01230
pgi-novel-2196	Pg_S0232.15-RA	4	639-655	1	Pg_S0232.15	Pg_S0232.15;Pg_S0232.15	GO:0004021,GO:0005777,GO:0008453,GO:0009058,GO:0009507,GO:0009570,GO:0030170,GO:0042853,GO:0047958	K14272:ko01210,ko00710,ko00220,ko00260,ko00250,ko01200,ko00630,ko01230
pgi-novel-2196	Pg_S1139.5-RA	4	1047-1063	1	Pg_S1139.5	Pg_S1139.5;Pg_S1139.5	GO:0008168	K08241:ko00592
pgi-novel-2196	Pg_S6107.5-RA	4	76-92	1	Pg_S6107.5	Pg_S6107.5;Pg_S6107.5	GO:0005524,GO:0005737,GO:0007165,GO:0009626,GO:0043531	K16225:ko04626
pgi-novel-2196	Pg_S1286.6-RA	4	96-113	1	Pg_S1286.6	Pg_S1286.6;Pg_S1286.6	GO:0003873,GO:0004331,GO:0005524,GO:0005829,GO:0005886,GO:0006000,GO:0006002,GO:0006003,GO:0043609,GO:2001070	K01103:ko04066,ko04152,ko00051
pgi-novel-2196	Pg_S1014.7-RA	4	96-113	1	Pg_S1014.7	Pg_S1014.7;Pg_S1014.7	GO:0003873,GO:0004331,GO:0005524,GO:0005829,GO:0005886,GO:0006000,GO:0006002,GO:0006003,GO:0043609,GO:2001070	K01103:ko04066,ko04152,ko00051
pgi-novel-2196	Pg_S0213.36-RA	4	2637-2653	1	Pg_S0213.36	Pg_S0213.36;Pg_S0213.36	GO:0005774,GO:0007033,GO:0036092,GO:0042578	-
pgi-novel-2196	Pg_S4915.13-RA	4	774-790	1	Pg_S4915.13	Pg_S4915.13;Pg_S4915.13	GO:0004674,GO:0005524,GO:0005886,GO:0010068,GO:0016021,GO:0016301,GO:0030154,GO:0042335,GO:0046777,GO:0048645	K13430:ko04626
pgi-novel-2196	Pg_S1632.10-RA	4	2463-2479	1	Pg_S1632.10	Pg_S1632.10;Pg_S1632.10	GO:0009507,GO:0009941,GO:0016021	-
pgi-novel-2196	Pg_S1713.10-RA	4	2448-2464	1	Pg_S1713.10	Pg_S1713.10;Pg_S1713.10	GO:0009507,GO:0009941,GO:0016021	-
pgi-novel-2196	Pg_S1703.31-RA	4	114-130	1	Pg_S1703.31	Pg_S1703.31;Pg_S1703.31	GO:0016021	K01054:ko00561,ko04923,ko04723
pgi-novel-2196	Pg_S3788.2-RA	4	621-637	1	Pg_S3788.2	Pg_S3788.2;Pg_S3788.2	GO:0004497,GO:0005506,GO:0016021,GO:0016705,GO:0020037	K09755:ko00940
pgi-novel-2196	Pg_S4177.3-RA	4	114-130	1	Pg_S4177.3	Pg_S4177.3;Pg_S4177.3	GO:0016021	K01054:ko00561,ko04923,ko04723
pgi-novel-2196	Pg_S1067.12-RA	4	453-469	1	Pg_S1067.12	Pg_S1067.12;Pg_S1067.12	-	-
pgi-novel-2196	Pg_S4036.13-RA	4	183-199	1	Pg_S4036.13	Pg_S4036.13;Pg_S4036.13	GO:0005739	-
pgi-novel-2196	Pg_S4623.14-RA	4	517-532	1	Pg_S4623.14	Pg_S4623.14;Pg_S4623.14	GO:0003735,GO:0005310,GO:0005618,GO:0005739,GO:0005743,GO:0005774,GO:0006412,GO:0006835,GO:0009506,GO:0009507,GO:0009941,GO:0015142,GO:0016021,GO:0035674	K13354:ko04146
pgi-novel-2196	Pg_S0589.4-RA	4	2230-2245	1	Pg_S0589.4	Pg_S0589.4;Pg_S0589.4	GO:0000166,GO:0003677,GO:0003887,GO:0006287,GO:0006297,GO:0008296,GO:0043625,GO:0045004,GO:0046872,GO:0051539	K02327:ko00230,ko00240,ko03420,ko03440,ko03430,ko03030,ko05166,ko03410
pgi-novel-2196	Pg_S0260.3-RA	4	2221-2236	1	Pg_S0260.3	Pg_S0260.3;Pg_S0260.3	GO:0000166,GO:0003677,GO:0003887,GO:0006287,GO:0006297,GO:0008296,GO:0043625,GO:0045004,GO:0046872,GO:0051539	K02327:ko00230,ko00240,ko03420,ko03440,ko03430,ko03030,ko05166,ko03410
pgi-novel-2196	Pg_S6806.4-RA	4	1250-1265	1	Pg_S6806.4	Pg_S6806.4;Pg_S6806.4	GO:0002230,GO:0005634,GO:0005737,GO:0006952,GO:0007568,GO:0016021,GO:0016042,GO:0052689,GO:1900057,GO:1900426,GO:1902290	K18875:ko04626
pgi-novel-2196	Pg_S1050.12-RA	4	1331-1346	1	Pg_S1050.12	Pg_S1050.12;Pg_S1050.12	GO:0005634,GO:0006351,GO:0006355,GO:0007275	-
pgi-novel-2196	Pg_S1135.12-RA	4	589-604	1	Pg_S1135.12	Pg_S1135.12;Pg_S1135.12	GO:0002230,GO:0005634,GO:0005737,GO:0006952,GO:0007568,GO:0016021,GO:0016042,GO:0052689,GO:1900057,GO:1900426,GO:1902290	K18875:ko04626
pgi-novel-2196	Pg_S1553.2-RA	4	873-888	1	Pg_S1553.2	Pg_S1553.2;Pg_S1553.2	-	-
pgi-novel-2196	Pg_S0857.2-RA	4	566-582	1	Pg_S0857.2	Pg_S0857.2;Pg_S0857.2	GO:0004842,GO:0006952,GO:0016874	K00231:ko00860
pgi-novel-2196	Pg_S5120.5-RA	4	566-582	1	Pg_S5120.5	Pg_S5120.5;Pg_S5120.5	GO:0004842,GO:0006952,GO:0016874	K00231:ko00860
pgi-novel-2196	Pg_S2700.1-RA	4	207-223	1	Pg_S2700.1	Pg_S2700.1;Pg_S2700.1	GO:0005506,GO:0008395,GO:0009741,GO:0010268,GO:0016021,GO:0016131,GO:0016705,GO:0020037,GO:0040008	K15639:ko00905
pgi-novel-2196	Pg_S2824.2-RA	4	181-197	1	Pg_S2824.2	Pg_S2824.2;Pg_S2824.2	GO:0005524,GO:0005737,GO:0005856	K05692:ko04921,ko04611,ko04390,ko04530,ko04919,ko04745,ko05205,ko05131,ko04670,ko04520,ko05110,ko05164,ko05416,ko04510,ko04210,ko05410,ko05412,ko05100,ko04391,ko04015,ko05132,ko05130,ko04145,ko04810,ko05414
pgi-novel-2196	Pg_S0612.15-RA	4	550-567	1	Pg_S0612.15	Pg_S0612.15;Pg_S0612.15	GO:0000166,GO:0003723	K13126:ko03018,ko03013,ko03015
pgi-novel-2196	Pg_S0033.5-RA	4	535-552	1	Pg_S0033.5	Pg_S0033.5;Pg_S0033.5	GO:0000166,GO:0003723	K13126:ko03018,ko03013,ko03015
pgi-novel-2196	Pg_S0070.17-RA	4	1693-1709	1	Pg_S0070.17	Pg_S0070.17;Pg_S0070.17	GO:0008422,GO:0042597,GO:0085030,GO:0102483,GO:2000899	K05349:ko00460,ko00940,ko00500
pgi-novel-2196	Pg_S3206.1-RA	4	1693-1709	1	Pg_S3206.1	Pg_S3206.1;Pg_S3206.1	GO:0008422,GO:0042597,GO:0085030,GO:0102483,GO:2000899	K05349:ko00460,ko00940,ko00500
pgi-novel-2196	Pg_S4273.2-RA	4	612-629	1	Pg_S4273.2	Pg_S4273.2;Pg_S4273.2	GO:0005737,GO:0005874,GO:0008017,GO:0071369	-
pgi-novel-2196	Pg_S4010.16-RA	4	3800-3816	1	Pg_S4010.16	Pg_S4010.16;Pg_S4010.16	GO:0005516,GO:0006914,GO:0009408,GO:0009506,GO:0009644,GO:0009817,GO:0010228,GO:0010508,GO:0012502,GO:0042542,GO:0050832	-
pgi-novel-2196	Pg_S6529.3-RA	4	2393-2409	1	Pg_S6529.3	Pg_S6529.3;Pg_S6529.3	GO:0000166,GO:0005524,GO:0005886,GO:0009626,GO:0012505,GO:0019897,GO:0043531	K13457:ko04626
pgi-novel-2196	Pg_S6435.2-RA	4	2163-2179	1	Pg_S6435.2	Pg_S6435.2;Pg_S6435.2	GO:0000724,GO:0005524,GO:0005634,GO:0007062,GO:0009506,GO:0030915,GO:0071139	-
pgi-novel-2196	Pg_S3793.34-RA	4	1159-1175	1	Pg_S3793.34	Pg_S3793.34;Pg_S3793.34	GO:0005634,GO:0006355,GO:0008270	K14509:ko04016,ko04075
pgi-novel-2196	Pg_S5302.2-RA	4	2427-2443	1	Pg_S5302.2	Pg_S5302.2;Pg_S5302.2	GO:0005886,GO:0016021	K13420:ko04016,ko04626
pgi-novel-2196	Pg_S2317.13-RA	4	2036-2052	1	Pg_S2317.13	Pg_S2317.13;Pg_S2317.13	GO:0000166,GO:0005524,GO:0005886,GO:0009626,GO:0012505,GO:0019897,GO:0043531	K13457:ko04626
pgi-novel-2196	Pg_S4912.3-RA	4	39-55	1	Pg_S4912.3	Pg_S4912.3;Pg_S4912.3	GO:0004329,GO:0005524,GO:0009396,GO:0035999	K01938:ko00720,ko01200,ko00670
pgi-novel-2196	Pg_S2199.5-RA	4	39-55	1	Pg_S2199.5	Pg_S2199.5;Pg_S2199.5	GO:0004329,GO:0005524,GO:0009396,GO:0035999	K01938:ko00720,ko01200,ko00670
pgi-novel-2196	Pg_S0037.8-RA	4	1078-1094	1	Pg_S0037.8	Pg_S0037.8;Pg_S0037.8	GO:0006633,GO:0009507,GO:0045300,GO:0046872	K03921:ko01212,ko01040,ko00061
pgi-novel-2196	Pg_S1941.6-RA	4	762-778	1	Pg_S1941.6	Pg_S1941.6;Pg_S1941.6	GO:0000049,GO:0005737,GO:0006364,GO:0016428,GO:0030488	-
pgi-novel-2196	Pg_S5901.4-RA	4	762-778	1	Pg_S5901.4	Pg_S5901.4;Pg_S5901.4	GO:0000049,GO:0005737,GO:0006364,GO:0016428,GO:0030488	-
pgi-novel-2196	Pg_S6326.3-RA	4	759-775	1	Pg_S6326.3	Pg_S6326.3;Pg_S6326.3	GO:0000166,GO:0000209,GO:0003723,GO:0004842,GO:0005634,GO:0005737,GO:0006351,GO:0008270,GO:0010498,GO:0016567,GO:0030015,GO:0031087,GO:0032968	K10643:ko03018
pgi-novel-2196	Pg_S1049.22-RA	4	759-775	1	Pg_S1049.22	Pg_S1049.22;Pg_S1049.22	GO:0000166,GO:0000209,GO:0003723,GO:0004842,GO:0005634,GO:0005737,GO:0006351,GO:0008270,GO:0010498,GO:0016567,GO:0030015,GO:0031087,GO:0032968	K10643:ko03018
pgi-novel-2196	Pg_S4880.11-RA	4	30-46	1	Pg_S4880.11	Pg_S4880.11;Pg_S4880.11	GO:0000139,GO:0008375,GO:0015020,GO:0016021	-
pgi-novel-2196	Pg_S7251.3-RA	4	755-771	1	Pg_S7251.3	Pg_S7251.3;Pg_S7251.3	GO:0005634,GO:0005737,GO:0006511,GO:0007275,GO:0008180,GO:0009585,GO:0010387,GO:0030163	K03038:ko05169,ko03050
pgi-novel-2196	Pg_S0091.6-RA	4	752-768	1	Pg_S0091.6	Pg_S0091.6;Pg_S0091.6	GO:0005634,GO:0005737,GO:0006511,GO:0007275,GO:0008180,GO:0009585,GO:0010387,GO:0030163	K03038:ko05169,ko03050
pgi-novel-2196	Pg_S1793.5-RA	4	383-399	1	Pg_S1793.5	Pg_S1793.5;Pg_S1793.5	-	-
pgi-novel-2196	Pg_S0901.19-RA	4	371-387	1	Pg_S0901.19	Pg_S0901.19;Pg_S0901.19	-	-
pgi-novel-2196	Pg_S1003.5-RA	4	524-540	1	Pg_S1003.5	Pg_S1003.5;Pg_S1003.5	GO:0004040,GO:0005829,GO:0016884	K01426:ko00643,ko00380,ko00627,ko00330,ko00360
pgi-novel-2196	Pg_S0518.4-RA	4	418-434	1	Pg_S0518.4	Pg_S0518.4;Pg_S0518.4	-	-
pgi-novel-2196	Pg_S7176.1-RA	4	418-434	1	Pg_S7176.1	Pg_S7176.1;Pg_S7176.1	GO:0016021	-
pgi-novel-2196	Pg_S7992.1-RA	4	418-434	1	Pg_S7992.1	Pg_S7992.1;Pg_S7992.1	GO:0016021	-
pgi-novel-2196	Pg_S1767.2-RA	4	210-226	1	Pg_S1767.2	Pg_S1767.2;Pg_S1767.2	GO:0000724,GO:0005524,GO:0005634,GO:0007062,GO:0009506,GO:0030915,GO:0071139	-
pgi-novel-2196	Pg_S6783.1-RA	4	87-103	1	Pg_S6783.1	Pg_S6783.1;Pg_S6783.1	GO:0000724,GO:0005524,GO:0005634,GO:0007062,GO:0009506,GO:0030915,GO:0071139	-
pgi-novel-2196	Pg_S4464.3-RA	4	5366-5383	1	Pg_S4464.3	Pg_S4464.3;Pg_S4464.3	GO:0003743,GO:0006417	K03260:ko03013,ko05416
pgi-novel-2196	Pg_S5436.5-RA	4	2151-2168	1	Pg_S5436.5	Pg_S5436.5;Pg_S5436.5	GO:0005634,GO:0006351,GO:0006355,GO:0006397,GO:0009908	K00432:ko00480,ko00590,ko04918
pgi-novel-2196	Pg_S1988.15-RA	4	1334-1351	1	Pg_S1988.15	Pg_S1988.15;Pg_S1988.15	GO:0003676,GO:0003964,GO:0004190,GO:0004519,GO:0015074	K16196:ko04141,ko05160,ko05168,ko05164,ko05169,ko05162
pgi-novel-2196	Pg_S1338.11-RA	4	1387-1404	1	Pg_S1338.11	Pg_S1338.11;Pg_S1338.11	GO:0002027,GO:0003283,GO:0005200,GO:0005622,GO:0005829,GO:0005856,GO:0005886,GO:0006874,GO:0006888,GO:0008093,GO:0010628,GO:0010881,GO:0010882,GO:0014704,GO:0016323,GO:0016324,GO:0019899,GO:0019901,GO:0030018,GO:0030315,GO:0030507,GO:0030674,GO:0030913,GO:0031430,GO:0031647,GO:0031672,GO:0033292,GO:0033365,GO:0034394,GO:0034613,GO:0036309,GO:0036371,GO:0042383,GO:0043005,GO:0043034,GO:0043268,GO:…	K12489:ko04144
pgi-novel-2196	Pg_S0896.35-RA	4	1387-1404	1	Pg_S0896.35	Pg_S0896.35;Pg_S0896.35	GO:0002027,GO:0003283,GO:0005200,GO:0005622,GO:0005829,GO:0005856,GO:0005886,GO:0006874,GO:0006888,GO:0008093,GO:0010628,GO:0010881,GO:0010882,GO:0014704,GO:0016323,GO:0016324,GO:0019899,GO:0019901,GO:0030018,GO:0030315,GO:0030507,GO:0030674,GO:0030913,GO:0031430,GO:0031647,GO:0031672,GO:0033292,GO:0033365,GO:0034394,GO:0034613,GO:0036309,GO:0036371,GO:0042383,GO:0043005,GO:0043034,GO:0043268,GO:…	K12897:ko03040
pgi-novel-2196	Pg_S2647.15-RA	4	1387-1404	1	Pg_S2647.15	Pg_S2647.15;Pg_S2647.15	GO:0000281,GO:0005200,GO:0005737,GO:0005764,GO:0005886,GO:0005923,GO:0007009,GO:0007165,GO:0007409,GO:0007411,GO:0007528,GO:0008092,GO:0008093,GO:0009925,GO:0009986,GO:0010628,GO:0010650,GO:0010765,GO:0010960,GO:0014704,GO:0014731,GO:0016020,GO:0016323,GO:0016328,GO:0016529,GO:0019228,GO:0030018,GO:0030315,GO:0030424,GO:0030425,GO:0030507,GO:0030674,GO:0031594,GO:0033268,GO:0033270,GO:0034112,GO:…	K12897:ko03040
pgi-novel-2196	Pg_S2123.24-RA	4	809-826	1	Pg_S2123.24	Pg_S2123.24;Pg_S2123.24	GO:0005634,GO:0005654,GO:0005737,GO:0005739,GO:0005938,GO:0015629	K12897:ko03040
pgi-novel-2196	Pg_S1793.4-RA	4	366-383	1	Pg_S1793.4	Pg_S1793.4;Pg_S1793.4	GO:0005198,GO:0006886,GO:0006888,GO:0006890,GO:0006891,GO:0030126	K12662:ko03040
pgi-novel-2196	Pg_S4310.13-RA	4	990-1007	1	Pg_S4310.13	Pg_S4310.13;Pg_S4310.13	GO:0009908,GO:0030154	K20553:ko04016
pgi-novel-2196	Pg_S4919.5-RA	4	990-1007	1	Pg_S4919.5	Pg_S4919.5;Pg_S4919.5	GO:0009908,GO:0030154	K20553:ko04016
pgi-novel-2196	Pg_S0416.11-RA	4	957-974	1	Pg_S0416.11	Pg_S0416.11;Pg_S0416.11	GO:0009908,GO:0030154	K20553:ko04016
pgi-novel-2196	Pg_S0901.35-RA	4	504-521	1	Pg_S0901.35	Pg_S0901.35;Pg_S0901.35	GO:0004842,GO:0005634,GO:0005737,GO:0009626,GO:0019005,GO:0031146,GO:0031348,GO:0042177	K04079:ko04141,ko04151,ko04914,ko04612,ko05200,ko04621,ko04915,ko04626,ko05215
pgi-novel-2196	Pg_S1496.2-RA	4	681-698	1	Pg_S1496.2	Pg_S1496.2;Pg_S1496.2	GO:0009908,GO:0030154	K20553:ko04016
pgi-novel-2196	Pg_S1751.13-RA	4	664-681	1	Pg_S1751.13	Pg_S1751.13;Pg_S1751.13	GO:0000139,GO:0005783,GO:0005789,GO:0016021,GO:0031901	-
pgi-novel-2196	Pg_S3646.5-RA	4	408-425	1	Pg_S3646.5	Pg_S3646.5;Pg_S3646.5	GO:0004674,GO:0005524,GO:0005886,GO:0009553,GO:0010103,GO:0016020,GO:0016021,GO:0048481	K20718:ko04016
pgi-novel-2196	Pg_S0846.33-RA	4	3087-3103	1	Pg_S0846.33	Pg_S0846.33;Pg_S0846.33	GO:0004842,GO:0005634,GO:0005737,GO:0016874,GO:0042787	K10588:ko04120
pgi-novel-2196	Pg_S0002.3-RA	4	1858-1874	1	Pg_S0002.3	Pg_S0002.3;Pg_S0002.3	GO:0000014,GO:0000110,GO:0000712,GO:0000724,GO:0003684,GO:0003697,GO:0006281,GO:0006289,GO:0006296,GO:0006979,GO:0009314,GO:1901255	K10848:ko03420,ko03460
pgi-novel-2196	Pg_S3894.1-RA	4	1855-1871	1	Pg_S3894.1	Pg_S3894.1;Pg_S3894.1	GO:0000014,GO:0000110,GO:0000712,GO:0000724,GO:0003684,GO:0003697,GO:0006281,GO:0006289,GO:0006296,GO:0006979,GO:0009314,GO:1901255	K10848:ko03420,ko03460
pgi-novel-2196	Pg_S3672.19-RA	4	1849-1865	1	Pg_S3672.19	Pg_S3672.19;Pg_S3672.19	GO:0004842,GO:0005634,GO:0005737,GO:0016874,GO:0042787	K10588:ko04120
pgi-novel-2196	Pg_S1314.15-RA	4	559-575	1	Pg_S1314.15	Pg_S1314.15;Pg_S1314.15	GO:0005886,GO:0016021	K03024:ko00230,ko00240,ko05169,ko03020,ko04623
pgi-novel-2196	Pg_S2611.9-RA	4	532-548	1	Pg_S2611.9	Pg_S2611.9;Pg_S2611.9	-	K03024:ko00230,ko00240,ko05169,ko03020,ko04623
pgi-novel-2196	Pg_S1762.1-RA	4	2742-2758	1	Pg_S1762.1	Pg_S1762.1;Pg_S1762.1	GO:0003677,GO:0003906,GO:0005634,GO:0005730,GO:0006281,GO:0006284,GO:0006306,GO:0006342,GO:0006351,GO:0019104,GO:0031936,GO:0046872,GO:0051539,GO:0080111	K10773:ko03410
pgi-novel-2196	Pg_S2728.3-RA	4	2684-2701	1	Pg_S2728.3	Pg_S2728.3;Pg_S2728.3	-	-
pgi-novel-2196	Pg_S1443.14-RA	4	2185-2201	1	Pg_S1443.14	Pg_S1443.14;Pg_S1443.14	-	-
pgi-novel-2196	Pg_S5871.4-RA	4	1814-1830	1	Pg_S5871.4	Pg_S5871.4;Pg_S5871.4	GO:0000139,GO:0000301,GO:0005654,GO:0005737,GO:0005794,GO:0005801,GO:0005886,GO:0006486,GO:0006886,GO:0006888,GO:0006890,GO:0006891,GO:0007030,GO:0008565,GO:0017119,GO:0032580,GO:0032588,GO:0033365,GO:0050821	-
pgi-novel-2196	Pg_S4844.11-RA	4	1383-1399	1	Pg_S4844.11	Pg_S4844.11;Pg_S4844.11	GO:0000139,GO:0000301,GO:0005654,GO:0005737,GO:0005794,GO:0005801,GO:0005886,GO:0006486,GO:0006886,GO:0006888,GO:0006890,GO:0006891,GO:0007030,GO:0008565,GO:0017119,GO:0032580,GO:0032588,GO:0033365,GO:0050821	-
pgi-novel-2196	Pg_S0897.45-RA	4	848-864	1	Pg_S0897.45	Pg_S0897.45;Pg_S0897.45	GO:0005765,GO:0005768,GO:0006465,GO:0010008,GO:0030660,GO:0033619,GO:0042500,GO:0071458,GO:0071556	K01859:ko00941
pgi-novel-2196	Pg_S1116.19-RA	4	911-927	1	Pg_S1116.19	Pg_S1116.19;Pg_S1116.19	GO:0005765,GO:0005768,GO:0006465,GO:0010008,GO:0030660,GO:0033619,GO:0042500,GO:0071458,GO:0071556	K01859:ko00941
pgi-novel-2196	Pg_S1029.50-RA	4	347-363	1	Pg_S1029.50	Pg_S1029.50;Pg_S1029.50	GO:0003677,GO:0003746,GO:0005634,GO:0006351,GO:0008270,GO:0009739,GO:0009845,GO:0009910,GO:0010162,GO:0034243	-
pgi-novel-2196	Pg_S0497.4-RA	4	1110-1125	1	Pg_S0497.4	Pg_S0497.4;Pg_S0497.4	-	-
pgi-novel-2196	Pg_S2709.9-RA	4	540-555	1	Pg_S2709.9	Pg_S2709.9;Pg_S2709.9	GO:0000902,GO:0005886,GO:0009507	-
pgi-novel-2196	Pg_S9113.1-RA	4	540-555	1	Pg_S9113.1	Pg_S9113.1;Pg_S9113.1	GO:0000902,GO:0005886,GO:0009507	-
pgi-novel-2196	Pg_S1963.2-RA	4	756-771	1	Pg_S1963.2	Pg_S1963.2;Pg_S1963.2	-	-
pgi-novel-2196	Pg_S1963.3-RA	4	756-771	1	Pg_S1963.3	Pg_S1963.3;Pg_S1963.3	-	-
pgi-novel-2196	Pg_S3462.5-RA	4	1234-1249	1	Pg_S3462.5	Pg_S3462.5;Pg_S3462.5	GO:0009506	K04079:ko04141,ko04151,ko04914,ko04612,ko05200,ko04621,ko04915,ko04626,ko05215
pgi-novel-2196	Pg_S1019.3-RA	4	169-184	1	Pg_S1019.3	Pg_S1019.3;Pg_S1019.3	GO:0003735,GO:0005739,GO:0005762	-
pgi-novel-2196	Pg_S3176.6-RA	4	334-349	1	Pg_S3176.6	Pg_S3176.6;Pg_S3176.6	GO:0000166,GO:0003723,GO:0005654,GO:0005730,GO:0051028	K12881:ko03040,ko03013,ko03015,ko05168
pgi-novel-2196	Pg_S0496.13-RA	4	226-241	1	Pg_S0496.13	Pg_S0496.13;Pg_S0496.13	GO:0000166,GO:0003723,GO:0005654,GO:0005730,GO:0051028	K12881:ko03040,ko03013,ko03015,ko05168
pgi-novel-2196	Pg_S3722.10-RA	4	205-220	1	Pg_S3722.10	Pg_S3722.10;Pg_S3722.10	-	-
pgi-novel-2196	Pg_S0575.51-RA	4	1089-1104	1	Pg_S0575.51	Pg_S0575.51;Pg_S0575.51	GO:0003677,GO:0003700,GO:0005634,GO:0006351,GO:0007275,GO:0009873	K13434:ko04626
pgi-novel-2196	Pg_S5198.5-RA	4	1071-1086	1	Pg_S5198.5	Pg_S5198.5;Pg_S5198.5	GO:0003677,GO:0003700,GO:0005634,GO:0006351,GO:0007275,GO:0009873	K13434:ko04626
pgi-novel-2196	Pg_S5485.3-RA	4	310-326	1	Pg_S5485.3	Pg_S5485.3;Pg_S5485.3	GO:0003743,GO:0005085,GO:0005525,GO:0005851,GO:0006446	K03754:ko03013
pgi-novel-2196	Pg_S3582.3-RA	4	813-829	1	Pg_S3582.3	Pg_S3582.3;Pg_S3582.3	GO:0005634,GO:0008270,GO:0009416,GO:0009909	K03539:ko03013,ko03008
pgi-novel-2196	Pg_S0002.6-RA	4	809-825	1	Pg_S0002.6	Pg_S0002.6;Pg_S0002.6	GO:0005634,GO:0006351,GO:0006355,GO:0032041	K00384:ko00450,ko00240
pgi-novel-2196	Pg_S1144.26-RA	4	641-657	1	Pg_S1144.26	Pg_S1144.26;Pg_S1144.26	GO:0005634,GO:0006351,GO:0006355,GO:0032041	-
pgi-novel-2196	Pg_S1195.8-RA	4	274-290	1	Pg_S1195.8	Pg_S1195.8;Pg_S1195.8	GO:0003743,GO:0005085,GO:0005524,GO:0005525,GO:0005737,GO:0005851,GO:0006413,GO:0006446,GO:0007417,GO:0014003,GO:0042552,GO:0051716	K03754:ko03013
pgi-novel-2196	Pg_S6030.8-RA	4	3285-3301	1	Pg_S6030.8	Pg_S6030.8;Pg_S6030.8	GO:0003777,GO:0005524,GO:0005871,GO:0007018,GO:0016491,GO:0016887	K10743:ko03030
pgi-novel-2196	Pg_S1295.21-RA	4	3276-3292	1	Pg_S1295.21	Pg_S1295.21;Pg_S1295.21	GO:0003777,GO:0005509,GO:0005516,GO:0005524,GO:0005871,GO:0007018,GO:0008017,GO:0010091,GO:0016491,GO:0016887,GO:0043531	K10743:ko03030
pgi-novel-2196	Pg_S0978.32-RA	4	2708-2724	1	Pg_S0978.32	Pg_S0978.32;Pg_S0978.32	GO:0005351,GO:0005355,GO:0005774,GO:0005887,GO:0035428,GO:0046323	K08343:ko04140
pgi-novel-2196	Pg_S1500.7-RA	4	246-262	1	Pg_S1500.7	Pg_S1500.7;Pg_S1500.7	GO:0005618,GO:0005634,GO:0005829,GO:0005886,GO:0006351,GO:0006355,GO:0009733,GO:0010051,GO:0010228,GO:0010265,GO:0016567	K09490:ko05020,ko04141,ko03060,ko04918
pgi-novel-2196	Pg_S0920.10-RA	4	720-736	1	Pg_S0920.10	Pg_S0920.10;Pg_S0920.10	-	-
pgi-novel-2196	Pg_S4898.19-RA	4	545-561	1	Pg_S4898.19	Pg_S4898.19;Pg_S4898.19	-	K07466:ko03460,ko03420,ko03440,ko03430,ko03030
pgi-novel-2196	Pg_S3019.5-RA	4	246-262	1	Pg_S3019.5	Pg_S3019.5;Pg_S3019.5	GO:0005618,GO:0005634,GO:0005829,GO:0005886,GO:0006351,GO:0006355,GO:0009733,GO:0010051,GO:0010228,GO:0010265,GO:0016567	K09490:ko05020,ko04141,ko03060,ko04918
pgi-novel-2196	Pg_S3767.6-RA	4	1171-1187	1	Pg_S3767.6	Pg_S3767.6;Pg_S3767.6	GO:0005578,GO:0005773,GO:0005774,GO:0009044,GO:0009505,GO:0031222,GO:0045493,GO:0046556	K15920:ko00520,ko00500
pgi-novel-2196	Pg_S0363.25-RA	4	1000-1016	1	Pg_S0363.25	Pg_S0363.25;Pg_S0363.25	GO:0005578,GO:0005773,GO:0005774,GO:0009044,GO:0009505,GO:0031222,GO:0045493,GO:0046556	K15920:ko00520,ko00500
pgi-novel-2196	Pg_S0488.13-RA	4	502-517	1	Pg_S0488.13	Pg_S0488.13;Pg_S0488.13	GO:0005634,GO:0005829,GO:0006351,GO:0009733,GO:0009867,GO:0010051,GO:0010072,GO:0042803,GO:0045892	K14558:ko03008
pgi-novel-2196	Pg_S0934.1-RA	4	3597-3614	1	Pg_S0934.1	Pg_S0934.1;Pg_S0934.1	GO:0005768,GO:0005794,GO:0005802,GO:0005886,GO:0006952,GO:0008270,GO:0009506,GO:0009833,GO:0009834,GO:0016021,GO:0016760,GO:0030244,GO:0071555	K00770:ko00520,ko00500
pgi-novel-2196	Pg_S6553.1-RA	4	502-517	1	Pg_S6553.1	Pg_S6553.1;Pg_S6553.1	GO:0005634,GO:0005829,GO:0006351,GO:0009733,GO:0009867,GO:0010051,GO:0010072,GO:0042803,GO:0045892	K14558:ko03008
pgi-novel-2196	Pg_S1450.23-RA	4	442-457	1	Pg_S1450.23	Pg_S1450.23;Pg_S1450.23	GO:0005634,GO:0005829,GO:0006351,GO:0009733,GO:0009867,GO:0010051,GO:0010072,GO:0042803,GO:0045892	K14558:ko03008
pgi-novel-2196	Pg_S1966.3-RA	4	613-629	1	Pg_S1966.3	Pg_S1966.3;Pg_S1966.3	GO:0004674,GO:0005524,GO:0005886	K13430:ko04626
pgi-novel-2196	Pg_S7444.3-RA	4	289-305	1	Pg_S7444.3	Pg_S7444.3;Pg_S7444.3	-	-
pgi-novel-2196	Pg_S0590.14-RA	4	87-103	1	Pg_S0590.14	Pg_S0590.14;Pg_S0590.14	GO:0009507,GO:0015994,GO:0033354,GO:0046872,GO:0051536,GO:0090415	K18010:ko00860
pgi-novel-2196	Pg_S2123.6-RA	4	1752-1769	1	Pg_S2123.6	Pg_S2123.6;Pg_S2123.6	GO:0000228,GO:0000287,GO:0001649,GO:0005524,GO:0005634,GO:0005737,GO:0008568,GO:0010569,GO:0016787,GO:0031122,GO:0033687,GO:0043066,GO:0046034,GO:0051726,GO:0070062,GO:0071479,GO:2001243	K12196:ko04144
pgi-novel-2196	Pg_S2647.6-RA	4	1668-1685	1	Pg_S2647.6	Pg_S2647.6;Pg_S2647.6	GO:0000228,GO:0000287,GO:0005524,GO:0005634,GO:0008568,GO:0010569,GO:0016787,GO:0031122,GO:0046034	K12196:ko04144
pgi-novel-2196	Pg_S0809.11-RA	4	240-255	1	Pg_S0809.11	Pg_S0809.11;Pg_S0809.11	GO:0000506,GO:0003824,GO:0005789,GO:0006506,GO:0016021,GO:0017176	K03859:ko00563
pgi-novel-2196	Pg_S3928.15-RA	4	543-560	1	Pg_S3928.15	Pg_S3928.15;Pg_S3928.15	GO:0000922,GO:0005634,GO:0005815,GO:0005819,GO:0005874,GO:0009524,GO:0009652,GO:0009958,GO:0010005,GO:0051301	-
pgi-novel-2196	Pg_S5994.4-RA	4	492-507	1	Pg_S5994.4	Pg_S5994.4;Pg_S5994.4	GO:0005739,GO:0005741,GO:0016021,GO:0019375,GO:0043234,GO:0050665	-
pgi-novel-2196	Pg_S1059.1-RA	4	339-354	1	Pg_S1059.1	Pg_S1059.1;Pg_S1059.1	GO:0003677,GO:0003700,GO:0005634,GO:0006351	-
pgi-novel-2196	Pg_S1296.36-RA	4	339-354	1	Pg_S1296.36	Pg_S1296.36;Pg_S1296.36	GO:0003677,GO:0003700,GO:0005634,GO:0006351	-
pgi-novel-2196	Pg_S0094.1-RA	4	4577-4592	1	Pg_S0094.1	Pg_S0094.1;Pg_S0094.1	GO:0000398,GO:0005654,GO:0006283,GO:0016020,GO:0071013	K12874:ko03040
pgi-novel-2196	Pg_S2932.2-RA	4	759-774	1	Pg_S2932.2	Pg_S2932.2;Pg_S2932.2	GO:0004674,GO:0005524,GO:0005886,GO:0010068,GO:0016021,GO:0016301,GO:0030154,GO:0042335,GO:0046777,GO:0048645	K13430:ko04626
pgi-novel-2196	Pg_S5258.2-RA	4	828-843	1	Pg_S5258.2	Pg_S5258.2;Pg_S5258.2	-	-
pgi-novel-2196	Pg_S7990.3-RA	4	828-843	1	Pg_S7990.3	Pg_S7990.3;Pg_S7990.3	-	-
pgi-novel-2196	Pg_S0294.11-RA	4	1050-1065	1	Pg_S0294.11	Pg_S0294.11;Pg_S0294.11	GO:0005634,GO:0006281,GO:0006351,GO:0006355,GO:0009909,GO:0010224,GO:0010468,GO:0048364,GO:2000024	-
pgi-novel-2196	Pg_S3920.1-RA	4	435-450	1	Pg_S3920.1	Pg_S3920.1;Pg_S3920.1	GO:0006355,GO:0007142,GO:0009556	-
pgi-novel-2196	Pg_S3599.3-RA	4	735-750	1	Pg_S3599.3	Pg_S3599.3;Pg_S3599.3	GO:0003677,GO:0003700,GO:0005634,GO:0006351,GO:0009739,GO:0009834	K02947:ko03010
pgi-novel-2196	Pg_S1312.2-RA	4	729-744	1	Pg_S1312.2	Pg_S1312.2;Pg_S1312.2	GO:0003677,GO:0003700,GO:0005634,GO:0006351,GO:0009739,GO:0009834	K02947:ko03010
pgi-novel-2196	Pg_S5049.16-RA	4	237-252	1	Pg_S5049.16	Pg_S5049.16;Pg_S5049.16	-	-
pgi-novel-2196	Pg_S0110.10-RA	4	282-297	1	Pg_S0110.10	Pg_S0110.10;Pg_S0110.10	GO:0003735,GO:0005840,GO:0006412	K02910:ko03010
pgi-novel-2196	Pg_S0963.9-RA	4	540-556	1	Pg_S0963.9	Pg_S0963.9;Pg_S0963.9	GO:0003677,GO:0005634,GO:0006351,GO:0006355,GO:0009734	K14486:ko04075
pgi-novel-2196	Pg_S1377.3-RA	4	417-432	1	Pg_S1377.3	Pg_S1377.3;Pg_S1377.3	GO:0000775,GO:0000780,GO:0005524,GO:0005634,GO:0005819,GO:0005876,GO:0007052,GO:0007059,GO:0016572,GO:0032133,GO:0032465,GO:0035175,GO:0043987,GO:0043988,GO:0044022,GO:0048471,GO:0051233	K14502:ko04075
pgi-novel-2196	Pg_S0102.41-RA	4	204-219	1	Pg_S0102.41	Pg_S0102.41;Pg_S0102.41	GO:0000775,GO:0000780,GO:0005524,GO:0005634,GO:0005819,GO:0005876,GO:0007052,GO:0007059,GO:0016572,GO:0032133,GO:0032465,GO:0035175,GO:0043987,GO:0043988,GO:0044022,GO:0048471,GO:0051233	K13412:ko05145,ko04626
pgi-novel-2196	Pg_S3500.23-RA	4	204-219	1	Pg_S3500.23	Pg_S3500.23;Pg_S3500.23	GO:0000775,GO:0000780,GO:0005524,GO:0005634,GO:0005819,GO:0005876,GO:0007052,GO:0007059,GO:0016572,GO:0032133,GO:0032465,GO:0035175,GO:0043987,GO:0043988,GO:0044022,GO:0048471,GO:0051233	K13412:ko05145,ko04626
pgi-novel-2196	Pg_S3578.7-RA	4	204-219	1	Pg_S3578.7	Pg_S3578.7;Pg_S3578.7	GO:0000775,GO:0000780,GO:0005524,GO:0005634,GO:0005819,GO:0005876,GO:0007052,GO:0007059,GO:0016572,GO:0032133,GO:0032465,GO:0035175,GO:0043987,GO:0043988,GO:0044022,GO:0048471,GO:0051233	K14502:ko04075
pgi-novel-2196	Pg_S4396.6-RA	4	1609-1625	1	Pg_S4396.6	Pg_S4396.6;Pg_S4396.6	GO:0005634,GO:0005737,GO:0007275,GO:0008270,GO:0016874,GO:0042787,GO:0043161,GO:0061630	K04506:ko04310,ko04013,ko04120,ko04115
pgi-novel-2196	Pg_S0169.15-RA	4	1225-1242	1	Pg_S0169.15	Pg_S0169.15;Pg_S0169.15	GO:0005524,GO:0005737,GO:0005871,GO:0005874,GO:0007018,GO:0008104,GO:0008574,GO:0030705,GO:0032886,GO:0048364	K10396:ko04144,ko04728
pgi-novel-2196	Pg_S1677.1-RA	4	1077-1094	1	Pg_S1677.1	Pg_S1677.1;Pg_S1677.1	GO:0005524,GO:0005737,GO:0005871,GO:0005874,GO:0007018,GO:0008104,GO:0008574,GO:0030705,GO:0032886,GO:0048364	K10396:ko04144,ko04728
pgi-novel-2196	Pg_S0588.22-RA	4	1020-1036	1	Pg_S0588.22	Pg_S0588.22;Pg_S0588.22	GO:0004497,GO:0005506,GO:0016021,GO:0016705,GO:0020037	-
pgi-novel-2196	Pg_S0367.17-RA	4	948-964	1	Pg_S0367.17	Pg_S0367.17;Pg_S0367.17	GO:0004497,GO:0005506,GO:0016021,GO:0016705,GO:0020037	-
pgi-novel-2196	Pg_S6204.5-RA	4	855-871	1	Pg_S6204.5	Pg_S6204.5;Pg_S6204.5	GO:0005385,GO:0005886,GO:0016021,GO:0071577	K13420:ko04016,ko04626
pgi-novel-2196	Pg_S3236.3-RA	4	572-588	1	Pg_S3236.3	Pg_S3236.3;Pg_S3236.3	-	-
pgi-novel-2196	Pg_S0988.1-RA	4	618-633	1	Pg_S0988.1	Pg_S0988.1;Pg_S0988.1	GO:0046872,GO:0051213	K04124:ko00904
pgi-novel-2196	Pg_S7271.1-RA	4	330-345	1	Pg_S7271.1	Pg_S7271.1;Pg_S7271.1	GO:0005680,GO:0008283,GO:0010087,GO:0016604,GO:0030071,GO:0031145,GO:0032875,GO:0032876,GO:0051301,GO:0070979	K03357:ko04914,ko04111,ko04120,ko04113,ko04110,ko04114,ko05166
pgi-novel-2196	Pg_S5757.2-RA	4	313-328	1	Pg_S5757.2	Pg_S5757.2;Pg_S5757.2	-	-
pgi-novel-2196	Pg_S0660.1-RA	4	267-282	1	Pg_S0660.1	Pg_S0660.1;Pg_S0660.1	GO:0046872,GO:0051213	K04125:ko00904
pgi-novel-2196	Pg_S0280.47-RA	4	1670-1687	1	Pg_S0280.47	Pg_S0280.47;Pg_S0280.47	GO:0003677,GO:0005634,GO:0005694,GO:0008270,GO:0018024	K11419:ko00310
pgi-novel-1666	Pg_S3082.19-RA	0	224-247	1	Pg_S3082.19	Pg_S3082.19;Pg_S3082.19	-	-
pgi-novel-1666	Pg_S2179.26-RA	0	2197-2220	1	Pg_S2179.26	Pg_S2179.26;Pg_S2179.26	-	-
pgi-novel-1666	Pg_S5526.1-RA	0	2386-2409	1	Pg_S5526.1	Pg_S5526.1;Pg_S5526.1	-	-
pgi-novel-1666	Pg_S0263.48-RA	0	3383-3406	1	Pg_S0263.48	Pg_S0263.48;Pg_S0263.48	GO:0009507,GO:0009536,GO:0009706,GO:0009941,GO:0010277,GO:0015031,GO:0016021,GO:0046872,GO:0051537	K13071:ko00860
pgi-novel-1666	Pg_S6723.2-RA	0	3146-3169	1	Pg_S6723.2	Pg_S6723.2;Pg_S6723.2	-	-
pgi-novel-1666	Pg_S2010.24-RA	1	887-911	1	Pg_S2010.24	Pg_S2010.24;Pg_S2010.24	GO:0006952,GO:0009693,GO:0009815,GO:0031418,GO:0046872,GO:0051213	K05933:ko00270
pgi-novel-1666	Pg_S3845.6-RA	1	417-441	1	Pg_S3845.6	Pg_S3845.6;Pg_S3845.6	GO:0005789,GO:0006636,GO:0016021,GO:0016717	K10256:ko01212,ko01040
pgi-novel-1666	Pg_S0548.10-RA	4	938-961	1	Pg_S0548.10	Pg_S0548.10;Pg_S0548.10	-	-
pgi-novel-1497	Pg_S1934.4-RA	0.5	807-830	1	Pg_S1934.4	Pg_S1934.4;Pg_S1934.4	GO:0000166,GO:0005840,GO:0009507,GO:0019843	K13126:ko03018,ko03013,ko03015
pgi-novel-1497	Pg_S1668.2-RA	3	672-695	1	Pg_S1668.2	Pg_S1668.2;Pg_S1668.2	GO:0005886,GO:0009734,GO:0010929,GO:0060918	-
pgi-novel-1497	Pg_S3076.3-RA	3	669-692	1	Pg_S3076.3	Pg_S3076.3;Pg_S3076.3	GO:0005886,GO:0009734,GO:0010929,GO:0060918	-
pgi-novel-1497	Pg_S0917.49-RA	3.5	880-903	1	Pg_S0917.49	Pg_S0917.49;Pg_S0917.49	GO:0000786,GO:0003677,GO:0005634,GO:0006334,GO:0006355	-
pgi-novel-1497	Pg_S5380.2-RA	4	574-598	1	Pg_S5380.2	Pg_S5380.2;Pg_S5380.2	GO:0004497,GO:0005506,GO:0016021,GO:0016705,GO:0020037	K15639:ko00905
pgi-novel-791	Pg_S6138.1-RA	1.5	1323-1339	1	Pg_S6138.1	Pg_S6138.1;Pg_S6138.1	GO:0005829,GO:0008106,GO:0016491,GO:0055114	K15095:ko00902
pgi-novel-791	Pg_S0382.9-RA	2	1248-1264	1	Pg_S0382.9	Pg_S0382.9;Pg_S0382.9	-	-
pgi-novel-791	Pg_S1793.3-RA	2	2318-2334	1	Pg_S1793.3	Pg_S1793.3;Pg_S1793.3	GO:0004565,GO:0005773,GO:0005774,GO:0005975,GO:0009505,GO:0030246,GO:0048046	K12309:ko00531,ko00052,ko00600,ko00511,ko00604,ko04142
pgi-novel-791	Pg_S0901.16-RA	2	2216-2232	1	Pg_S0901.16	Pg_S0901.16;Pg_S0901.16	GO:0004565,GO:0005773,GO:0005774,GO:0005975,GO:0009505,GO:0030246,GO:0048046	K12309:ko00531,ko00052,ko00600,ko00511,ko00604,ko04142
pgi-novel-791	Pg_S0901.17-RA	2	710-726	1	Pg_S0901.17	Pg_S0901.17;Pg_S0901.17	GO:0004565,GO:0005773,GO:0005774,GO:0005975,GO:0009505,GO:0030246,GO:0048046	K12309:ko00531,ko00052,ko00600,ko00511,ko00604,ko04142
pgi-novel-791	Pg_S0031.15-RA	2	247-263	1	Pg_S0031.15	Pg_S0031.15;Pg_S0031.15	GO:0000911,GO:0005819,GO:0005874,GO:0008017,GO:0009506,GO:0009524,GO:0009574,GO:0009920,GO:0030981	-
pgi-novel-791	Pg_S1974.35-RA	2	2404-2420	1	Pg_S1974.35	Pg_S1974.35;Pg_S1974.35	GO:0004674,GO:0005524,GO:0005634,GO:0005737,GO:0006897,GO:0008360,GO:0009506,GO:0016055,GO:0018105	-
pgi-novel-791	Pg_S0895.44-RA	2	1340-1356	1	Pg_S0895.44	Pg_S0895.44;Pg_S0895.44	GO:0004674,GO:0005524,GO:0005634,GO:0005737,GO:0006897,GO:0008360,GO:0009506,GO:0016055,GO:0018105	K13412:ko05145,ko04626
pgi-novel-791	Pg_S3472.10-RA	2	776-792	1	Pg_S3472.10	Pg_S3472.10;Pg_S3472.10	GO:0003700,GO:0005634,GO:0006351,GO:0006355,GO:0044212	K07953:ko05134,ko04141
pgi-novel-791	Pg_S5953.1-RA	2.5	1212-1228	1	Pg_S5953.1	Pg_S5953.1;Pg_S5953.1	-	K10661:ko04141
pgi-novel-791	Pg_S0252.24-RA	2.5	1966-1982	1	Pg_S0252.24	Pg_S0252.24;Pg_S0252.24	GO:0000724,GO:0003677,GO:0005524,GO:0005634,GO:0005694,GO:0005737,GO:0006310,GO:0008026,GO:0009378,GO:0036310,GO:0043138,GO:0043140,GO:0046872	K10901:ko03460,ko03440
pgi-novel-791	Pg_S4041.8-RA	3	1245-1261	1	Pg_S4041.8	Pg_S4041.8;Pg_S4041.8	-	-
pgi-novel-791	Pg_S5633.9-RA	3	1108-1124	1	Pg_S5633.9	Pg_S5633.9;Pg_S5633.9	-	-
pgi-novel-791	Pg_S0386.5-RA	3	402-418	1	Pg_S0386.5	Pg_S0386.5;Pg_S0386.5	GO:0003690,GO:0003723,GO:0005739,GO:0006353,GO:0006355,GO:0009507	K03243:ko03013
pgi-novel-791	Pg_S7150.3-RA	3	2340-2356	1	Pg_S7150.3	Pg_S7150.3;Pg_S7150.3	GO:0005635,GO:0006405,GO:0006406,GO:0006409,GO:0006606,GO:0007077,GO:0010827,GO:0016020,GO:0016032,GO:0016925,GO:0017056,GO:0019083,GO:0031047,GO:0044611,GO:0075733,GO:1900034	K14311:ko03013
pgi-novel-791	Pg_S0511.3-RA	3	2641-2657	1	Pg_S0511.3	Pg_S0511.3;Pg_S0511.3	GO:0000122,GO:0005634,GO:0005829,GO:0006457,GO:0006986,GO:0051082,GO:0051087	K09518:ko04141
pgi-novel-791	Pg_S1373.28-RA	3	859-875	1	Pg_S1373.28	Pg_S1373.28;Pg_S1373.28	GO:0003677,GO:0005634,GO:0006351,GO:0006355,GO:0006950	-
pgi-novel-791	Pg_S3083.6-RA	3	2790-2806	1	Pg_S3083.6	Pg_S3083.6;Pg_S3083.6	GO:0008152,GO:0042802,GO:0050275	-
pgi-novel-791	Pg_S1507.20-RA	3	447-463	1	Pg_S1507.20	Pg_S1507.20;Pg_S1507.20	-	-
pgi-novel-791	Pg_S2513.25-RA	3	132-148	1	Pg_S2513.25	Pg_S2513.25;Pg_S2513.25	GO:0006970,GO:0008270,GO:0009651,GO:0009687,GO:0009688,GO:0009739,GO:0010200,GO:0016021,GO:0016567,GO:0016874	K05283:ko00563
pgi-novel-791	Pg_S2430.7-RA	3	2041-2058	1	Pg_S2430.7	Pg_S2430.7;Pg_S2430.7	-	-
pgi-novel-791	Pg_S0422.2-RA	3	375-390	1	Pg_S0422.2	Pg_S0422.2;Pg_S0422.2	GO:0016567	-
pgi-novel-791	Pg_S5571.1-RA	3	375-390	1	Pg_S5571.1	Pg_S5571.1;Pg_S5571.1	GO:0016567	-
pgi-novel-791	Pg_S4131.3-RA	3	594-610	1	Pg_S4131.3	Pg_S4131.3;Pg_S4131.3	GO:0003677,GO:0005634,GO:0006351,GO:0006355,GO:0009908,GO:0048262	-
pgi-novel-791	Pg_S0189.1-RA	3	67-82	1	Pg_S0189.1	Pg_S0189.1;Pg_S0189.1	GO:0000291,GO:0000932,GO:0001944,GO:0003676,GO:0004534,GO:0005829,GO:0005844,GO:0006397,GO:0006402,GO:0008270,GO:0009826,GO:0010286,GO:0010494,GO:0010587,GO:0031087,GO:0040029,GO:0051301,GO:0070370	K20553:ko04016
pgi-novel-791	Pg_S2758.4-RA	3	757-774	1	Pg_S2758.4	Pg_S2758.4;Pg_S2758.4	GO:0004820,GO:0005524,GO:0005737,GO:0005739,GO:0005768,GO:0005794,GO:0005802,GO:0005829,GO:0006426,GO:0015966,GO:0046686,GO:0046983	K01880:ko00970
pgi-novel-791	Pg_S1477.3-RA	3	757-774	1	Pg_S1477.3	Pg_S1477.3;Pg_S1477.3	GO:0004820,GO:0005524,GO:0005737,GO:0005739,GO:0005768,GO:0005794,GO:0005802,GO:0005829,GO:0006426,GO:0015966,GO:0046686,GO:0046983	K01880:ko00970
pgi-novel-791	Pg_S2836.1-RA	3	18-35	1	Pg_S2836.1	Pg_S2836.1;Pg_S2836.1	GO:0004674,GO:0004721,GO:0005524,GO:0046872	K14510:ko04016,ko04075
pgi-novel-791	Pg_S2706.25-RA	3	1310-1326	1	Pg_S2706.25	Pg_S2706.25;Pg_S2706.25	GO:0003677,GO:0003700,GO:0005634,GO:0006351,GO:0006355	K07953:ko05134,ko04141
pgi-novel-791	Pg_S1066.17-RA	3	2692-2707	1	Pg_S1066.17	Pg_S1066.17;Pg_S1066.17	GO:0004674,GO:0005524,GO:0016021	K13420:ko04016,ko04626
pgi-novel-791	Pg_S5463.7-RA	3	466-482	1	Pg_S5463.7	Pg_S5463.7;Pg_S5463.7	-	-
pgi-novel-791	Pg_S3049.5-RA	3	466-482	1	Pg_S3049.5	Pg_S3049.5;Pg_S3049.5	-	-
pgi-novel-791	Pg_S0014.8-RA	3	331-346	1	Pg_S0014.8	Pg_S0014.8;Pg_S0014.8	-	-
pgi-novel-791	Pg_S1481.5-RA	3	265-280	1	Pg_S1481.5	Pg_S1481.5;Pg_S1481.5	-	-
pgi-novel-791	Pg_S4659.1-RA	3.5	316-332	1	Pg_S4659.1	Pg_S4659.1;Pg_S4659.1	GO:0006665,GO:0016021,GO:0016491,GO:0046872	K01183:ko00520
pgi-novel-791	Pg_S3332.5-RA	3.5	517-533	1	Pg_S3332.5	Pg_S3332.5;Pg_S3332.5	GO:0006665,GO:0016021,GO:0016491,GO:0046872	K01183:ko00520
pgi-novel-791	Pg_S3332.3-RA	3.5	517-533	1	Pg_S3332.3	Pg_S3332.3;Pg_S3332.3	GO:0000272,GO:0004568,GO:0005576,GO:0005618,GO:0006032	K01183:ko00520
pgi-novel-791	Pg_S7655.1-RA	3.5	517-533	1	Pg_S7655.1	Pg_S7655.1;Pg_S7655.1	GO:0000272,GO:0004568,GO:0006032	K01183:ko00520
pgi-novel-791	Pg_S7269.1-RA	3.5	517-533	1	Pg_S7269.1	Pg_S7269.1;Pg_S7269.1	GO:0000272,GO:0004568,GO:0005576,GO:0005618,GO:0006032	K01183:ko00520
pgi-novel-791	Pg_S0280.30-RA	3.5	495-511	1	Pg_S0280.30	Pg_S0280.30;Pg_S0280.30	GO:0005576,GO:0016042,GO:0016788	K00679:ko00561
pgi-novel-791	Pg_S0093.85-RA	3.5	495-511	1	Pg_S0093.85	Pg_S0093.85;Pg_S0093.85	GO:0005576,GO:0016042,GO:0016788	K00679:ko00561
pgi-novel-791	Pg_S0635.19-RA	3.5	111-127	1	Pg_S0635.19	Pg_S0635.19;Pg_S0635.19	GO:0005829,GO:0016491	K19642:ko00053
pgi-novel-791	Pg_S3452.5-RA	3.5	1275-1291	1	Pg_S3452.5	Pg_S3452.5;Pg_S3452.5	GO:0005886,GO:0006952,GO:0009607,GO:0016021	K01179:ko00500
pgi-novel-791	Pg_S0635.20-RA	3.5	111-127	1	Pg_S0635.20	Pg_S0635.20;Pg_S0635.20	GO:0005829,GO:0016491	K19642:ko00053
pgi-novel-791	Pg_S0126.3-RA	3.5	1356-1372	1	Pg_S0126.3	Pg_S0126.3;Pg_S0126.3	GO:0005886,GO:0006952,GO:0009607,GO:0016021	K01179:ko00500
pgi-novel-791	Pg_S6067.2-RA	3.5	1711-1727	1	Pg_S6067.2	Pg_S6067.2;Pg_S6067.2	GO:0005524,GO:0006952,GO:0043531	K13459:ko04626
pgi-novel-791	Pg_S1776.8-RA	3.5	1711-1727	1	Pg_S1776.8	Pg_S1776.8;Pg_S1776.8	GO:0005524,GO:0006952,GO:0043531	K13459:ko04626
pgi-novel-791	Pg_S4627.16-RA	3.5	148-164	1	Pg_S4627.16	Pg_S4627.16;Pg_S4627.16	GO:0016021	-
pgi-novel-791	Pg_S0103.1-RA	3.5	1167-1183	1	Pg_S0103.1	Pg_S0103.1;Pg_S0103.1	GO:0047037,GO:0050661,GO:0097295	K15095:ko00902
pgi-novel-791	Pg_S1751.1-RA	3.5	1158-1174	1	Pg_S1751.1	Pg_S1751.1;Pg_S1751.1	GO:0047037,GO:0050661,GO:0097295	K15095:ko00902
pgi-novel-791	Pg_S0648.3-RA	3.5	918-934	1	Pg_S0648.3	Pg_S0648.3;Pg_S0648.3	GO:0047037,GO:0050661,GO:0097295	K15095:ko00902
pgi-novel-791	Pg_S6443.1-RA	3.5	228-244	1	Pg_S6443.1	Pg_S6443.1;Pg_S6443.1	-	-
pgi-novel-791	Pg_S5618.2-RA	3.5	546-562	1	Pg_S5618.2	Pg_S5618.2;Pg_S5618.2	GO:0009820,GO:0047037	K15095:ko00902
pgi-novel-791	Pg_S5075.2-RA	3.5	4573-4590	1	Pg_S5075.2	Pg_S5075.2;Pg_S5075.2	GO:0002244,GO:0005737,GO:0008021	-
pgi-novel-791	Pg_S4369.10-RA	3.5	4525-4542	1	Pg_S4369.10	Pg_S4369.10;Pg_S4369.10	GO:0002244,GO:0005737,GO:0008021	-
pgi-novel-791	Pg_S1106.21-RA	3.5	1614-1631	1	Pg_S1106.21	Pg_S1106.21;Pg_S1106.21	GO:0004222,GO:0005739,GO:0005759,GO:0008270,GO:0009507,GO:0009570,GO:0009941,GO:0016485,GO:0046686,GO:0048046	-
pgi-novel-791	Pg_S7221.7-RA	3.5	1530-1547	1	Pg_S7221.7	Pg_S7221.7;Pg_S7221.7	GO:0004222,GO:0005739,GO:0005759,GO:0008270,GO:0009507,GO:0009570,GO:0009941,GO:0016485,GO:0046686,GO:0048046	-
pgi-novel-791	Pg_S0897.19-RA	3.5	474-490	1	Pg_S0897.19	Pg_S0897.19;Pg_S0897.19	GO:0006952,GO:0047501	K15095:ko00902
pgi-novel-791	Pg_S4733.15-RA	3.5	1237-1253	1	Pg_S4733.15	Pg_S4733.15;Pg_S4733.15	GO:0004175,GO:0005634,GO:0009909,GO:0009911,GO:0016926,GO:0016929,GO:0031965	K03950:ko04932,ko05010,ko05012,ko00190,ko05016
pgi-novel-791	Pg_S2093.29-RA	3.5	1237-1253	1	Pg_S2093.29	Pg_S2093.29;Pg_S2093.29	GO:0004175,GO:0005634,GO:0009909,GO:0009911,GO:0016926,GO:0016929,GO:0031965	K03950:ko04932,ko05010,ko05012,ko00190,ko05016
pgi-novel-791	Pg_S5780.2-RA	3.5	697-714	1	Pg_S5780.2	Pg_S5780.2;Pg_S5780.2	GO:0004674,GO:0005524,GO:0005886,GO:0016021	K13430:ko04626
pgi-novel-791	Pg_S1354.21-RA	3.5	1383-1400	1	Pg_S1354.21	Pg_S1354.21;Pg_S1354.21	GO:0000125,GO:0000812,GO:0003712,GO:0005634,GO:0005654,GO:0005794,GO:0006281,GO:0006351,GO:0006355,GO:0016301,GO:0016573,GO:0016578,GO:0030914,GO:0033276,GO:0035267,GO:0043967,GO:0043968,GO:1904837	-
pgi-novel-791	Pg_S4701.6-RA	3.5	1440-1456	1	Pg_S4701.6	Pg_S4701.6;Pg_S4701.6	GO:0004674,GO:0005524	K13430:ko04626
pgi-novel-791	Pg_S2776.1-RA	3.5	1032-1048	1	Pg_S2776.1	Pg_S2776.1;Pg_S2776.1	GO:0005829,GO:0006777,GO:0008265,GO:0016740,GO:0016829,GO:0030151,GO:0030170,GO:0032324,GO:0043545	-
pgi-novel-791	Pg_S4594.3-RA	3.5	1032-1048	1	Pg_S4594.3	Pg_S4594.3;Pg_S4594.3	GO:0005829,GO:0006777,GO:0008265,GO:0016740,GO:0016829,GO:0030151,GO:0030170,GO:0032324,GO:0043545	-
pgi-novel-791	Pg_S4943.4-RA	3.5	1404-1420	1	Pg_S4943.4	Pg_S4943.4;Pg_S4943.4	GO:0004674,GO:0005524	K13430:ko04626
pgi-novel-791	Pg_S0488.5-RA	3.5	408-424	1	Pg_S0488.5	Pg_S0488.5;Pg_S0488.5	-	-
pgi-novel-791	Pg_S7067.5-RA	3.5	951-967	1	Pg_S7067.5	Pg_S7067.5;Pg_S7067.5	GO:0003735,GO:0005840,GO:0006412,GO:0019843	-
pgi-novel-791	Pg_S6371.6-RA	3.5	285-300	1	Pg_S6371.6	Pg_S6371.6;Pg_S6371.6	GO:0003700,GO:0005634,GO:0006355,GO:0008270	K12135:ko04712
pgi-novel-791	Pg_S2003.21-RA	3.5	285-300	1	Pg_S2003.21	Pg_S2003.21;Pg_S2003.21	GO:0003700,GO:0005634,GO:0006355,GO:0008270	K12135:ko04712
pgi-novel-791	Pg_S0171.19-RA	3.5	1006-1023	1	Pg_S0171.19	Pg_S0171.19;Pg_S0171.19	GO:0003723,GO:0005737,GO:0006417,GO:0009507	-
pgi-novel-791	Pg_S3210.4-RA	3.5	1714-1731	1	Pg_S3210.4	Pg_S3210.4;Pg_S3210.4	-	-
pgi-novel-791	Pg_S0662.39-RA	3.5	1468-1485	1	Pg_S0662.39	Pg_S0662.39;Pg_S0662.39	-	-
pgi-novel-791	Pg_S2435.9-RA	3.5	732-747	1	Pg_S2435.9	Pg_S2435.9;Pg_S2435.9	GO:0004197,GO:0005615,GO:0005764,GO:0007568,GO:0009626,GO:0009733,GO:0009735,GO:0009744,GO:0009749,GO:0009750,GO:0009817,GO:0010150,GO:0010224,GO:0010282,GO:0010623,GO:0051603,GO:0080187,GO:1990169	K01365:ko04612,ko04210,ko04145,ko05323,ko04142,ko05205
pgi-novel-791	Pg_S2435.11-RA	3.5	315-330	1	Pg_S2435.11	Pg_S2435.11;Pg_S2435.11	GO:0000325,GO:0004197,GO:0005615,GO:0005764,GO:0005783,GO:0006952,GO:0009505,GO:0009555,GO:0010623,GO:0048658,GO:0051603	K01365:ko04612,ko04210,ko04145,ko05323,ko04142,ko05205
pgi-novel-791	Pg_S0231.1-RA	3.5	117-132	1	Pg_S0231.1	Pg_S0231.1;Pg_S0231.1	GO:0003700,GO:0005634,GO:0006351,GO:0043565	K02326:ko00230,ko00240,ko03420,ko03030,ko05166,ko03410
pgi-novel-791	Pg_S2139.9-RA	3.5	199-214	1	Pg_S2139.9	Pg_S2139.9;Pg_S2139.9	GO:0005634,GO:0007049,GO:0051301	K15918:ko00561,ko00260,ko01200,ko00630
pgi-novel-791	Pg_S1913.27-RA	4	63-79	1	Pg_S1913.27	Pg_S1913.27;Pg_S1913.27	GO:0004674,GO:0005524,GO:0005886,GO:0007166,GO:0016021	K13430:ko04626
pgi-novel-791	Pg_S0772.6-RA	4	598-614	1	Pg_S0772.6	Pg_S0772.6;Pg_S0772.6	GO:0000148,GO:0003843,GO:0006075,GO:0008360,GO:0016021,GO:0071555	K02987:ko03010
pgi-novel-791	Pg_S3615.15-RA	4	799-815	1	Pg_S3615.15	Pg_S3615.15;Pg_S3615.15	GO:0000977,GO:0001085,GO:0001228,GO:0003682,GO:0005634,GO:0005667,GO:0008270,GO:0030154	K12130:ko04712
pgi-novel-791	Pg_S6582.7-RA	4	1246-1262	1	Pg_S6582.7	Pg_S6582.7;Pg_S6582.7	GO:0000139,GO:0005737,GO:0005768,GO:0005794,GO:0005802,GO:0016021,GO:0016757	-
pgi-novel-791	Pg_S3319.2-RA	4	87-103	1	Pg_S3319.2	Pg_S3319.2;Pg_S3319.2	GO:0000394,GO:0003690,GO:0003723,GO:0005739,GO:0006353,GO:0006355	K03243:ko03013
pgi-novel-791	Pg_S3319.3-RA	4	402-418	1	Pg_S3319.3	Pg_S3319.3;Pg_S3319.3	GO:0003690,GO:0003723,GO:0005739,GO:0006353,GO:0006355,GO:0009507	K03243:ko03013
pgi-novel-791	Pg_S2568.20-RA	4	1176-1192	1	Pg_S2568.20	Pg_S2568.20;Pg_S2568.20	GO:0009706,GO:0015031,GO:0016491	K00218:ko00860
pgi-novel-791	Pg_S5559.5-RA	4	976-992	1	Pg_S5559.5	Pg_S5559.5;Pg_S5559.5	GO:0000139,GO:0005737,GO:0005768,GO:0005794,GO:0005802,GO:0016021,GO:0016757	-
pgi-novel-791	Pg_S0747.56-RA	4	797-813	1	Pg_S0747.56	Pg_S0747.56;Pg_S0747.56	GO:0000977,GO:0001085,GO:0001228,GO:0003682,GO:0005634,GO:0005667,GO:0008270,GO:0030154	K12129:ko04712
pgi-novel-791	Pg_S0297.27-RA	4	889-905	1	Pg_S0297.27	Pg_S0297.27;Pg_S0297.27	GO:0005524,GO:0005975,GO:0009507,GO:0046872,GO:0050521	K01176:ko04973,ko00500
pgi-novel-791	Pg_S3388.5-RA	4	889-905	1	Pg_S3388.5	Pg_S3388.5;Pg_S3388.5	GO:0005524,GO:0005975,GO:0009507,GO:0046872,GO:0050521	K01176:ko04973,ko00500
pgi-novel-791	Pg_S3171.16-RA	4	3217-3233	1	Pg_S3171.16	Pg_S3171.16;Pg_S3171.16	GO:0003993,GO:0005576,GO:0016020,GO:0046872	-
pgi-novel-791	Pg_S2122.7-RA	4	1198-1214	1	Pg_S2122.7	Pg_S2122.7;Pg_S2122.7	GO:0006810,GO:0008137,GO:0009535,GO:0016021,GO:0019684,GO:0042773,GO:0048038	K05573:ko00190
pgi-novel-791	Pg_S2810.10-RA	4	2368-2384	1	Pg_S2810.10	Pg_S2810.10;Pg_S2810.10	GO:0009507	K10842:ko03420,ko03022
pgi-novel-791	Pg_S2018.11-RA	4	446-462	1	Pg_S2018.11	Pg_S2018.11;Pg_S2018.11	-	-
pgi-novel-791	Pg_S4226.8-RA	4	783-799	1	Pg_S4226.8	Pg_S4226.8;Pg_S4226.8	GO:0004867,GO:0004869,GO:0005615,GO:0005737,GO:0048046	-
pgi-novel-791	Pg_S0970.10-RA	4	1021-1037	1	Pg_S0970.10	Pg_S0970.10;Pg_S0970.10	GO:0000060,GO:0005095,GO:0005634,GO:0005643,GO:0005654,GO:0005730,GO:0005737,GO:0005794,GO:0006607,GO:0006610,GO:0008139,GO:0008536,GO:0008565,GO:0016020,GO:0016032,GO:0031965,GO:0034399,GO:0042307,GO:0043231,GO:0071230	K07904:ko04961,ko04144,ko04962,ko04972
pgi-novel-791	Pg_S2033.3-RA	4	46-62	1	Pg_S2033.3	Pg_S2033.3;Pg_S2033.3	-	-
pgi-novel-791	Pg_S2608.19-RA	4	2318-2335	1	Pg_S2608.19	Pg_S2608.19;Pg_S2608.19	GO:0000989,GO:0003700,GO:0005634,GO:0006351,GO:0006952,GO:0009737,GO:0009739,GO:0009740,GO:0009908,GO:0009938,GO:0010187,GO:0030154,GO:0043565	K14494:ko04075
pgi-novel-791	Pg_S1375.8-RA	4	24-41	1	Pg_S1375.8	Pg_S1375.8;Pg_S1375.8	GO:0005774,GO:0008270,GO:0016021,GO:0016874,GO:0043161,GO:0061630	K13343:ko04146
pgi-novel-791	Pg_S3001.4-RA	4	98-114	1	Pg_S3001.4	Pg_S3001.4;Pg_S3001.4	-	K03538:ko03013,ko03008
pgi-novel-791	Pg_S2706.20-RA	4	617-633	1	Pg_S2706.20	Pg_S2706.20;Pg_S2706.20	GO:0003677,GO:0005634,GO:0016787,GO:0051321	-
pgi-novel-791	Pg_S0167.23-RA	4	798-814	1	Pg_S0167.23	Pg_S0167.23;Pg_S0167.23	GO:0003777,GO:0005524,GO:0005737,GO:0005871,GO:0005874,GO:0007018,GO:0008017,GO:0016887	K10396:ko04144,ko04728
pgi-novel-791	Pg_S0674.5-RA	4	798-814	1	Pg_S0674.5	Pg_S0674.5;Pg_S0674.5	GO:0003777,GO:0005524,GO:0005737,GO:0005871,GO:0005874,GO:0007018,GO:0008017,GO:0016887	K10396:ko04144,ko04728
pgi-novel-791	Pg_S0524.6-RA	4	248-264	1	Pg_S0524.6	Pg_S0524.6;Pg_S0524.6	GO:0003677,GO:0005634,GO:0016787,GO:0051321	-
pgi-novel-791	Pg_S0036.18-RA	4	1702-1718	1	Pg_S0036.18	Pg_S0036.18;Pg_S0036.18	-	-
pgi-novel-791	Pg_S1133.10-RA	4	1412-1428	1	Pg_S1133.10	Pg_S1133.10;Pg_S1133.10	-	-
pgi-novel-791	Pg_S2639.10-RA	4	1558-1574	1	Pg_S2639.10	Pg_S2639.10;Pg_S2639.10	-	-
pgi-novel-791	Pg_S0123.3-RA	4	1558-1574	1	Pg_S0123.3	Pg_S0123.3;Pg_S0123.3	-	-
pgi-novel-791	Pg_S3277.14-RA	4	1319-1335	1	Pg_S3277.14	Pg_S3277.14;Pg_S3277.14	-	-
pgi-novel-791	Pg_S6346.1-RA	4	845-861	1	Pg_S6346.1	Pg_S6346.1;Pg_S6346.1	GO:0005524,GO:0005886,GO:0016021,GO:0042626,GO:0055085	K05658:ko04976,ko02010,ko05206
pgi-novel-791	Pg_S2393.2-RA	4	1399-1415	1	Pg_S2393.2	Pg_S2393.2;Pg_S2393.2	-	-
pgi-novel-791	Pg_S6858.4-RA	4	384-400	1	Pg_S6858.4	Pg_S6858.4;Pg_S6858.4	-	-
pgi-novel-791	Pg_S1476.15-RA	4	829-845	1	Pg_S1476.15	Pg_S1476.15;Pg_S1476.15	-	-
pgi-novel-791	Pg_S2404.1-RA	4	243-259	1	Pg_S2404.1	Pg_S2404.1;Pg_S2404.1	-	-
pgi-novel-791	Pg_S1124.16-RA	4	369-385	1	Pg_S1124.16	Pg_S1124.16;Pg_S1124.16	-	-
pgi-novel-791	Pg_S2096.35-RA	4	1154-1171	1	Pg_S2096.35	Pg_S2096.35;Pg_S2096.35	GO:0005223,GO:0005249,GO:0005262,GO:0005886,GO:0005887,GO:0016020,GO:0030552,GO:0030553,GO:0042391	K05391:ko04626
pgi-novel-791	Pg_S0402.11-RA	4	1657-1674	1	Pg_S0402.11	Pg_S0402.11;Pg_S0402.11	GO:0001822,GO:0002376,GO:0005634,GO:0005654,GO:0005737,GO:0005829,GO:0006511,GO:0006810,GO:0007130,GO:0007283,GO:0007420,GO:0009790,GO:0016020,GO:0018393,GO:0030154,GO:0030324,GO:0031593,GO:0031625,GO:0032435,GO:0042127,GO:0042771,GO:0043022,GO:0043066,GO:0043231,GO:0045861,GO:0050821,GO:0051787,GO:0070059,GO:0070628,GO:0071816,GO:0071818,GO:1904294,GO:1904378,GO:1904379,GO:1990381	K04523:ko04141
pgi-novel-791	Pg_S1419.4-RA	4	1486-1503	1	Pg_S1419.4	Pg_S1419.4;Pg_S1419.4	GO:0005223,GO:0005249,GO:0005262,GO:0005886,GO:0005887,GO:0016020,GO:0030552,GO:0030553,GO:0042391	K05391:ko04626
pgi-novel-791	Pg_S5937.10-RA	4	1672-1689	1	Pg_S5937.10	Pg_S5937.10;Pg_S5937.10	GO:0001822,GO:0002376,GO:0005634,GO:0005654,GO:0005737,GO:0005829,GO:0006511,GO:0006810,GO:0007130,GO:0007283,GO:0007420,GO:0009790,GO:0016020,GO:0018393,GO:0030154,GO:0030324,GO:0031593,GO:0031625,GO:0032435,GO:0042127,GO:0042771,GO:0043022,GO:0043066,GO:0043231,GO:0045861,GO:0050821,GO:0051787,GO:0070059,GO:0070628,GO:0071816,GO:0071818,GO:1904294,GO:1904378,GO:1904379,GO:1990381	K04523:ko04141
pgi-novel-791	Pg_S3155.1-RA	4	976-993	1	Pg_S3155.1	Pg_S3155.1;Pg_S3155.1	GO:0005576,GO:0005975,GO:0009405,GO:0016829,GO:0030246	-
pgi-novel-791	Pg_S2807.4-RA	4	949-966	1	Pg_S2807.4	Pg_S2807.4;Pg_S2807.4	GO:0005576,GO:0005975,GO:0009405,GO:0016829,GO:0030246	-
pgi-novel-791	Pg_S0288.49-RA	4	453-469	1	Pg_S0288.49	Pg_S0288.49;Pg_S0288.49	GO:0000166,GO:0003723,GO:0003968,GO:0006952,GO:0009615,GO:0009751,GO:0010025,GO:0030422,GO:0060148	-
pgi-novel-791	Pg_S5376.5-RA	4	775-791	1	Pg_S5376.5	Pg_S5376.5;Pg_S5376.5	GO:0004674,GO:0005524,GO:0005886,GO:0016021	K13420:ko04016,ko04626
pgi-novel-791	Pg_S6124.1-RA	4	1777-1793	1	Pg_S6124.1	Pg_S6124.1;Pg_S6124.1	GO:0005451,GO:0006813,GO:0006885,GO:0012505,GO:0016021	-
pgi-novel-791	Pg_S1425.18-RA	4	1777-1793	1	Pg_S1425.18	Pg_S1425.18;Pg_S1425.18	GO:0005451,GO:0006813,GO:0006885,GO:0012505,GO:0016021	-
pgi-novel-791	Pg_S1450.16-RA	4	205-221	1	Pg_S1450.16	Pg_S1450.16;Pg_S1450.16	GO:0008270	-
pgi-novel-791	Pg_S1825.6-RA	4	1182-1198	1	Pg_S1825.6	Pg_S1825.6;Pg_S1825.6	-	-
pgi-novel-791	Pg_S1551.12-RA	4	336-352	1	Pg_S1551.12	Pg_S1551.12;Pg_S1551.12	GO:0002229,GO:0005524,GO:0005886,GO:0006855,GO:0009723,GO:0009751,GO:0009753,GO:0010193,GO:0015692,GO:0016021,GO:0042626,GO:0046865,GO:0080168	K10844:ko03420,ko03022
pgi-novel-791	Pg_S1569.6-RA	4	1072-1089	1	Pg_S1569.6	Pg_S1569.6;Pg_S1569.6	GO:0004872,GO:0005634,GO:0005643,GO:0005829,GO:0006611,GO:0009408,GO:0009553,GO:0009555,GO:0009846,GO:0009860,GO:0031965,GO:0051028	K14290:ko04013,ko05164,ko05169,ko03008,ko03013,ko05166
pgi-novel-791	Pg_S5977.11-RA	4	2223-2239	1	Pg_S5977.11	Pg_S5977.11;Pg_S5977.11	GO:0003779,GO:0005618,GO:0005886,GO:0016020,GO:0016021,GO:0030036,GO:0045010,GO:0051015,GO:0051016	K05740:ko04510,ko05131,ko04933,ko04810
pgi-novel-791	Pg_S0684.2-RA	4	2223-2239	1	Pg_S0684.2	Pg_S0684.2;Pg_S0684.2	GO:0003779,GO:0005618,GO:0005886,GO:0016020,GO:0016021,GO:0030036,GO:0045010,GO:0051015,GO:0051016	K05740:ko04510,ko05131,ko04933,ko04810
pgi-novel-791	Pg_S1541.14-RA	4	1009-1025	1	Pg_S1541.14	Pg_S1541.14;Pg_S1541.14	GO:0008517,GO:0009941,GO:0015231,GO:0015350,GO:0016021,GO:0031969,GO:0051958	-
pgi-novel-791	Pg_S6261.7-RA	4	287-303	1	Pg_S6261.7	Pg_S6261.7;Pg_S6261.7	GO:0009295,GO:0009507,GO:0009508,GO:0042793,GO:0045893	K07375:ko05130,ko04540,ko04145
pgi-novel-791	Pg_S1915.38-RA	4	225-241	1	Pg_S1915.38	Pg_S1915.38;Pg_S1915.38	GO:0009295,GO:0009507,GO:0009508,GO:0042793,GO:0045893	-
pgi-novel-791	Pg_S2307.29-RA	4	1481-1497	1	Pg_S2307.29	Pg_S2307.29;Pg_S2307.29	-	-
pgi-novel-791	Pg_S2946.32-RA	4	2504-2520	1	Pg_S2946.32	Pg_S2946.32;Pg_S2946.32	GO:0009507,GO:0015979,GO:0015995,GO:0016630	K00218:ko00860
pgi-novel-791	Pg_S1303.15-RA	4	1008-1024	1	Pg_S1303.15	Pg_S1303.15;Pg_S1303.15	-	-
pgi-novel-791	Pg_S0498.2-RA	4	685-701	1	Pg_S0498.2	Pg_S0498.2;Pg_S0498.2	-	-
pgi-novel-791	Pg_S1434.1-RA	4	685-701	1	Pg_S1434.1	Pg_S1434.1;Pg_S1434.1	-	-
pgi-novel-791	Pg_S2840.1-RA	4	876-892	1	Pg_S2840.1	Pg_S2840.1;Pg_S2840.1	-	K03538:ko03013,ko03008
pgi-novel-791	Pg_S3422.10-RA	4	486-502	1	Pg_S3422.10	Pg_S3422.10;Pg_S3422.10	GO:0003743,GO:0005085,GO:0005525,GO:0005851,GO:0006446	K03754:ko03013
pgi-novel-791	Pg_S3793.23-RA	4	51-67	1	Pg_S3793.23	Pg_S3793.23;Pg_S3793.23	GO:0000027,GO:0003735,GO:0006412,GO:0009507,GO:0009570,GO:0009735,GO:0009941,GO:0016020,GO:0019843,GO:0022626	K02931:ko03010
pgi-novel-791	Pg_S1339.4-RA	4	247-263	1	Pg_S1339.4	Pg_S1339.4;Pg_S1339.4	-	-
pgi-novel-791	Pg_S3613.8-RA	4	511-528	1	Pg_S3613.8	Pg_S3613.8;Pg_S3613.8	GO:0005634,GO:0007049,GO:0051301	K14565:ko03008
pgi-novel-791	Pg_S3303.7-RA	4	511-528	1	Pg_S3303.7	Pg_S3303.7;Pg_S3303.7	GO:0005634,GO:0007049,GO:0051301	K14565:ko03008
pgi-novel-791	Pg_S0745.12-RA	4	1246-1263	1	Pg_S0745.12	Pg_S0745.12;Pg_S0745.12	GO:0005886,GO:0006952,GO:0009607,GO:0016021	K01179:ko00500
pgi-novel-791	Pg_S3184.4-RA	4	100-117	1	Pg_S3184.4	Pg_S3184.4;Pg_S3184.4	-	-
pgi-novel-791	Pg_S4558.11-RA	4	1950-1966	1	Pg_S4558.11	Pg_S4558.11;Pg_S4558.11	-	-
pgi-novel-791	Pg_S5125.10-RA	4	1998-2014	1	Pg_S5125.10	Pg_S5125.10;Pg_S5125.10	-	-
pgi-novel-791	Pg_S5556.8-RA	4	3322-3338	1	Pg_S5556.8	Pg_S5556.8;Pg_S5556.8	GO:0004722,GO:0046872	K14497:ko04016,ko04075,ko04931
pgi-novel-791	Pg_S1035.11-RA	4	1747-1763	1	Pg_S1035.11	Pg_S1035.11;Pg_S1035.11	-	-
pgi-novel-791	Pg_S3671.28-RA	4	2806-2822	1	Pg_S3671.28	Pg_S3671.28;Pg_S3671.28	GO:0003676,GO:0003964,GO:0004190,GO:0004519,GO:0008270,GO:0015074	K03517:ko00760
pgi-novel-791	Pg_S3734.6-RA	4	2126-2142	1	Pg_S3734.6	Pg_S3734.6;Pg_S3734.6	GO:0016021,GO:0034975,GO:0072546	-
pgi-novel-791	Pg_S1734.11-RA	4	2120-2136	1	Pg_S1734.11	Pg_S1734.11;Pg_S1734.11	GO:0016021,GO:0034975,GO:0072546	-
pgi-novel-791	Pg_S8775.1-RA	4	14-30	1	Pg_S8775.1	Pg_S8775.1;Pg_S8775.1	GO:0005829,GO:0009860,GO:0010183,GO:0045454,GO:0046686,GO:0047134,GO:0080092	-
pgi-novel-791	Pg_S0039.17-RA	4	65-81	1	Pg_S0039.17	Pg_S0039.17;Pg_S0039.17	GO:0005730,GO:0009553,GO:0080008	K12857:ko03040
pgi-novel-791	Pg_S2324.14-RA	4	593-609	1	Pg_S2324.14	Pg_S2324.14;Pg_S2324.14	GO:0006351,GO:0006355,GO:0009909,GO:0016592,GO:0050832	-
pgi-novel-791	Pg_S1185.41-RA	4	71-87	1	Pg_S1185.41	Pg_S1185.41;Pg_S1185.41	GO:0003677,GO:0003700,GO:0005634,GO:0006351,GO:0006355,GO:0006783,GO:0009740,GO:0009959,GO:0010029,GO:0010099,GO:0010100,GO:0010161,GO:0010187,GO:0010313,GO:0015995,GO:0042802	K16189:ko04075
pgi-novel-791	Pg_S1202.14-RA	4	891-907	1	Pg_S1202.14	Pg_S1202.14;Pg_S1202.14	GO:0003735,GO:0005347,GO:0005509,GO:0005739,GO:0005743,GO:0006412,GO:0006839,GO:0010941,GO:0015867,GO:0016021,GO:0034599,GO:0071277	K05857:ko04070,ko04933,ko04020,ko04919,ko00562
pgi-novel-791	Pg_S3656.5-RA	4	774-790	1	Pg_S3656.5	Pg_S3656.5;Pg_S3656.5	GO:0000050,GO:0000053,GO:0004055,GO:0005524,GO:0005737,GO:0006526,GO:0009507,GO:0009536,GO:0009570	K01940:ko01230,ko00220,ko00250
pgi-novel-791	Pg_S0266.41-RA	4	531-547	1	Pg_S0266.41	Pg_S0266.41;Pg_S0266.41	GO:0004497,GO:0005506,GO:0016021,GO:0016705,GO:0020037	K09843:ko00906
pgi-novel-791	Pg_S3546.3-RA	4	344-360	1	Pg_S3546.3	Pg_S3546.3;Pg_S3546.3	GO:0045824,GO:0046872	-
pgi-novel-791	Pg_S0895.39-RA	4	1082-1098	1	Pg_S0895.39	Pg_S0895.39;Pg_S0895.39	GO:0005634	-
pgi-novel-791	Pg_S1974.25-RA	4	1076-1092	1	Pg_S1974.25	Pg_S1974.25;Pg_S1974.25	GO:0005634	-
pgi-novel-791	Pg_S5589.4-RA	4	197-213	1	Pg_S5589.4	Pg_S5589.4;Pg_S5589.4	GO:0045824,GO:0046872	-
pgi-novel-791	Pg_S2498.14-RA	4	1017-1033	1	Pg_S2498.14	Pg_S2498.14;Pg_S2498.14	GO:0004674,GO:0005524,GO:0009611	K13430:ko04626
pgi-novel-791	Pg_S0762.40-RA	4	123-139	1	Pg_S0762.40	Pg_S0762.40;Pg_S0762.40	GO:0004497,GO:0005506,GO:0016021,GO:0016705,GO:0020037	K09843:ko00906
pgi-novel-791	Pg_S0884.3-RA	4	540-556	1	Pg_S0884.3	Pg_S0884.3;Pg_S0884.3	GO:0000050,GO:0000053,GO:0004055,GO:0005524,GO:0005737,GO:0006526,GO:0009507,GO:0009536,GO:0009570	K01940:ko01230,ko00220,ko00250
pgi-novel-791	Pg_S1725.2-RA	4	562-578	1	Pg_S1725.2	Pg_S1725.2;Pg_S1725.2	-	-
pgi-novel-791	Pg_S2524.9-RA	4	365-381	1	Pg_S2524.9	Pg_S2524.9;Pg_S2524.9	GO:0006351,GO:0006355,GO:0009909,GO:0016592,GO:0050832	-
pgi-novel-791	Pg_S0857.53-RA	4	228-244	1	Pg_S0857.53	Pg_S0857.53;Pg_S0857.53	-	-
pgi-novel-791	Pg_S3804.3-RA	4	254-270	1	Pg_S3804.3	Pg_S3804.3;Pg_S3804.3	GO:0006351,GO:0006355,GO:0009909,GO:0016592,GO:0050832	-
pgi-novel-791	Pg_S0654.7-RA	4	140-156	1	Pg_S0654.7	Pg_S0654.7;Pg_S0654.7	-	-
pgi-novel-791	Pg_S1359.6-RA	4	1765-1782	1	Pg_S1359.6	Pg_S1359.6;Pg_S1359.6	GO:0000049,GO:0004674,GO:0005524,GO:0005737,GO:0006412,GO:0006417,GO:0010942,GO:0034198,GO:0070301,GO:0072755,GO:1990451	K16196:ko04141,ko05160,ko05168,ko05164,ko05169,ko05162
pgi-novel-791	Pg_S0679.6-RA	4	772-789	1	Pg_S0679.6	Pg_S0679.6;Pg_S0679.6	-	-
pgi-novel-791	Pg_S6021.3-RA	4	3528-3543	1	Pg_S6021.3	Pg_S6021.3;Pg_S6021.3	GO:0003777,GO:0005524,GO:0005737,GO:0005871,GO:0005874,GO:0007018,GO:0008017,GO:0016887	K10396:ko04144,ko04728
pgi-novel-791	Pg_S0812.45-RA	4	3178-3193	1	Pg_S0812.45	Pg_S0812.45;Pg_S0812.45	GO:0003777,GO:0005524,GO:0005737,GO:0005871,GO:0005874,GO:0007018,GO:0008017,GO:0016887	K10396:ko04144,ko04728
pgi-novel-791	Pg_S2701.4-RA	4	1344-1361	1	Pg_S2701.4	Pg_S2701.4;Pg_S2701.4	GO:0000049,GO:0004674,GO:0005524,GO:0005737,GO:0006412,GO:0006417,GO:0010942,GO:0034198,GO:0070301,GO:0072755,GO:1990451	K16196:ko04141,ko05160,ko05168,ko05164,ko05169,ko05162
pgi-novel-791	Pg_S3058.3-RA	4	2854-2869	1	Pg_S3058.3	Pg_S3058.3;Pg_S3058.3	GO:0008270,GO:0010088,GO:0043130,GO:0048364	-
pgi-novel-791	Pg_S0096.52-RA	4	2964-2980	1	Pg_S0096.52	Pg_S0096.52;Pg_S0096.52	GO:0000989,GO:0005634,GO:0006351,GO:0006355,GO:0009740	K14494:ko04075
pgi-novel-791	Pg_S1240.47-RA	4	2573-2589	1	Pg_S1240.47	Pg_S1240.47;Pg_S1240.47	-	-
pgi-novel-791	Pg_S0626.1-RA	4	1875-1891	1	Pg_S0626.1	Pg_S0626.1;Pg_S0626.1	GO:0005524,GO:0009507,GO:0015979,GO:0015995,GO:0016851	K03404:ko00860
pgi-novel-791	Pg_S4192.2-RA	4	1794-1810	1	Pg_S4192.2	Pg_S4192.2;Pg_S4192.2	GO:0005524,GO:0009507,GO:0015979,GO:0015995,GO:0016851	K03404:ko00860
pgi-novel-791	Pg_S2685.21-RA	4	707-723	1	Pg_S2685.21	Pg_S2685.21;Pg_S2685.21	-	K14026:ko04141
pgi-novel-791	Pg_S0343.3-RA	4	698-714	1	Pg_S0343.3	Pg_S0343.3;Pg_S0343.3	-	-
pgi-novel-791	Pg_S4101.3-RA	4	695-711	1	Pg_S4101.3	Pg_S4101.3;Pg_S4101.3	-	K14026:ko04141
pgi-novel-791	Pg_S0318.27-RA	4	1067-1082	1	Pg_S0318.27	Pg_S0318.27;Pg_S0318.27	-	-
pgi-novel-791	Pg_S0311.3-RA	4	3392-3407	1	Pg_S0311.3	Pg_S0311.3;Pg_S0311.3	-	-
pgi-novel-791	Pg_S2918.3-RA	4	83-98	1	Pg_S2918.3	Pg_S2918.3;Pg_S2918.3	-	-
pgi-novel-791	Pg_S1144.8-RA	4	558-574	1	Pg_S1144.8	Pg_S1144.8;Pg_S1144.8	-	-
pgi-novel-791	Pg_S0066.10-RA	4	307-322	1	Pg_S0066.10	Pg_S0066.10;Pg_S0066.10	GO:0006810,GO:0009507,GO:0009941,GO:0016021	-
pgi-novel-791	Pg_S5024.9-RA	4	48-64	1	Pg_S5024.9	Pg_S5024.9;Pg_S5024.9	GO:0000786,GO:0003677,GO:0005634	-
pgi-novel-791	Pg_S6679.1-RA	4	2724-2739	1	Pg_S6679.1	Pg_S6679.1;Pg_S6679.1	GO:0000147,GO:0005509,GO:0005938,GO:0006886,GO:0006897,GO:0030479	K12483:ko04144
pgi-novel-791	Pg_S6042.1-RA	4	2724-2739	1	Pg_S6042.1	Pg_S6042.1;Pg_S6042.1	GO:0000147,GO:0005509,GO:0005938,GO:0006886,GO:0006897,GO:0030479	K12483:ko04144
pgi-novel-791	Pg_S0253.7-RA	4	1018-1033	1	Pg_S0253.7	Pg_S0253.7;Pg_S0253.7	GO:0016021,GO:0017022	-
pgi-novel-791	Pg_S3284.6-RA	4	766-781	1	Pg_S3284.6	Pg_S3284.6;Pg_S3284.6	GO:0016021,GO:0017022	-
pgi-novel-791	Pg_S3346.12-RA	4	501-516	1	Pg_S3346.12	Pg_S3346.12;Pg_S3346.12	GO:0003676,GO:0003964,GO:0004190,GO:0004519,GO:0008270,GO:0015074	K03517:ko00760
pgi-novel-791	Pg_S1820.1-RA	4	214-229	1	Pg_S1820.1	Pg_S1820.1;Pg_S1820.1	GO:0006810,GO:0009941,GO:0016021	-
pgi-novel-791	Pg_S3261.4-RA	4	460-475	1	Pg_S3261.4	Pg_S3261.4;Pg_S3261.4	GO:0005737,GO:0005930,GO:0006457,GO:0031514,GO:0036126	K09503:ko04141
pgi-novel-791	Pg_S1195.1-RA	4	1876-1893	1	Pg_S1195.1	Pg_S1195.1;Pg_S1195.1	GO:0000922,GO:0003777,GO:0005524,GO:0005737,GO:0005813,GO:0005876,GO:0007018,GO:0008017,GO:0019901,GO:0051301	K10396:ko04144,ko04728
pgi-novel-791	Pg_S0440.4-RA	4	1891-1908	1	Pg_S0440.4	Pg_S0440.4;Pg_S0440.4	GO:0000922,GO:0003777,GO:0005524,GO:0005737,GO:0005813,GO:0005876,GO:0007018,GO:0008017,GO:0019901,GO:0051301	K10396:ko04144,ko04728
pgi-novel-791	Pg_S6720.1-RA	4	912-929	1	Pg_S6720.1	Pg_S6720.1;Pg_S6720.1	GO:0003723,GO:0004526,GO:0005655,GO:0006306,GO:0006342,GO:0031047,GO:0046686,GO:0090502	K00029:ko00620,ko00710,ko01200
pgi-novel-791	Pg_S6215.1-RA	4	465-482	1	Pg_S6215.1	Pg_S6215.1;Pg_S6215.1	GO:0003723,GO:0004526,GO:0005655,GO:0006306,GO:0006342,GO:0031047,GO:0046686,GO:0090502	-
pgi-novel-791	Pg_S1069.18-RA	4	82-98	1	Pg_S1069.18	Pg_S1069.18;Pg_S1069.18	GO:0005737,GO:0005783,GO:0005886,GO:0016021,GO:0016055,GO:0033088,GO:0090090	-
pgi-novel-791	Pg_S1877.3-RA	4	3908-3924	1	Pg_S1877.3	Pg_S1877.3;Pg_S1877.3	GO:0004674,GO:0005524,GO:0009793,GO:0016021,GO:0090558	K13420:ko04016,ko04626
pgi-novel-791	Pg_S5249.3-RA	4	1134-1150	1	Pg_S5249.3	Pg_S5249.3;Pg_S5249.3	GO:0003677,GO:0003700,GO:0005634,GO:0006351,GO:0006355	K03028:ko05169,ko03050
pgi-novel-791	Pg_S0264.16-RA	4	2468-2484	1	Pg_S0264.16	Pg_S0264.16;Pg_S0264.16	GO:0000781,GO:0003677,GO:0004386,GO:0005524,GO:0005634,GO:0006281,GO:0006351,GO:0006355,GO:0046872	K10875:ko03440
pgi-novel-791	Pg_S6479.1-RA	4	429-445	1	Pg_S6479.1	Pg_S6479.1;Pg_S6479.1	GO:0003676,GO:0006139,GO:0008168	-
pgi-novel-791	Pg_S0798.6-RA	4	429-445	1	Pg_S0798.6	Pg_S0798.6;Pg_S0798.6	GO:0003676,GO:0006139,GO:0008168	-
pgi-novel-791	Pg_S2993.3-RA	4	2238-2254	1	Pg_S2993.3	Pg_S2993.3;Pg_S2993.3	-	-
pgi-novel-791	Pg_S6276.3-RA	4	1680-1696	1	Pg_S6276.3	Pg_S6276.3;Pg_S6276.3	GO:0003677,GO:0003918,GO:0005524,GO:0005694,GO:0005739,GO:0006265,GO:0009507,GO:0046872	-
pgi-novel-791	Pg_S2185.2-RA	4	882-898	1	Pg_S2185.2	Pg_S2185.2;Pg_S2185.2	GO:0003677,GO:0003700,GO:0005634,GO:0006351,GO:0006355	K03028:ko05169,ko03050
pgi-novel-791	Pg_S4479.2-RA	4	741-757	1	Pg_S4479.2	Pg_S4479.2;Pg_S4479.2	GO:0003677,GO:0003700,GO:0005634,GO:0006351,GO:0006355	K03028:ko05169,ko03050
pgi-novel-791	Pg_S1622.5-RA	4	2035-2051	1	Pg_S1622.5	Pg_S1622.5;Pg_S1622.5	GO:0005634,GO:0007275	-
pgi-novel-791	Pg_S0109.34-RA	4	2108-2124	1	Pg_S0109.34	Pg_S0109.34;Pg_S0109.34	GO:0000162,GO:0004049,GO:0005950,GO:0009507	K01657:ko01230,ko02024,ko00400
pgi-novel-791	Pg_S3055.7-RA	4	1360-1377	1	Pg_S3055.7	Pg_S3055.7;Pg_S3055.7	GO:0000972,GO:0005487,GO:0006325,GO:0006355,GO:0006405,GO:0006606,GO:0009507,GO:0016020,GO:0017056,GO:0031080,GO:0031081,GO:0051028	K14300:ko03013
pgi-novel-791	Pg_S5145.7-RA	4	1360-1377	1	Pg_S5145.7	Pg_S5145.7;Pg_S5145.7	GO:0000972,GO:0005487,GO:0006325,GO:0006355,GO:0006405,GO:0006606,GO:0009507,GO:0016020,GO:0017056,GO:0031080,GO:0031081,GO:0051028	K14300:ko03013
pgi-novel-791	Pg_S6574.3-RA	4	1082-1098	1	Pg_S6574.3	Pg_S6574.3;Pg_S6574.3	GO:0004096,GO:0016702,GO:0020037,GO:0031408,GO:0046872,GO:0055114,GO:0102299	-
pgi-novel-791	Pg_S3112.13-RA	4	745-761	1	Pg_S3112.13	Pg_S3112.13;Pg_S3112.13	GO:0009506,GO:0045735	-
pgi-novel-791	Pg_S3783.13-RA	4	477-493	1	Pg_S3783.13	Pg_S3783.13;Pg_S3783.13	GO:0003677,GO:0006310,GO:0032196	K03217:ko03070,ko03060,ko02024
pgi-novel-791	Pg_S6547.2-RA	4	282-298	1	Pg_S6547.2	Pg_S6547.2;Pg_S6547.2	GO:0000439,GO:0004003,GO:0006289,GO:0006351,GO:0006355	K03144:ko05203,ko03420,ko03022
pgi-novel-791	Pg_S3532.2-RA	4	282-298	1	Pg_S3532.2	Pg_S3532.2;Pg_S3532.2	GO:0000439,GO:0004003,GO:0006289,GO:0006351,GO:0006355	K03144:ko05203,ko03420,ko03022
pgi-novel-791	Pg_S7026.9-RA	4	229-245	1	Pg_S7026.9	Pg_S7026.9;Pg_S7026.9	GO:0005634,GO:0007049,GO:0048316,GO:0051301	K14505:ko04075
pgi-novel-791	Pg_S0659.55-RA	4	121-137	1	Pg_S0659.55	Pg_S0659.55;Pg_S0659.55	GO:0009506,GO:0045735	-
pgi-novel-791	Pg_S6447.8-RA	4	2023-04-20	1	Pg_S6447.8	Pg_S6447.8;Pg_S6447.8	GO:0004252,GO:0005773,GO:0005774,GO:0009505,GO:0010223,GO:0010260,GO:0048046	-
pgi-novel-791	Pg_S8067.1-RA	4	315-331	1	Pg_S8067.1	Pg_S8067.1;Pg_S8067.1	-	-
pgi-novel-791	Pg_S6447.3-RA	4	2023-04-20	1	Pg_S6447.3	Pg_S6447.3;Pg_S6447.3	GO:0004252,GO:0005773,GO:0005774,GO:0009505,GO:0010223,GO:0010260,GO:0048046	-
pgi-novel-791	Pg_S0470.1-RA	4	448-464	1	Pg_S0470.1	Pg_S0470.1;Pg_S0470.1	GO:0000502,GO:0004298,GO:0005634,GO:0005737,GO:0005839,GO:0051603	K02739:ko03050
pgi-novel-791	Pg_S0431.82-RA	4	538-555	1	Pg_S0431.82	Pg_S0431.82;Pg_S0431.82	-	-
pgi-novel-791	Pg_S6447.5-RA	4	427-443	1	Pg_S6447.5	Pg_S6447.5;Pg_S6447.5	GO:0004252,GO:0005576,GO:0005618	-
pgi-novel-791	Pg_S0572.8-RA	4	153-169	1	Pg_S0572.8	Pg_S0572.8;Pg_S0572.8	GO:0003677,GO:0005634,GO:0006351,GO:0006355,GO:0016491	K17839:ko00330,ko00410
pgi-novel-791	Pg_S3716.16-RA	4	153-169	1	Pg_S3716.16	Pg_S3716.16;Pg_S3716.16	GO:0003677,GO:0005634,GO:0006351,GO:0006355,GO:0016491	K17839:ko00330,ko00410
pgi-novel-791	Pg_S0288.22-RA	4	196-212	1	Pg_S0288.22	Pg_S0288.22;Pg_S0288.22	GO:0005634,GO:0007275	-
pgi-novel-791	Pg_S1095.2-RA	4	200-216	1	Pg_S1095.2	Pg_S1095.2;Pg_S1095.2	GO:0005388,GO:0005524,GO:0005774,GO:0005783,GO:0005789,GO:0005886,GO:0005887,GO:0006816,GO:0010042,GO:0030176,GO:0046686,GO:0046872	K01535:ko00190
pgi-novel-791	Pg_S3287.6-RA	4	47-63	1	Pg_S3287.6	Pg_S3287.6;Pg_S3287.6	-	-
pgi-novel-791	Pg_S6120.1-RA	4	388-405	1	Pg_S6120.1	Pg_S6120.1;Pg_S6120.1	GO:0005789,GO:0009733,GO:0009734,GO:0016021,GO:0055085	-
pgi-novel-791	Pg_S0237.5-RA	4	842-859	1	Pg_S0237.5	Pg_S0237.5;Pg_S0237.5	GO:0005634,GO:0005737,GO:0005771,GO:0009814,GO:0010008,GO:0015031,GO:0016192,GO:0042803,GO:1900426	K12199:ko04144
pgi-novel-791	Pg_S4135.17-RA	4	871-888	1	Pg_S4135.17	Pg_S4135.17;Pg_S4135.17	-	K01988:ko00603
pgi-novel-791	Pg_S0126.12-RA	4	388-405	1	Pg_S0126.12	Pg_S0126.12;Pg_S0126.12	GO:0005789,GO:0009733,GO:0009734,GO:0016021,GO:0055085	-
pgi-novel-791	Pg_S5687.4-RA	4	129-145	1	Pg_S5687.4	Pg_S5687.4;Pg_S5687.4	GO:0000287,GO:0008152,GO:0010333	-
pgi-novel-791	Pg_S2773.20-RA	4	621-638	1	Pg_S2773.20	Pg_S2773.20;Pg_S2773.20	-	-
pgi-novel-791	Pg_S1013.1-RA	4	569-586	1	Pg_S1013.1	Pg_S1013.1;Pg_S1013.1	GO:0005634,GO:0005737,GO:0005771,GO:0009814,GO:0010008,GO:0015031,GO:0016192,GO:0042803,GO:1900426	K12199:ko04144
pgi-novel-791	Pg_S6351.3-RA	4	469-486	1	Pg_S6351.3	Pg_S6351.3;Pg_S6351.3	-	-
pgi-novel-791	Pg_S5782.3-RA	4	610-627	1	Pg_S5782.3	Pg_S5782.3;Pg_S5782.3	-	K01988:ko00603
pgi-novel-791	Pg_S2753.20-RA	4	756-773	1	Pg_S2753.20	Pg_S2753.20;Pg_S2753.20	GO:0003729,GO:0003735,GO:0006412,GO:0022625,GO:0022626	K02872:ko03010
pgi-novel-791	Pg_S1304.11-RA	4	643-660	1	Pg_S1304.11	Pg_S1304.11;Pg_S1304.11	GO:0003677,GO:0003700,GO:0005634,GO:0006351,GO:0006952,GO:0009620,GO:0009651,GO:0009723,GO:0009737,GO:0009753	K02947:ko03010
pgi-novel-791	Pg_S1913.1-RA	4	517-534	1	Pg_S1913.1	Pg_S1913.1;Pg_S1913.1	GO:0003677,GO:0005634,GO:0006351,GO:0006355,GO:0009585,GO:0009740,GO:0009753,GO:0009867,GO:0048443,GO:0080086	K02947:ko03010
pgi-novel-791	Pg_S2496.29-RA	4	2186-2202	1	Pg_S2496.29	Pg_S2496.29;Pg_S2496.29	GO:0005634,GO:0006351,GO:0006355,GO:0009877	K14494:ko04075
pgi-novel-791	Pg_S2308.1-RA	4	2436-2452	1	Pg_S2308.1	Pg_S2308.1;Pg_S2308.1	-	-
pgi-novel-791	Pg_S6331.4-RA	4	2123-2139	1	Pg_S6331.4	Pg_S6331.4;Pg_S6331.4	GO:0004748,GO:0005524,GO:0005971,GO:0006260,GO:0009202,GO:0009263,GO:0046686	K10807:ko00480,ko00240,ko00230
pgi-novel-791	Pg_S2845.1-RA	4	1832-1848	1	Pg_S2845.1	Pg_S2845.1;Pg_S2845.1	GO:0004748,GO:0005524,GO:0005971,GO:0006260,GO:0009202,GO:0009263,GO:0046686	K10807:ko00480,ko00240,ko00230
pgi-novel-791	Pg_S0956.1-RA	4	2157-2173	1	Pg_S0956.1	Pg_S0956.1;Pg_S0956.1	-	-
pgi-novel-791	Pg_S0307.6-RA	4	717-734	1	Pg_S0307.6	Pg_S0307.6;Pg_S0307.6	-	-
pgi-novel-791	Pg_S3862.14-RA	4	829-846	1	Pg_S3862.14	Pg_S3862.14;Pg_S3862.14	-	-
pgi-novel-791	Pg_S1573.18-RA	4	534-550	1	Pg_S1573.18	Pg_S1573.18;Pg_S1573.18	GO:0009506	-
pgi-novel-791	Pg_S4243.8-RA	4	1143-1160	1	Pg_S4243.8	Pg_S4243.8;Pg_S4243.8	-	-
pgi-novel-791	Pg_S4558.8-RA	4	925-942	1	Pg_S4558.8	Pg_S4558.8;Pg_S4558.8	-	-
pgi-novel-791	Pg_S1306.25-RA	4	3163-3178	1	Pg_S1306.25	Pg_S1306.25;Pg_S1306.25	GO:0008270,GO:0016567,GO:0061630	K10144:ko05162,ko04120,ko04115
pgi-novel-791	Pg_S1954.1-RA	4	1033-1049	1	Pg_S1954.1	Pg_S1954.1;Pg_S1954.1	GO:0007275,GO:0009507,GO:0016021,GO:0031969	-
pgi-novel-791	Pg_S6296.11-RA	4	1033-1049	1	Pg_S6296.11	Pg_S6296.11;Pg_S6296.11	GO:0007275,GO:0009507,GO:0016021,GO:0031969	-
pgi-novel-791	Pg_S3049.36-RA	4	399-414	1	Pg_S3049.36	Pg_S3049.36;Pg_S3049.36	GO:0005524,GO:0006810,GO:0016021,GO:0016887	K05681:ko04976,ko02010
pgi-novel-791	Pg_S2023.22-RA	4	13-28	1	Pg_S2023.22	Pg_S2023.22;Pg_S2023.22	GO:0004672,GO:0005524,GO:0005886,GO:0009505,GO:0009506,GO:0016021	K20718:ko04016
pgi-novel-791	Pg_S3655.8-RA	4	581-597	1	Pg_S3655.8	Pg_S3655.8;Pg_S3655.8	-	-
pgi-novel-791	Pg_S4778.7-RA	4	28-43	1	Pg_S4778.7	Pg_S4778.7;Pg_S4778.7	GO:0004872,GO:0005886,GO:0008356,GO:0009737,GO:0016020,GO:0016021,GO:0031225,GO:0042277	K20718:ko04016
pgi-novel-791	Pg_S2010.10-RA	4	682-697	1	Pg_S2010.10	Pg_S2010.10;Pg_S2010.10	GO:0000822,GO:0004842,GO:0005634,GO:0006952,GO:0007049,GO:0009733,GO:0009734,GO:0009873,GO:0010011,GO:0010152,GO:0010311,GO:0016036,GO:0019005,GO:0038198,GO:0048443	K14485:ko04075
pgi-novel-791	Pg_S5365.9-RA	4	93-108	1	Pg_S5365.9	Pg_S5365.9;Pg_S5365.9	GO:0004872,GO:0005886,GO:0008356,GO:0009737,GO:0016020,GO:0016021,GO:0031225,GO:0042277	K13420:ko04016,ko04626
pgi-novel-791	Pg_S0528.11-RA	4	3415-3430	1	Pg_S0528.11	Pg_S0528.11;Pg_S0528.11	-	-
pgi-novel-791	Pg_S0500.1-RA	4	1739-1755	1	Pg_S0500.1	Pg_S0500.1;Pg_S0500.1	-	-
pgi-novel-791	Pg_S7237.4-RA	4	1187-1202	1	Pg_S7237.4	Pg_S7237.4;Pg_S7237.4	GO:0004721,GO:0046872	K00279:ko00908
pgi-novel-791	Pg_S7273.3-RA	4	1739-1755	1	Pg_S7273.3	Pg_S7273.3;Pg_S7273.3	-	-
pgi-novel-791	Pg_S1095.47-RA	4	17-33	1	Pg_S1095.47	Pg_S1095.47;Pg_S1095.47	GO:0000166,GO:0000398,GO:0003676,GO:0005681,GO:0008270,GO:0008380	K12896:ko03040,ko05168
pgi-novel-791	Pg_S2316.2-RA	4	124-139	1	Pg_S2316.2	Pg_S2316.2;Pg_S2316.2	-	-
pgi-novel-791	Pg_S6506.1-RA	4	558-573	1	Pg_S6506.1	Pg_S6506.1;Pg_S6506.1	-	-
pgi-novel-791	Pg_S5436.5-RA	4	351-366	1	Pg_S5436.5	Pg_S5436.5;Pg_S5436.5	GO:0005634,GO:0006351,GO:0006355,GO:0006397,GO:0009908	K00432:ko00480,ko00590,ko04918
pgi-novel-791	Pg_S0588.13-RA	4	147-162	1	Pg_S0588.13	Pg_S0588.13;Pg_S0588.13	GO:0004747,GO:0005524,GO:0005829,GO:0006014,GO:0008865,GO:0019252,GO:0046686	K00847:ko00520,ko00051,ko00500
pgi-novel-791	Pg_S6407.3-RA	4	567-582	1	Pg_S6407.3	Pg_S6407.3;Pg_S6407.3	-	-
pgi-novel-791	Pg_S0727.42-RA	4	2090-2106	1	Pg_S0727.42	Pg_S0727.42;Pg_S0727.42	GO:0003677,GO:0003700,GO:0005634,GO:0006351,GO:0007275,GO:0009873	-
pgi-novel-791	Pg_S0399.15-RA	4	243-258	1	Pg_S0399.15	Pg_S0399.15;Pg_S0399.15	GO:0005634,GO:0006351,GO:0006355,GO:0006397,GO:0009908	-
pgi-novel-791	Pg_S0252.27-RA	4	1027-1044	1	Pg_S0252.27	Pg_S0252.27;Pg_S0252.27	GO:0004867,GO:0005737,GO:0005886,GO:0006953,GO:0030212,GO:0034097,GO:0070062,GO:0072562	-
pgi-novel-791	Pg_S3643.19-RA	4	1027-1044	1	Pg_S3643.19	Pg_S3643.19;Pg_S3643.19	GO:0004867,GO:0005737,GO:0005886,GO:0006953,GO:0030212,GO:0034097,GO:0070062,GO:0072562	-
pgi-novel-791	Pg_S3614.3-RA	4	1006-1022	1	Pg_S3614.3	Pg_S3614.3;Pg_S3614.3	-	-
pgi-novel-791	Pg_S0635.28-RA	4	1003-1019	1	Pg_S0635.28	Pg_S0635.28;Pg_S0635.28	-	-
pgi-novel-791	Pg_S5942.8-RA	4	189-205	1	Pg_S5942.8	Pg_S5942.8;Pg_S5942.8	GO:0005886,GO:0006810,GO:0016021,GO:0022857	-
pgi-novel-791	Pg_S5730.7-RA	4	403-419	1	Pg_S5730.7	Pg_S5730.7;Pg_S5730.7	GO:0003677,GO:0003700,GO:0005634,GO:0006351,GO:0007275,GO:0009873	-
pgi-novel-791	Pg_S1373.32-RA	4	403-419	1	Pg_S1373.32	Pg_S1373.32;Pg_S1373.32	GO:0003677,GO:0003700,GO:0005634,GO:0006351,GO:0007275,GO:0009873	-
pgi-novel-791	Pg_S0710.23-RA	4	406-422	1	Pg_S0710.23	Pg_S0710.23;Pg_S0710.23	GO:0003677,GO:0003700,GO:0005634,GO:0006351,GO:0007275,GO:0009873	-
pgi-novel-791	Pg_S7560.1-RA	4	182-198	1	Pg_S7560.1	Pg_S7560.1;Pg_S7560.1	-	-
pgi-novel-791	Pg_S8068.1-RA	4	593-610	1	Pg_S8068.1	Pg_S8068.1;Pg_S8068.1	GO:0003677,GO:0005634,GO:0006351,GO:0006355,GO:0007275	-
pgi-novel-791	Pg_S6086.3-RA	4	1567-1582	1	Pg_S6086.3	Pg_S6086.3;Pg_S6086.3	GO:0005737,GO:0005829,GO:0010090,GO:0010143,GO:0016747,GO:0051179,GO:0090626	K13065:ko00941,ko00945,ko00940
pgi-novel-791	Pg_S2097.15-RA	4	1480-1495	1	Pg_S2097.15	Pg_S2097.15;Pg_S2097.15	-	-
pgi-novel-791	Pg_S3890.8-RA	4	1132-1147	1	Pg_S3890.8	Pg_S3890.8;Pg_S3890.8	GO:0003977,GO:0005829,GO:0005886,GO:0006047,GO:0006048,GO:0019276,GO:0052630	K00972:ko00520
pgi-novel-791	Pg_S0925.41-RA	4	26-41	1	Pg_S0925.41	Pg_S0925.41;Pg_S0925.41	-	K07375:ko05130,ko04540,ko04145
pgi-novel-791	Pg_S2274.6-RA	4	1132-1147	1	Pg_S2274.6	Pg_S2274.6;Pg_S2274.6	GO:0003977,GO:0005829,GO:0005886,GO:0006047,GO:0006048,GO:0019276,GO:0052630	K00972:ko00520
pgi-novel-791	Pg_S1957.20-RA	4	97-112	1	Pg_S1957.20	Pg_S1957.20;Pg_S1957.20	GO:0008152,GO:0009506,GO:0016597	-
pgi-novel-791	Pg_S0302.5-RA	4	834-849	1	Pg_S0302.5	Pg_S0302.5;Pg_S0302.5	GO:0008152,GO:0035251	K13030:ko00460
pgi-novel-791	Pg_S0124.11-RA	4	450-465	1	Pg_S0124.11	Pg_S0124.11;Pg_S0124.11	-	-
pgi-novel-791	Pg_S4069.2-RA	4	588-603	1	Pg_S4069.2	Pg_S4069.2;Pg_S4069.2	GO:0005975,GO:0008422,GO:0009707,GO:1901657	-
pgi-novel-791	Pg_S1141.3-RA	4	2023-05-20	1	Pg_S1141.3	Pg_S1141.3;Pg_S1141.3	GO:0005982,GO:0005985,GO:0009414,GO:0010431,GO:0010555,GO:0016157	K00695:ko00500
pgi-novel-791	Pg_S1801.3-RA	4	281-296	1	Pg_S1801.3	Pg_S1801.3;Pg_S1801.3	GO:0005524,GO:0005829,GO:0005886,GO:0006457,GO:0009506	-
pgi-novel-791	Pg_S0390.1-RA	4	54-69	1	Pg_S0390.1	Pg_S0390.1;Pg_S0390.1	GO:0005524,GO:0009570	-
pgi-novel-791	Pg_S4158.15-RA	4	904-919	1	Pg_S4158.15	Pg_S4158.15;Pg_S4158.15	GO:0005794,GO:0005886,GO:0016021	-
pgi-novel-791	Pg_S0123.3-RA	4	378-393	1	Pg_S0123.3	Pg_S0123.3;Pg_S0123.3	-	-
pgi-novel-791	Pg_S2639.10-RA	4	378-393	1	Pg_S2639.10	Pg_S2639.10;Pg_S2639.10	-	-
pgi-novel-91f	Pg_S6686.8-RA	2.5	637-660	1	Pg_S6686.8	Pg_S6686.8;Pg_S6686.8	GO:0004843,GO:0005634,GO:0006511,GO:0016579	K12493:ko04144
pgi-novel-91f	Pg_S1934.4-RA	3	786-809	1	Pg_S1934.4	Pg_S1934.4;Pg_S1934.4	GO:0000166,GO:0005840,GO:0009507,GO:0019843	K13126:ko03018,ko03013,ko03015
pgi-novel-926	Pg_S3744.12-RA	1	3181-3204	1	Pg_S3744.12	Pg_S3744.12;Pg_S3744.12	-	-
pgi-novel-926	Pg_S3649.22-RA	1	2208-2231	1	Pg_S3649.22	Pg_S3649.22;Pg_S3649.22	GO:0005634,GO:0016567	-
pgi-novel-926	Pg_S0061.6-RA	3.5	285-309	1	Pg_S0061.6	Pg_S0061.6;Pg_S0061.6	GO:0008270	-
pgi-novel-7d	Pg_S3319.7-RA	3	1001-1017	1	Pg_S3319.7	Pg_S3319.7;Pg_S3319.7	GO:0006979,GO:0008113,GO:0009507,GO:0009651,GO:0030091	K03006:ko00230,ko05168,ko00240,ko05169,ko03020,ko05016
pgi-novel-7d	Pg_S1480.25-RA	3	221-237	1	Pg_S1480.25	Pg_S1480.25;Pg_S1480.25	GO:0009055,GO:0046872,GO:0055114	K03006:ko00230,ko05168,ko00240,ko05169,ko03020,ko05016
pgi-novel-7d	Pg_S5368.2-RA	3	1029-1044	1	Pg_S5368.2	Pg_S5368.2;Pg_S5368.2	GO:0009409,GO:0009414,GO:0009737,GO:0016021,GO:0042538	-
pgi-novel-7d	Pg_S1493.19-RA	3	2485-2501	1	Pg_S1493.19	Pg_S1493.19;Pg_S1493.19	GO:0004674,GO:0005524,GO:0016021	K20547:ko00520,ko04016
pgi-novel-7d	Pg_S2826.14-RA	3	1781-1797	1	Pg_S2826.14	Pg_S2826.14;Pg_S2826.14	GO:0004674,GO:0005524,GO:0016021,GO:0030247	K20547:ko00520,ko04016
pgi-novel-7d	Pg_S5272.6-RA	3	202-217	1	Pg_S5272.6	Pg_S5272.6;Pg_S5272.6	GO:0010199	-
pgi-novel-7d	Pg_S1202.24-RA	3	242-257	1	Pg_S1202.24	Pg_S1202.24;Pg_S1202.24	-	-
pgi-novel-7d	Pg_S1450.35-RA	3.5	121-137	1	Pg_S1450.35	Pg_S1450.35;Pg_S1450.35	GO:0003677,GO:0003700,GO:0005634,GO:0006351,GO:0009873	K13434:ko04626
pgi-novel-7d	Pg_S5302.7-RA	3.5	189-205	1	Pg_S5302.7	Pg_S5302.7;Pg_S5302.7	-	-
pgi-novel-7d	Pg_S5919.1-RA	4	667-684	1	Pg_S5919.1	Pg_S5919.1;Pg_S5919.1	-	-
pgi-novel-7d	Pg_S0904.4-RA	4	495-511	1	Pg_S0904.4	Pg_S0904.4;Pg_S0904.4	GO:0005783,GO:0006351,GO:0006355,GO:0009877,GO:0031965	K14494:ko04075
pgi-novel-7d	Pg_S1501.20-RA	4	2265-2281	1	Pg_S1501.20	Pg_S1501.20;Pg_S1501.20	GO:0009409,GO:0009414,GO:0009737,GO:0016021,GO:0042538	-
pgi-novel-7d	Pg_S5278.6-RA	4	510-526	1	Pg_S5278.6	Pg_S5278.6;Pg_S5278.6	GO:0009636,GO:0016491	-
pgi-novel-7d	Pg_S0339.17-RA	4	504-520	1	Pg_S0339.17	Pg_S0339.17;Pg_S0339.17	GO:0003756,GO:0005788,GO:0045454	K09580:ko04141
pgi-novel-7d	Pg_S1794.3-RA	4	525-541	1	Pg_S1794.3	Pg_S1794.3;Pg_S1794.3	GO:0009636,GO:0016491	-
pgi-novel-7d	Pg_S3947.7-RA	4	803-819	1	Pg_S3947.7	Pg_S3947.7;Pg_S3947.7	GO:0005788,GO:0008152,GO:0016787	-
pgi-novel-7d	Pg_S3002.9-RA	4	803-819	1	Pg_S3002.9	Pg_S3002.9;Pg_S3002.9	GO:0005788,GO:0008152,GO:0016787	-
pgi-novel-7d	Pg_S1295.10-RA	4	2047-2062	1	Pg_S1295.10	Pg_S1295.10;Pg_S1295.10	-	K00799:ko01524,ko00982,ko00480,ko05204,ko00980
pgi-novel-7d	Pg_S4181.3-RA	4	1780-1795	1	Pg_S4181.3	Pg_S4181.3;Pg_S4181.3	-	-
pgi-novel-7d	Pg_S3303.13-RA	4	1053-1069	1	Pg_S3303.13	Pg_S3303.13;Pg_S3303.13	GO:0005777,GO:0006631,GO:0016874	-
pgi-novel-7d	Pg_S0192.7-RA	4	672-688	1	Pg_S0192.7	Pg_S0192.7;Pg_S0192.7	GO:0009507,GO:0015996,GO:0031969,GO:0047746	K08099:ko00860
pgi-novel-7d	Pg_S5242.1-RA	4	672-688	1	Pg_S5242.1	Pg_S5242.1;Pg_S5242.1	GO:0009507,GO:0015996,GO:0031969,GO:0047746	K08099:ko00860
pgi-novel-7d	Pg_S3613.13-RA	4	1284-1300	1	Pg_S3613.13	Pg_S3613.13;Pg_S3613.13	GO:0005777,GO:0006631,GO:0016874	-
pgi-novel-7d	Pg_S3689.10-RA	4	1246-1262	1	Pg_S3689.10	Pg_S3689.10;Pg_S3689.10	GO:0005385,GO:0005524,GO:0005886,GO:0005887,GO:0008551,GO:0015086,GO:0016463,GO:0019829,GO:0043231,GO:0046872,GO:0055069	K17686:ko01524,ko04016
pgi-novel-7d	Pg_S1993.15-RA	4	585-601	1	Pg_S1993.15	Pg_S1993.15;Pg_S1993.15	GO:0003677,GO:0003700,GO:0005634,GO:0006351,GO:0043078	-
pgi-novel-7d	Pg_S6767.1-RA	4	1015-1031	1	Pg_S6767.1	Pg_S6767.1;Pg_S6767.1	GO:0005524,GO:0005886,GO:0005887,GO:0006829,GO:0008551,GO:0009506,GO:0010038,GO:0010043,GO:0015691,GO:0016463,GO:0019829,GO:0030001,GO:0032025,GO:0043231,GO:0046686,GO:0046872,GO:0055069	K17686:ko01524,ko04016
pgi-novel-7d	Pg_S6076.4-RA	4	36-53	1	Pg_S6076.4	Pg_S6076.4;Pg_S6076.4	-	-
pgi-novel-7d	Pg_S1066.17-RA	4	3249-3265	1	Pg_S1066.17	Pg_S1066.17;Pg_S1066.17	GO:0004674,GO:0005524,GO:0016021	K13420:ko04016,ko04626
pgi-novel-7d	Pg_S3539.6-RA	4	801-816	1	Pg_S3539.6	Pg_S3539.6;Pg_S3539.6	GO:0003677,GO:0006310,GO:0032196	-
pgi-novel-7d	Pg_S1712.27-RA	4	2660-2676	1	Pg_S1712.27	Pg_S1712.27;Pg_S1712.27	GO:0000943,GO:0003677,GO:0003723,GO:0003887,GO:0003964,GO:0004190,GO:0004523,GO:0004540,GO:0005524,GO:0005634,GO:0005737,GO:0006310,GO:0008233,GO:0008270,GO:0015074,GO:0019076,GO:0032197	K20217:ko04120
pgi-novel-7d	Pg_S0488.37-RA	4	372-388	1	Pg_S0488.37	Pg_S0488.37;Pg_S0488.37	GO:0000398,GO:0003723,GO:0004386,GO:0005524,GO:0005681,GO:0006406,GO:0006974,GO:0010468,GO:0010501	K12812:ko03040,ko05164,ko03013,ko03015
pgi-novel-7d	Pg_S3094.6-RA	4	321-337	1	Pg_S3094.6	Pg_S3094.6;Pg_S3094.6	GO:0000398,GO:0003723,GO:0004386,GO:0005524,GO:0005681,GO:0006406,GO:0006974,GO:0010468,GO:0010501	K12812:ko03040,ko05164,ko03013,ko03015
pgi-novel-7d	Pg_S0397.15-RA	4	3166-3181	1	Pg_S0397.15	Pg_S0397.15;Pg_S0397.15	GO:0004674,GO:0005524,GO:0005739,GO:0016021,GO:0031966	K13415:ko04075
pgi-novel-7d	Pg_S0219.37-RA	4	3166-3181	1	Pg_S0219.37	Pg_S0219.37;Pg_S0219.37	GO:0004674,GO:0005524,GO:0005739,GO:0016021,GO:0031966	K13415:ko04075
pgi-novel-7d	Pg_S0516.8-RA	4	1960-1977	1	Pg_S0516.8	Pg_S0516.8;Pg_S0516.8	GO:0000139,GO:0005794,GO:0016021,GO:0045489,GO:0047262,GO:0071555	K13648:ko00520,ko00500
pgi-novel-7d	Pg_S2793.7-RA	4	1960-1977	1	Pg_S2793.7	Pg_S2793.7;Pg_S2793.7	GO:0000139,GO:0005794,GO:0016021,GO:0045489,GO:0047262,GO:0071555	K13648:ko00520,ko00500
pgi-novel-7d	Pg_S3009.19-RA	4	139-154	1	Pg_S3009.19	Pg_S3009.19;Pg_S3009.19	GO:0004190,GO:0005737,GO:0015031	-
pgi-novel-7d	Pg_S5092.3-RA	4	655-670	1	Pg_S5092.3	Pg_S5092.3;Pg_S5092.3	GO:0008270,GO:0046029	-
pgi-novel-7d	Pg_S3672.14-RA	4	2253-2269	1	Pg_S3672.14	Pg_S3672.14;Pg_S3672.14	GO:0005681,GO:0006397,GO:0008380,GO:0016607	K13126:ko03018,ko03013,ko03015
pgi-novel-7d	Pg_S0846.23-RA	4	396-412	1	Pg_S0846.23	Pg_S0846.23;Pg_S0846.23	GO:0005681,GO:0006397,GO:0008380,GO:0016607	K01754:ko01230,ko00260,ko01200,ko00290
pgi-novel-7d	Pg_S2148.15-RA	4	776-792	1	Pg_S2148.15	Pg_S2148.15;Pg_S2148.15	-	K14515:ko04016,ko04075
pgi-novel-7d	Pg_S3064.16-RA	4	361-377	1	Pg_S3064.16	Pg_S3064.16;Pg_S3064.16	GO:0004553,GO:0005618,GO:0010411,GO:0016762,GO:0042546,GO:0048046,GO:0071555	K14504:ko04075
pgi-novel-7d	Pg_S5555.4-RA	4	742-757	1	Pg_S5555.4	Pg_S5555.4;Pg_S5555.4	GO:0009535,GO:0009555,GO:0016747,GO:0042761,GO:0071555	K13065:ko00941,ko00945,ko00940
pgi-novel-7d	Pg_S0536.58-RA	4	1618-1633	1	Pg_S0536.58	Pg_S0536.58;Pg_S0536.58	GO:0004674,GO:0005524,GO:0005886,GO:0016021	K13416:ko04016,ko04075,ko04626
pgi-novel-7d	Pg_S3042.4-RA	4	1561-1576	1	Pg_S3042.4	Pg_S3042.4;Pg_S3042.4	GO:0004672,GO:0004674,GO:0005524,GO:0005622,GO:0005886,GO:0009738,GO:0009845,GO:0016021,GO:0019722,GO:0048364	K13416:ko04016,ko04075,ko04626
pgi-novel-7d	Pg_S4417.1-RA	4	410-425	1	Pg_S4417.1	Pg_S4417.1;Pg_S4417.1	-	K13412:ko05145,ko04626
pgi-novel-2158	Pg_S7620.5-RA	2.5	694-717	1	Pg_S7620.5	Pg_S7620.5;Pg_S7620.5	-	-
pgi-novel-2158	Pg_S1664.10-RA	2.5	2815-2838	1	Pg_S1664.10	Pg_S1664.10;Pg_S1664.10	-	K20217:ko04120
pgi-novel-2353	Pg_S2920.14-RA	4	850-873	1	Pg_S2920.14	Pg_S2920.14;Pg_S2920.14	-	K05658:ko04976,ko02010,ko05206
pgi-novel-161b	Pg_S4415.11-RA	0	29-50	1	Pg_S4415.11	Pg_S4415.11;Pg_S4415.11	GO:0015629,GO:0030042	-
pgi-novel-161b	Pg_S1903.13-RA	0	1163-1184	1	Pg_S1903.13	Pg_S1903.13;Pg_S1903.13	GO:0005741,GO:0008308,GO:0015288,GO:0046930	K00384:ko00450,ko00240
pgi-novel-161b	Pg_S7990.6-RA	0	3035-3056	1	Pg_S7990.6	Pg_S7990.6;Pg_S7990.6	GO:0003676,GO:0003964,GO:0004190,GO:0004519,GO:0008270,GO:0015074	K12447:ko00520,ko00053,ko00040,ko00052
pgi-novel-161b	Pg_S0638.24-RA	1	2534-2555	1	Pg_S0638.24	Pg_S0638.24;Pg_S0638.24	GO:0000943,GO:0003677,GO:0003723,GO:0003887,GO:0003964,GO:0004190,GO:0004523,GO:0004540,GO:0005524,GO:0005634,GO:0005737,GO:0006310,GO:0008233,GO:0008270,GO:0015074,GO:0019076,GO:0032197	K20217:ko04120
pgi-novel-161b	Pg_S5831.3-RA	1	156-177	1	Pg_S5831.3	Pg_S5831.3;Pg_S5831.3	GO:0003677,GO:0005634	-
pgi-novel-161b	Pg_S5831.3-RA	1	86-107	1	Pg_S5831.3	Pg_S5831.3;Pg_S5831.3	GO:0003677,GO:0005634	-
pgi-novel-161b	Pg_S5979.8-RA	1	530-551	1	Pg_S5979.8	Pg_S5979.8;Pg_S5979.8	-	-
pgi-novel-161b	Pg_S7990.6-RA	1	3078-3099	1	Pg_S7990.6	Pg_S7990.6;Pg_S7990.6	GO:0003676,GO:0003964,GO:0004190,GO:0004519,GO:0008270,GO:0015074	K12447:ko00520,ko00053,ko00040,ko00052
pgi-novel-161b	Pg_S7990.6-RA	1	2974-2995	1	Pg_S7990.6	Pg_S7990.6;Pg_S7990.6	GO:0003676,GO:0003964,GO:0004190,GO:0004519,GO:0008270,GO:0015074	K12447:ko00520,ko00053,ko00040,ko00052
pgi-novel-161b	Pg_S5979.8-RA	2	487-508	1	Pg_S5979.8	Pg_S5979.8;Pg_S5979.8	-	-
pgi-novel-161b	Pg_S0776.5-RA	2	29-50	1	Pg_S0776.5	Pg_S0776.5;Pg_S0776.5	GO:0004349,GO:0004350,GO:0005524,GO:0005737,GO:0055129	K12657:ko01230,ko00330
pgi-novel-161b	Pg_S0638.24-RA	3	2584-2605	1	Pg_S0638.24	Pg_S0638.24;Pg_S0638.24	GO:0000943,GO:0003677,GO:0003723,GO:0003887,GO:0003964,GO:0004190,GO:0004523,GO:0004540,GO:0005524,GO:0005634,GO:0005737,GO:0006310,GO:0008233,GO:0008270,GO:0015074,GO:0019076,GO:0032197	K20217:ko04120
pgi-novel-161b	Pg_S1954.17-RA	4	937-958	1	Pg_S1954.17	Pg_S1954.17;Pg_S1954.17	GO:0005669,GO:0006352,GO:0006355	K03126:ko03022
pgi-novel-1373b	Pg_S6686.8-RA	1	587-610	1	Pg_S6686.8	Pg_S6686.8;Pg_S6686.8	GO:0004843,GO:0005634,GO:0006511,GO:0016579	K12493:ko04144
pgi-novel-1373b	Pg_S1273.22-RA	2	2041-2064	1	Pg_S1273.22	Pg_S1273.22;Pg_S1273.22	GO:0005634,GO:0005737,GO:0006351,GO:0009408,GO:0009414,GO:0009585,GO:0009631,GO:0009816,GO:0043565,GO:0045893,GO:0046872,GO:0048574,GO:0048578	-
pgi-novel-1373b	Pg_S3714.3-RA	3	2023-07-30	1	Pg_S3714.3	Pg_S3714.3;Pg_S3714.3	GO:0005730,GO:0005737,GO:0030001,GO:0046872	-
pgi-novel-1373b	Pg_S0917.49-RA	3	809-832	1	Pg_S0917.49	Pg_S0917.49;Pg_S0917.49	GO:0000786,GO:0003677,GO:0005634,GO:0006334,GO:0006355	-
pgi-novel-1373b	Pg_S3887.29-RA	3	319-342	1	Pg_S3887.29	Pg_S3887.29;Pg_S3887.29	GO:0004497,GO:0005506,GO:0016021,GO:0016705,GO:0020037	K13029:ko00460
pgi-novel-1648b	Pg_S3218.14-RA	0	2023-05-28	1	Pg_S3218.14	Pg_S3218.14;Pg_S3218.14	GO:0008152,GO:0016597	-
pgi-novel-1648b	Pg_S0104.14-RA	0	2393-2416	1	Pg_S0104.14	Pg_S0104.14;Pg_S0104.14	GO:0004190,GO:0005576	-
pgi-novel-1648b	Pg_S1617.17-RA	2.5	2023-08-31	1	Pg_S1617.17	Pg_S1617.17;Pg_S1617.17	GO:0003735,GO:0005730,GO:0006412,GO:0022627,GO:0070181	K02953:ko03010
pgi-novel-1648b	Pg_S3613.4-RA	3	2023-05-28	1	Pg_S3613.4	Pg_S3613.4;Pg_S3613.4	GO:0004096,GO:0005777,GO:0006979,GO:0020037,GO:0042744,GO:0046872	K03781:ko05014,ko04068,ko04213,ko01200,ko00630,ko04211,ko04212,ko04146,ko00380,ko04011
pgi-novel-1648b	Pg_S0413.2-RA	3	290-312	1	Pg_S0413.2	Pg_S0413.2;Pg_S0413.2	GO:0005524,GO:0006952,GO:0043531	K13457:ko04626
pgi-novel-1648b	Pg_S0991.2-RA	4	2023-01-25	1	Pg_S0991.2	Pg_S0991.2;Pg_S0991.2	GO:0005215,GO:0006857,GO:0016021	K00948:ko00030,ko01230,ko01200,ko00230
pgi-novel-1648b	Pg_S0510.18-RA	4	2717-2739	1	Pg_S0510.18	Pg_S0510.18;Pg_S0510.18	GO:0000943,GO:0003677,GO:0003723,GO:0003887,GO:0003964,GO:0004190,GO:0004523,GO:0004540,GO:0005524,GO:0005634,GO:0005737,GO:0006310,GO:0008233,GO:0008270,GO:0015074,GO:0019076,GO:0032197	K20217:ko04120
pgi-novel-1204f	Pg_S1934.4-RA	3	785-808	1	Pg_S1934.4	Pg_S1934.4;Pg_S1934.4	GO:0000166,GO:0005840,GO:0009507,GO:0019843	K13126:ko03018,ko03013,ko03015
pgi-novel-1292	Pg_S2259.3-RA	4	1202-1226	1	Pg_S2259.3	Pg_S2259.3;Pg_S2259.3	GO:0000139,GO:0005768,GO:0005783,GO:0005794,GO:0005802,GO:0005886,GO:0009409,GO:0016021,GO:0016760,GO:0030244,GO:0051753,GO:0071555	K00770:ko00520,ko00500
pgi-novel-1292	Pg_S0978.53-RA	4	1472-1496	1	Pg_S0978.53	Pg_S0978.53;Pg_S0978.53	GO:0000139,GO:0005768,GO:0005783,GO:0005794,GO:0005802,GO:0005886,GO:0009409,GO:0016021,GO:0016760,GO:0030244,GO:0051753,GO:0071555	K00770:ko00520,ko00500
pgi-novel-689b	Pg_S0122.19-RA	2	3879-3902	1	Pg_S0122.19	Pg_S0122.19;Pg_S0122.19	GO:0004190,GO:0006508,GO:0030163,GO:0031225,GO:0046658	-
pgi-novel-689b	Pg_S0940.14-RA	4	1575-1598	1	Pg_S0940.14	Pg_S0940.14;Pg_S0940.14	GO:0000082,GO:0000981,GO:0003677,GO:0005634,GO:0005667,GO:0005737,GO:0006351,GO:0006357,GO:0042023,GO:0046982	-
pgi-novel-1781	Pg_S8766.1-RA	4	1342-1364	1	Pg_S8766.1	Pg_S8766.1;Pg_S8766.1	GO:0004674,GO:0005516,GO:0005524,GO:0005886,GO:0006468,GO:0016021,GO:0030246,GO:0048544	K13416:ko04016,ko04075,ko04626
pgi-novel-35h	Pg_S4415.11-RA	0.5	29-52	1	Pg_S4415.11	Pg_S4415.11;Pg_S4415.11	GO:0015629,GO:0030042	-
pgi-novel-35h	Pg_S1903.13-RA	0.5	1163-1186	1	Pg_S1903.13	Pg_S1903.13;Pg_S1903.13	GO:0005741,GO:0008308,GO:0015288,GO:0046930	K00384:ko00450,ko00240
pgi-novel-35h	Pg_S7990.6-RA	0.5	3035-3058	1	Pg_S7990.6	Pg_S7990.6;Pg_S7990.6	GO:0003676,GO:0003964,GO:0004190,GO:0004519,GO:0008270,GO:0015074	K12447:ko00520,ko00053,ko00040,ko00052
pgi-novel-35h	Pg_S5831.3-RA	1	156-179	1	Pg_S5831.3	Pg_S5831.3;Pg_S5831.3	GO:0003677,GO:0005634	-
pgi-novel-35h	Pg_S5979.8-RA	1	530-553	1	Pg_S5979.8	Pg_S5979.8;Pg_S5979.8	-	-
pgi-novel-35h	Pg_S5831.3-RA	1	86-109	1	Pg_S5831.3	Pg_S5831.3;Pg_S5831.3	GO:0003677,GO:0005634	-
pgi-novel-35h	Pg_S7990.6-RA	1	2974-2997	1	Pg_S7990.6	Pg_S7990.6;Pg_S7990.6	GO:0003676,GO:0003964,GO:0004190,GO:0004519,GO:0008270,GO:0015074	K12447:ko00520,ko00053,ko00040,ko00052
pgi-novel-35h	Pg_S0638.24-RA	1.5	2534-2557	1	Pg_S0638.24	Pg_S0638.24;Pg_S0638.24	GO:0000943,GO:0003677,GO:0003723,GO:0003887,GO:0003964,GO:0004190,GO:0004523,GO:0004540,GO:0005524,GO:0005634,GO:0005737,GO:0006310,GO:0008233,GO:0008270,GO:0015074,GO:0019076,GO:0032197	K20217:ko04120
pgi-novel-35h	Pg_S5979.8-RA	2	487-510	1	Pg_S5979.8	Pg_S5979.8;Pg_S5979.8	-	-
pgi-novel-35h	Pg_S0776.5-RA	2.5	29-52	1	Pg_S0776.5	Pg_S0776.5;Pg_S0776.5	GO:0004349,GO:0004350,GO:0005524,GO:0005737,GO:0055129	K12657:ko01230,ko00330
pgi-novel-35h	Pg_S2597.1-RA	3.5	896-918	1	Pg_S2597.1	Pg_S2597.1;Pg_S2597.1	GO:0004674,GO:0005524,GO:0005886,GO:0016021	K00951:ko00230
pgi-novel-35h	Pg_S7990.6-RA	3.5	3078-3101	1	Pg_S7990.6	Pg_S7990.6;Pg_S7990.6	GO:0003676,GO:0003964,GO:0004190,GO:0004519,GO:0008270,GO:0015074	K12447:ko00520,ko00053,ko00040,ko00052
pgi-novel-691b	Pg_S5290.3-RA	3.5	63-83	1	Pg_S5290.3	Pg_S5290.3;Pg_S5290.3	GO:0004784,GO:0009507,GO:0046872,GO:0071486	K04565:ko05014,ko05020,ko04213,ko04146,ko05016
pgi-novel-691b	Pg_S4914.19-RA	4	406-426	1	Pg_S4914.19	Pg_S4914.19;Pg_S4914.19	GO:0000932,GO:0005634,GO:0005737,GO:0005829,GO:0043488,GO:1903679,GO:1990247	K09503:ko04141
pgi-novel-691b	Pg_S2779.25-RA	4	75-96	1	Pg_S2779.25	Pg_S2779.25;Pg_S2779.25	-	-
pgi-novel-691b	Pg_S2713.3-RA	4	1645-1666	1	Pg_S2713.3	Pg_S2713.3;Pg_S2713.3	-	-
pgi-novel-691b	Pg_S0190.9-RA	4	676-695	1	Pg_S0190.9	Pg_S0190.9;Pg_S0190.9	GO:0003676,GO:0005654,GO:0008270	-
pgi-novel-691b	Pg_S2562.2-RA	4	888-907	1	Pg_S2562.2	Pg_S2562.2;Pg_S2562.2	GO:0003676,GO:0004190,GO:0005524,GO:0008270,GO:0015074	K12447:ko00520,ko00053,ko00040,ko00052
pgi-novel-1258b	Pg_S3083.23-RA	4	538-560	1	Pg_S3083.23	Pg_S3083.23;Pg_S3083.23	GO:0006875,GO:0009507,GO:0009706,GO:0009941,GO:0015088,GO:0016021,GO:0042803,GO:0045037	-
pgi-novel-1258b	Pg_S1240.49-RA	4	708-730	1	Pg_S1240.49	Pg_S1240.49;Pg_S1240.49	GO:0006875,GO:0009507,GO:0009706,GO:0009941,GO:0015088,GO:0016021,GO:0042803,GO:0045037	-
pgi-novel-6b	Pg_S4415.13-RA	4	248-268	1	Pg_S4415.13	Pg_S4415.13;Pg_S4415.13	GO:0005315,GO:0005634,GO:0005773,GO:0005794,GO:0005886,GO:0005887,GO:0006817,GO:0009506,GO:0009737,GO:0015293,GO:0016020,GO:0022891	-
pgi-novel-6b	Pg_S2574.1-RA	4	375-395	1	Pg_S2574.1	Pg_S2574.1;Pg_S2574.1	GO:0005507,GO:0009698,GO:0009809,GO:0016491,GO:0016722,GO:0046274,GO:0048046,GO:0052716	K00423:ko00053
pgi-novel-6b	Pg_S2459.2-RA	4	627-647	1	Pg_S2459.2	Pg_S2459.2;Pg_S2459.2	GO:0005507,GO:0009698,GO:0009809,GO:0016491,GO:0016722,GO:0046274,GO:0048046,GO:0052716	K00423:ko00053
pgi-novel-1646c	Pg_S1059.29-RA	3.5	907-931	1	Pg_S1059.29	Pg_S1059.29;Pg_S1059.29	GO:0001887,GO:0003962,GO:0009086,GO:0009507,GO:0009570,GO:0030170	K01739:ko00450,ko01230,ko00270,ko00920
pgi-novel-1858a	Pg_S2148.33-RA	3.5	2160-2183	1	Pg_S2148.33	Pg_S2148.33;Pg_S2148.33	-	-
pgi-novel-121c	Pg_S2018.11-RA	0	521-543	1	Pg_S2018.11	Pg_S2018.11;Pg_S2018.11	-	-
pgi-novel-121c	Pg_S1996.5-RA	0	81-103	1	Pg_S1996.5	Pg_S1996.5;Pg_S1996.5	-	K14175:ko00909
pgi-novel-121c	Pg_S0696.4-RA	0	146-168	1	Pg_S0696.4	Pg_S0696.4;Pg_S0696.4	-	K08507:ko04130
pgi-novel-121c	Pg_S0120.13-RA	0	252-274	1	Pg_S0120.13	Pg_S0120.13;Pg_S0120.13	GO:0000943,GO:0003677,GO:0003723,GO:0003887,GO:0003964,GO:0004190,GO:0004523,GO:0004540,GO:0005524,GO:0005634,GO:0005737,GO:0006310,GO:0008233,GO:0008270,GO:0015074,GO:0019076,GO:0032197	K08247:ko00450
pgi-novel-121c	Pg_S0267.10-RA	0	678-700	1	Pg_S0267.10	Pg_S0267.10;Pg_S0267.10	-	K10798:ko04212,ko04210,ko04214,ko03410
pgi-novel-121c	Pg_S5113.6-RA	0	612-634	1	Pg_S5113.6	Pg_S5113.6;Pg_S5113.6	-	K10798:ko04212,ko04210,ko04214,ko03410
pgi-novel-121c	Pg_S0640.25-RA	0	782-804	1	Pg_S0640.25	Pg_S0640.25;Pg_S0640.25	-	-
pgi-novel-121c	Pg_S0533.5-RA	0.5	390-412	1	Pg_S0533.5	Pg_S0533.5;Pg_S0533.5	-	K10798:ko04212,ko04210,ko04214,ko03410
pgi-novel-121c	Pg_S0075.7-RA	0.5	688-710	1	Pg_S0075.7	Pg_S0075.7;Pg_S0075.7	-	K08507:ko04130
pgi-novel-121c	Pg_S2863.2-RA	0.5	1278-1300	1	Pg_S2863.2	Pg_S2863.2;Pg_S2863.2	-	-
pgi-novel-121c	Pg_S2194.14-RA	0.5	907-929	1	Pg_S2194.14	Pg_S2194.14;Pg_S2194.14	-	-
pgi-novel-121c	Pg_S4385.7-RA	2	688-710	1	Pg_S4385.7	Pg_S4385.7;Pg_S4385.7	-	-
pgi-novel-121c	Pg_S9001.1-RA	2	686-708	1	Pg_S9001.1	Pg_S9001.1;Pg_S9001.1	-	K14175:ko00909
pgi-novel-121c	Pg_S1359.7-RA	3.5	551-574	1	Pg_S1359.7	Pg_S1359.7;Pg_S1359.7	-	-
pgi-novel-1277a	Pg_S0991.3-RA	2	1905-1921	1	Pg_S0991.3	Pg_S0991.3;Pg_S0991.3	GO:0005215,GO:0006857,GO:0016021	-
pgi-novel-1277a	Pg_S2311.5-RA	2.5	475-491	1	Pg_S2311.5	Pg_S2311.5;Pg_S2311.5	GO:0005789,GO:0005886,GO:0006952,GO:0008289,GO:0010008,GO:0016021	-
pgi-novel-1277a	Pg_S4195.1-RA	2.5	475-491	1	Pg_S4195.1	Pg_S4195.1;Pg_S4195.1	GO:0005789,GO:0005886,GO:0006952,GO:0008289,GO:0010008,GO:0016021	-
pgi-novel-1277a	Pg_S0050.5-RA	2.5	259-275	1	Pg_S0050.5	Pg_S0050.5;Pg_S0050.5	GO:0003677,GO:0004386,GO:0005524,GO:0005634,GO:0006281,GO:0051301	K10875:ko03440
pgi-novel-1277a	Pg_S5056.4-RA	2.5	349-365	1	Pg_S5056.4	Pg_S5056.4;Pg_S5056.4	GO:0000785,GO:0000976,GO:0003682,GO:0003700,GO:0005634,GO:0005677,GO:0006342,GO:0006351,GO:0006355,GO:0008270,GO:0009791,GO:0009908,GO:0031507,GO:0035064,GO:0035067,GO:2000028	-
pgi-novel-1277a	Pg_S1678.20-RA	2.5	349-365	1	Pg_S1678.20	Pg_S1678.20;Pg_S1678.20	GO:0000785,GO:0000976,GO:0003682,GO:0003700,GO:0005634,GO:0005677,GO:0006342,GO:0006351,GO:0006355,GO:0008270,GO:0009791,GO:0009908,GO:0031507,GO:0035064,GO:0035067,GO:2000028	-
pgi-novel-1277a	Pg_S1776.17-RA	3	929-945	1	Pg_S1776.17	Pg_S1776.17;Pg_S1776.17	GO:0003677,GO:0003700,GO:0005634,GO:0006351,GO:0048440,GO:0048481	K03217:ko03070,ko03060,ko02024
pgi-novel-1277a	Pg_S7010.6-RA	3	648-664	1	Pg_S7010.6	Pg_S7010.6;Pg_S7010.6	GO:0005773,GO:0005789,GO:0006624,GO:0006890,GO:0015031,GO:0051604	-
pgi-novel-1277a	Pg_S1346.34-RA	3	2041-2057	1	Pg_S1346.34	Pg_S1346.34;Pg_S1346.34	GO:0005773,GO:0005789,GO:0006624,GO:0006890,GO:0015031,GO:0051604	-
pgi-novel-1277a	Pg_S1913.27-RA	3	6371-6387	1	Pg_S1913.27	Pg_S1913.27;Pg_S1913.27	GO:0004674,GO:0005524,GO:0005886,GO:0007166,GO:0016021	K13430:ko04626
pgi-novel-1277a	Pg_S0240.7-RA	3	1259-1275	1	Pg_S0240.7	Pg_S0240.7;Pg_S0240.7	-	-
pgi-novel-1277a	Pg_S0437.10-RA	3	2023-09-25	1	Pg_S0437.10	Pg_S0437.10;Pg_S0437.10	GO:0004842,GO:0005634,GO:0005737,GO:0009814,GO:0016567,GO:0016874	K00231:ko00860
pgi-novel-1277a	Pg_S0437.12-RA	3	2023-09-25	1	Pg_S0437.12	Pg_S0437.12;Pg_S0437.12	GO:0004842,GO:0005634,GO:0005737,GO:0009814,GO:0016567,GO:0016874	K00231:ko00860
pgi-novel-1277a	Pg_S4893.4-RA	3	2023-09-25	1	Pg_S4893.4	Pg_S4893.4;Pg_S4893.4	GO:0004842,GO:0005634,GO:0005737,GO:0009814,GO:0016567,GO:0016874	K00231:ko00860
pgi-novel-1277a	Pg_S2044.11-RA	3	2023-09-25	1	Pg_S2044.11	Pg_S2044.11;Pg_S2044.11	GO:0004842,GO:0005634,GO:0005737,GO:0009814,GO:0016567,GO:0016874	K14431:ko04075
pgi-novel-1277a	Pg_S4211.4-RA	3	43-59	1	Pg_S4211.4	Pg_S4211.4;Pg_S4211.4	GO:0005483,GO:0005774,GO:0005886,GO:0006886,GO:0016192,GO:0019905,GO:0031201,GO:0061025	-
pgi-novel-1277a	Pg_S4388.13-RA	3	2023-09-25	1	Pg_S4388.13	Pg_S4388.13;Pg_S4388.13	GO:0004842,GO:0005634,GO:0005737,GO:0009814,GO:0016567,GO:0016874	K00231:ko00860
pgi-novel-1277a	Pg_S2044.12-RA	3	2023-09-25	1	Pg_S2044.12	Pg_S2044.12;Pg_S2044.12	GO:0004842,GO:0005634,GO:0005737,GO:0009814,GO:0016567,GO:0016874	K00231:ko00860
pgi-novel-1277a	Pg_S4473.2-RA	3	77-93	1	Pg_S4473.2	Pg_S4473.2;Pg_S4473.2	GO:0001666,GO:0004674,GO:0004712,GO:0005524,GO:0005789,GO:0009686,GO:0009723,GO:0009744,GO:0009750,GO:0009873,GO:0010105,GO:0010182,GO:0046777,GO:0048510,GO:0071281,GO:2000035,GO:2000069	K14510:ko04016,ko04075
pgi-novel-1277a	Pg_S6116.2-RA	3	42-58	1	Pg_S6116.2	Pg_S6116.2;Pg_S6116.2	-	-
pgi-novel-1277a	Pg_S8028.1-RA	3	119-134	1	Pg_S8028.1	Pg_S8028.1;Pg_S8028.1	-	-
pgi-novel-1277a	Pg_S1870.1-RA	3.5	2848-2864	1	Pg_S1870.1	Pg_S1870.1;Pg_S1870.1	GO:0004674,GO:0005524,GO:0005886,GO:0016021	K13416:ko04016,ko04075,ko04626
pgi-novel-1277a	Pg_S2884.1-RA	3.5	3050-3066	1	Pg_S2884.1	Pg_S2884.1;Pg_S2884.1	GO:0004674,GO:0005524,GO:0005886,GO:0016021	K13416:ko04016,ko04075,ko04626
pgi-novel-1277a	Pg_S0108.32-RA	3.5	430-446	1	Pg_S0108.32	Pg_S0108.32;Pg_S0108.32	GO:0007033,GO:0009611,GO:0009718,GO:0009753,GO:0010023,GO:0031418,GO:0046872,GO:0050589,GO:0051213	K05277:ko00941
pgi-novel-1277a	Pg_S0187.12-RA	3.5	792-808	1	Pg_S0187.12	Pg_S0187.12;Pg_S0187.12	GO:0005739	K07375:ko05130,ko04540,ko04145
pgi-novel-1277a	Pg_S0612.23-RA	3.5	550-566	1	Pg_S0612.23	Pg_S0612.23;Pg_S0612.23	GO:0005739	K07375:ko05130,ko04540,ko04145
pgi-novel-1277a	Pg_S6331.3-RA	3.5	891-908	1	Pg_S6331.3	Pg_S6331.3;Pg_S6331.3	GO:0003677,GO:0003700,GO:0005634,GO:0006351,GO:0007275,GO:0009873,GO:0050832	K14516:ko04016,ko04075
pgi-novel-1277a	Pg_S8072.3-RA	4	1170-1186	1	Pg_S8072.3	Pg_S8072.3;Pg_S8072.3	GO:0004674,GO:0005524,GO:0009738	K14498:ko04016,ko04075
pgi-novel-1277a	Pg_S1029.37-RA	4	997-1013	1	Pg_S1029.37	Pg_S1029.37;Pg_S1029.37	GO:0004674,GO:0005524,GO:0009738	K14498:ko04016,ko04075
pgi-novel-1277a	Pg_S3474.12-RA	4	2559-2575	1	Pg_S3474.12	Pg_S3474.12;Pg_S3474.12	GO:0005774,GO:0005783,GO:0005794,GO:0005886,GO:0006888,GO:0015031,GO:0016020,GO:0030176	K14003:ko04141
pgi-novel-1277a	Pg_S1678.3-RA	4	157-173	1	Pg_S1678.3	Pg_S1678.3;Pg_S1678.3	-	-
pgi-novel-1277a	Pg_S0106.27-RA	4	157-173	1	Pg_S0106.27	Pg_S0106.27;Pg_S0106.27	-	-
pgi-novel-1277a	Pg_S0487.8-RA	4	3866-3882	1	Pg_S0487.8	Pg_S0487.8;Pg_S0487.8	GO:0003676,GO:0031047	K01188:ko00460,ko00940,ko00500
pgi-novel-1277a	Pg_S3112.6-RA	4	35-51	1	Pg_S3112.6	Pg_S3112.6;Pg_S3112.6	GO:0005783	-
pgi-novel-1277a	Pg_S5174.1-RA	4	35-51	1	Pg_S5174.1	Pg_S5174.1;Pg_S5174.1	GO:0005634,GO:0005829,GO:0006979,GO:0008270,GO:0032440,GO:0046686	-
pgi-novel-1277a	Pg_S0760.41-RA	4	35-51	1	Pg_S0760.41	Pg_S0760.41;Pg_S0760.41	GO:0005524,GO:0005737,GO:0009626,GO:0016020,GO:0043531	K12823:ko03040,ko05205,ko05202
pgi-novel-1277a	Pg_S3550.3-RA	4	35-51	1	Pg_S3550.3	Pg_S3550.3;Pg_S3550.3	GO:0004715,GO:0005524,GO:0005886,GO:0006952,GO:0009506,GO:0019901	K13436:ko04626
pgi-novel-1277a	Pg_S1185.8-RA	4	1624-1640	1	Pg_S1185.8	Pg_S1185.8;Pg_S1185.8	GO:0000724,GO:0003677,GO:0004842,GO:0005634,GO:0005886,GO:0006281,GO:0006351,GO:0008270,GO:0009934,GO:0010078,GO:0010492,GO:0031436,GO:0035066,GO:0035067,GO:0042127,GO:0045717,GO:0045892,GO:0045944,GO:0048366,GO:0065004,GO:0070531,GO:0071158,GO:0080182	-
pgi-novel-1277a	Pg_S4142.5-RA	4	1654-1670	1	Pg_S4142.5	Pg_S4142.5;Pg_S4142.5	GO:0005198,GO:0006886,GO:0016192,GO:0030126	-
pgi-novel-1277a	Pg_S1744.17-RA	4	1654-1670	1	Pg_S1744.17	Pg_S1744.17;Pg_S1744.17	GO:0005198,GO:0006886,GO:0016192,GO:0030126	-
pgi-novel-1277a	Pg_S1311.24-RA	4	1093-1109	1	Pg_S1311.24	Pg_S1311.24;Pg_S1311.24	-	-
pgi-novel-1277a	Pg_S1203.7-RA	4	424-440	1	Pg_S1203.7	Pg_S1203.7;Pg_S1203.7	-	-
pgi-novel-1277a	Pg_S2123.28-RA	4	3111-3126	1	Pg_S2123.28	Pg_S2123.28;Pg_S2123.28	GO:0005737,GO:0015031	K12669:ko00510,ko04141,ko00513
pgi-novel-1277a	Pg_S1285.5-RA	4	1196-1212	1	Pg_S1285.5	Pg_S1285.5;Pg_S1285.5	GO:0004559,GO:0005618,GO:0005773,GO:0005774,GO:0006013,GO:0006517,GO:0008270,GO:0009505,GO:0030246,GO:0048046	K01191:ko00511
pgi-novel-1277a	Pg_S3429.16-RA	4	532-547	1	Pg_S3429.16	Pg_S3429.16;Pg_S3429.16	GO:0005737,GO:0018771,GO:0019380,GO:0052823	K14759:ko00130
pgi-novel-1277a	Pg_S7794.2-RA	4	196-213	1	Pg_S7794.2	Pg_S7794.2;Pg_S7794.2	GO:0016567,GO:0051301,GO:0097027	K03364:ko04110,ko04111,ko04120,ko04914
pgi-novel-1277a	Pg_S6534.3-RA	4	196-213	1	Pg_S6534.3	Pg_S6534.3;Pg_S6534.3	GO:0016567,GO:0051301,GO:0097027	K03364:ko04110,ko04111,ko04120,ko04914
pgi-novel-1277a	Pg_S2638.1-RA	4	748-764	1	Pg_S2638.1	Pg_S2638.1;Pg_S2638.1	GO:0003677,GO:0003723,GO:0004518,GO:0046872	K14404:ko03015,ko05164
pgi-novel-1277a	Pg_S2234.1-RA	4	757-773	1	Pg_S2234.1	Pg_S2234.1;Pg_S2234.1	GO:0003677,GO:0003723,GO:0004518,GO:0046872	-
pgi-novel-1277a	Pg_S2946.19-RA	4	1651-1667	1	Pg_S2946.19	Pg_S2946.19;Pg_S2946.19	GO:0000139,GO:0004842,GO:0005794,GO:0008270,GO:0016021,GO:0016567,GO:0016874,GO:0043162,GO:0044695	K10636:ko04141
pgi-novel-1277a	Pg_S4758.4-RA	4	1639-1655	1	Pg_S4758.4	Pg_S4758.4;Pg_S4758.4	GO:0000139,GO:0004842,GO:0005794,GO:0008270,GO:0016021,GO:0016567,GO:0016874,GO:0043162,GO:0044695	K10636:ko04141
pgi-novel-1277a	Pg_S0186.11-RA	4	1212-1229	1	Pg_S0186.11	Pg_S0186.11;Pg_S0186.11	-	-
pgi-novel-1277a	Pg_S3318.10-RA	4	371-388	1	Pg_S3318.10	Pg_S3318.10;Pg_S3318.10	GO:0005634,GO:0005829,GO:0051513	-
pgi-novel-1277a	Pg_S3614.3-RA	4	1458-1475	1	Pg_S3614.3	Pg_S3614.3;Pg_S3614.3	-	-
pgi-novel-1277a	Pg_S6161.12-RA	4	2740-2756	1	Pg_S6161.12	Pg_S6161.12;Pg_S6161.12	-	-
pgi-novel-1277a	Pg_S3726.10-RA	4	2847-2862	1	Pg_S3726.10	Pg_S3726.10;Pg_S3726.10	-	-
pgi-novel-1277a	Pg_S4024.8-RA	4	3278-3294	1	Pg_S4024.8	Pg_S4024.8;Pg_S4024.8	GO:0005634,GO:0006351,GO:0006355,GO:0008270,GO:0009707,GO:0016021	-
pgi-novel-1277a	Pg_S0400.20-RA	4	598-614	1	Pg_S0400.20	Pg_S0400.20;Pg_S0400.20	GO:0004031,GO:0005576,GO:0007275	-
pgi-novel-1277a	Pg_S1891.2-RA	4	80-96	1	Pg_S1891.2	Pg_S1891.2;Pg_S1891.2	-	-
pgi-novel-1277a	Pg_S0157.4-RA	4	357-374	1	Pg_S0157.4	Pg_S0157.4;Pg_S0157.4	GO:0000943,GO:0003677,GO:0003723,GO:0003887,GO:0003964,GO:0004190,GO:0004523,GO:0004540,GO:0005524,GO:0005634,GO:0005737,GO:0006310,GO:0008233,GO:0008270,GO:0015074,GO:0019076,GO:0032197	K13789:ko00900
pgi-novel-1277a	Pg_S1940.26-RA	4	844-859	1	Pg_S1940.26	Pg_S1940.26;Pg_S1940.26	GO:0003700,GO:0005634,GO:0006351,GO:0007623,GO:0009409,GO:0009585,GO:0009733,GO:0009737,GO:0009826,GO:0009909,GO:0010031,GO:0010119,GO:0048573	K12125:ko04712
pgi-novel-1277a	Pg_S5828.6-RA	4	2374-2389	1	Pg_S5828.6	Pg_S5828.6;Pg_S5828.6	-	-
pgi-novel-1277a	Pg_S1414.12-RA	4	228-243	1	Pg_S1414.12	Pg_S1414.12;Pg_S1414.12	GO:0003700,GO:0005634,GO:0006351,GO:0007623,GO:0009409,GO:0009585,GO:0009733,GO:0009737,GO:0009826,GO:0009909,GO:0010031,GO:0010119,GO:0048573	K12125:ko04712
pgi-novel-1277a	Pg_S1761.13-RA	4	1106-1122	1	Pg_S1761.13	Pg_S1761.13;Pg_S1761.13	GO:0004674,GO:0005524	K14502:ko04075
pgi-novel-1277a	Pg_S0064.1-RA	4	184-200	1	Pg_S0064.1	Pg_S0064.1;Pg_S0064.1	-	K03283:ko04144,ko04141,ko04612,ko04010,ko04915,ko04213,ko05134,ko05164,ko05169,ko03040,ko05162,ko05145
pgi-novel-1277a	Pg_S3049.3-RA	4	587-603	1	Pg_S3049.3	Pg_S3049.3;Pg_S3049.3	GO:0004674,GO:0005524,GO:0005829,GO:0009933,GO:0046777	K14502:ko04075
pgi-novel-1277a	Pg_S1661.19-RA	4	184-200	1	Pg_S1661.19	Pg_S1661.19;Pg_S1661.19	-	K03283:ko04144,ko04141,ko04612,ko04010,ko04915,ko04213,ko05134,ko05164,ko05169,ko03040,ko05162,ko05145
pgi-novel-1277a	Pg_S1352.26-RA	4	246-262	1	Pg_S1352.26	Pg_S1352.26;Pg_S1352.26	-	-
pgi-novel-1277a	Pg_S3024.10-RA	4	255-271	1	Pg_S3024.10	Pg_S3024.10;Pg_S3024.10	-	-
pgi-novel-1277a	Pg_S0277.18-RA	4	150-166	1	Pg_S0277.18	Pg_S0277.18;Pg_S0277.18	GO:0001104,GO:0006351,GO:0016592,GO:0043078,GO:0050832	K02908:ko03010
pgi-novel-1277a	Pg_S2401.3-RA	4	544-561	1	Pg_S2401.3	Pg_S2401.3;Pg_S2401.3	GO:0005634,GO:0005737,GO:0007613,GO:0008344,GO:0008418	-
pgi-novel-1277a	Pg_S3055.10-RA	4	565-582	1	Pg_S3055.10	Pg_S3055.10;Pg_S3055.10	-	K01247:ko03410
pgi-novel-1277a	Pg_S1106.51-RA	4	42-59	1	Pg_S1106.51	Pg_S1106.51;Pg_S1106.51	GO:0000932,GO:0004197,GO:0005615,GO:0005764,GO:0005773,GO:0005794,GO:0006508,GO:0008233,GO:0008234,GO:0009506,GO:0009507,GO:0010494,GO:0048046,GO:0050832,GO:0051603	K01365:ko04612,ko04210,ko04145,ko05323,ko04142,ko05205
pgi-novel-1277a	Pg_S1281.5-RA	4	577-594	1	Pg_S1281.5	Pg_S1281.5;Pg_S1281.5	GO:0004518,GO:0005634,GO:0005737,GO:0005813,GO:0046872	K03353:ko04914,ko04111,ko04120,ko04113,ko04110,ko04114,ko05166
pgi-novel-1277a	Pg_S0632.1-RA	4	544-561	1	Pg_S0632.1	Pg_S0632.1;Pg_S0632.1	-	K01247:ko03410
pgi-novel-1277a	Pg_S0064.2-RA	4	225-242	1	Pg_S0064.2	Pg_S0064.2;Pg_S0064.2	-	K12447:ko00520,ko00053,ko00040,ko00052
pgi-novel-1277a	Pg_S1336.1-RA	4	544-561	1	Pg_S1336.1	Pg_S1336.1;Pg_S1336.1	-	K01247:ko03410
pgi-novel-1277a	Pg_S1660.6-RA	4	205-222	1	Pg_S1660.6	Pg_S1660.6;Pg_S1660.6	-	K01247:ko03410
pgi-novel-1277a	Pg_S3004.1-RA	4	577-594	1	Pg_S3004.1	Pg_S3004.1;Pg_S3004.1	-	-
pgi-novel-1277a	Pg_S1418.15-RA	4	577-594	1	Pg_S1418.15	Pg_S1418.15;Pg_S1418.15	-	-
pgi-novel-1277a	Pg_S0379.1-RA	4	223-240	1	Pg_S0379.1	Pg_S0379.1;Pg_S0379.1	-	-
pgi-novel-1277a	Pg_S1216.16-RA	4	390-405	1	Pg_S1216.16	Pg_S1216.16;Pg_S1216.16	GO:0005739	K12447:ko00520,ko00053,ko00040,ko00052
pgi-novel-1277a	Pg_S3429.9-RA	4	553-568	1	Pg_S3429.9	Pg_S3429.9;Pg_S3429.9	-	-
pgi-novel-1277a	Pg_S1426.4-RA	4	113-128	1	Pg_S1426.4	Pg_S1426.4;Pg_S1426.4	GO:0000139,GO:0009506,GO:0016021,GO:0016757,GO:0071555	-
pgi-novel-1277a	Pg_S1176.20-RA	4	113-128	1	Pg_S1176.20	Pg_S1176.20;Pg_S1176.20	GO:0000139,GO:0009506,GO:0016021,GO:0016757,GO:0071555	-
pgi-novel-1277a	Pg_S0049.5-RA	4	122-137	1	Pg_S0049.5	Pg_S0049.5;Pg_S0049.5	GO:0002020,GO:0005770,GO:0005794,GO:0005884,GO:0006623,GO:0009579,GO:0030136,GO:0030276	K12471:ko04144
pgi-novel-1235a	Pg_S0785.64-RA	4	117-141	1	Pg_S0785.64	Pg_S0785.64;Pg_S0785.64	GO:0046872	-
pgi-novel-1903	Pg_S2660.5-RA	1.5	2668-2691	1	Pg_S2660.5	Pg_S2660.5;Pg_S2660.5	-	-
pgi-novel-2284	Pg_S6686.8-RA	3	555-578	1	Pg_S6686.8	Pg_S6686.8;Pg_S6686.8	GO:0004843,GO:0005634,GO:0006511,GO:0016579	K12493:ko04144
pgi-novel-2284	Pg_S0634.31-RA	3	3583-3606	1	Pg_S0634.31	Pg_S0634.31;Pg_S0634.31	GO:0005856,GO:0030036,GO:0031209,GO:0051127	K01595:ko00710,ko00680,ko01200,ko00720,ko00620
pgi-novel-1222b	Pg_S3918.2-RA	3	958-976	1	Pg_S3918.2	Pg_S3918.2;Pg_S3918.2	GO:0006355	K15542:ko03015
pgi-novel-1222b	Pg_S1366.18-RA	3	1036-1054	1	Pg_S1366.18	Pg_S1366.18;Pg_S1366.18	GO:0006813,GO:0015299,GO:0016021	-
pgi-novel-1222b	Pg_S0859.38-RA	3.5	2923-2941	1	Pg_S0859.38	Pg_S0859.38;Pg_S0859.38	-	K14298:ko03013,ko05164
pgi-novel-1222b	Pg_S0845.17-RA	3.5	3696-3714	1	Pg_S0845.17	Pg_S0845.17;Pg_S0845.17	GO:0005524,GO:0005737,GO:0007165,GO:0009626,GO:0043531	K08852:ko04932,ko04141,ko04210,ko05010
pgi-novel-1222b	Pg_S4028.6-RA	3.5	73-91	1	Pg_S4028.6	Pg_S4028.6;Pg_S4028.6	-	-
pgi-novel-1222b	Pg_S7084.1-RA	4	594-613	1	Pg_S7084.1	Pg_S7084.1;Pg_S7084.1	GO:0004564,GO:0004575,GO:0005618,GO:0005886,GO:0005975,GO:0009611,GO:0048046,GO:0080167	K01193:ko00052,ko00500
pgi-novel-1222b	Pg_S2903.18-RA	4	601-618	1	Pg_S2903.18	Pg_S2903.18;Pg_S2903.18	GO:0003988,GO:0005730,GO:0005739,GO:0005774,GO:0005777,GO:0006635,GO:0009507,GO:0009514,GO:0009611,GO:0009695,GO:0009789,GO:0010111,GO:0016020,GO:0031408	K07513:ko01212,ko00592,ko01040,ko00071,ko00280,ko04146,ko03320
pgi-novel-1222b	Pg_S1185.48-RA	4	646-663	1	Pg_S1185.48	Pg_S1185.48;Pg_S1185.48	GO:0003988,GO:0005730,GO:0005739,GO:0005774,GO:0005777,GO:0006635,GO:0009507,GO:0009514,GO:0009611,GO:0009695,GO:0009789,GO:0010111,GO:0016020,GO:0031408	K07513:ko01212,ko00592,ko01040,ko00071,ko00280,ko04146,ko03320
pgi-novel-1222b	Pg_S6727.3-RA	4	808-825	1	Pg_S6727.3	Pg_S6727.3;Pg_S6727.3	GO:0000139,GO:0000938,GO:0005829,GO:0006896,GO:0009507,GO:0015031,GO:0019905,GO:0042147	-
pgi-novel-1222b	Pg_S0244.53-RA	4	808-825	1	Pg_S0244.53	Pg_S0244.53;Pg_S0244.53	GO:0000139,GO:0000938,GO:0005829,GO:0006896,GO:0009507,GO:0015031,GO:0019905,GO:0042147	-
pgi-novel-1222b	Pg_S1862.7-RA	4	3995-4014	1	Pg_S1862.7	Pg_S1862.7;Pg_S1862.7	GO:0003677,GO:0005634,GO:0006351,GO:0006355,GO:0009734	K14486:ko04075
pgi-novel-1222b	Pg_S1465.13-RA	4	2558-2577	1	Pg_S1465.13	Pg_S1465.13;Pg_S1465.13	GO:0003677,GO:0005634,GO:0006351,GO:0006355,GO:0009734	K14486:ko04075
pgi-novel-1222b	Pg_S2472.21-RA	4	2537-2556	1	Pg_S2472.21	Pg_S2472.21;Pg_S2472.21	GO:0003677,GO:0005634,GO:0006351,GO:0006355,GO:0009734	K14486:ko04075
pgi-novel-1222b	Pg_S5139.12-RA	4	2534-2553	1	Pg_S5139.12	Pg_S5139.12;Pg_S5139.12	GO:0003677,GO:0005634,GO:0006351,GO:0006355,GO:0009734	K14486:ko04075
pgi-novel-1222b	Pg_S5116.9-RA	4	2270-2289	1	Pg_S5116.9	Pg_S5116.9;Pg_S5116.9	GO:0003677,GO:0003700,GO:0005634,GO:0006351,GO:0009733,GO:0009734,GO:0009908	K14486:ko04075
pgi-novel-1222b	Pg_S1295.16-RA	4	2252-2271	1	Pg_S1295.16	Pg_S1295.16;Pg_S1295.16	GO:0003677,GO:0003700,GO:0005634,GO:0006351,GO:0009733,GO:0009734,GO:0009908	K14486:ko04075
pgi-novel-1222b	Pg_S6030.1-RA	4	2279-2298	1	Pg_S6030.1	Pg_S6030.1;Pg_S6030.1	GO:0003677,GO:0003700,GO:0005634,GO:0006351,GO:0009733,GO:0009734,GO:0009908	K14486:ko04075
pgi-novel-1222b	Pg_S7095.1-RA	4	586-604	1	Pg_S7095.1	Pg_S7095.1;Pg_S7095.1	GO:0005886,GO:0009507,GO:0010088,GO:0010233,GO:0010588,GO:0016324,GO:0022622	-
pgi-novel-1222b	Pg_S7063.1-RA	4	1495-1514	1	Pg_S7063.1	Pg_S7063.1;Pg_S7063.1	-	-
pgi-novel-1222b	Pg_S6955.1-RA	4	547-566	1	Pg_S6955.1	Pg_S6955.1;Pg_S6955.1	GO:0005635,GO:0005829,GO:0006610,GO:0008565,GO:0042991	K14293:ko03013
pgi-novel-1222b	Pg_S1439.25-RA	4	547-566	1	Pg_S1439.25	Pg_S1439.25;Pg_S1439.25	GO:0005635,GO:0005829,GO:0006610,GO:0008565,GO:0042991	-
pgi-novel-1222b	Pg_S0232.22-RA	4	352-370	1	Pg_S0232.22	Pg_S0232.22;Pg_S0232.22	-	-
pgi-novel-1222b	Pg_S4635.10-RA	4	364-382	1	Pg_S4635.10	Pg_S4635.10;Pg_S4635.10	-	-
pgi-novel-1222b	Pg_S3125.25-RA	4	1931-1948	1	Pg_S3125.25	Pg_S3125.25;Pg_S3125.25	GO:0003700,GO:0005634,GO:0006355,GO:0008270	K12135:ko04712
pgi-novel-1222b	Pg_S2403.11-RA	4	1467-1485	1	Pg_S2403.11	Pg_S2403.11;Pg_S2403.11	GO:0004497,GO:0005506,GO:0005783,GO:0005789,GO:0010345,GO:0016021,GO:0016705,GO:0020037,GO:0042761,GO:0071555	K15402:ko00073
pgi-novel-1222b	Pg_S0987.1-RA	4	1302-1320	1	Pg_S0987.1	Pg_S0987.1;Pg_S0987.1	GO:0004497,GO:0005506,GO:0005783,GO:0005789,GO:0010345,GO:0016021,GO:0016705,GO:0020037,GO:0042761,GO:0071555	K15402:ko00073
pgi-novel-1222b	Pg_S1979.4-RA	4	286-303	1	Pg_S1979.4	Pg_S1979.4;Pg_S1979.4	GO:0004970,GO:0005262,GO:0005622,GO:0005886,GO:0006816,GO:0008066,GO:0016021,GO:0019722,GO:0071230	-
pgi-novel-1222b	Pg_S1629.4-RA	4	162-179	1	Pg_S1629.4	Pg_S1629.4;Pg_S1629.4	-	-
pgi-novel-2047	Pg_S0004.23-RA	2	1334-1357	1	Pg_S0004.23	Pg_S0004.23;Pg_S0004.23	-	K01191:ko00511
pgi-novel-2047	Pg_S0012.22-RA	2.5	2078-2101	1	Pg_S0012.22	Pg_S0012.22;Pg_S0012.22	-	K01191:ko00511
pgi-novel-2047	Pg_S0697.7-RA	3	2528-2551	1	Pg_S0697.7	Pg_S0697.7;Pg_S0697.7	-	-
pgi-novel-2047	Pg_S4507.3-RA	3	3515-3538	1	Pg_S4507.3	Pg_S4507.3;Pg_S4507.3	GO:0005634,GO:0005737	K02977:ko03010
pgi-novel-2047	Pg_S1258.12-RA	4	2675-2698	1	Pg_S1258.12	Pg_S1258.12;Pg_S1258.12	GO:0003676,GO:0003964,GO:0004190,GO:0004519,GO:0008270,GO:0015074	K12447:ko00520,ko00053,ko00040,ko00052
pgi-novel-882b	Pg_S0341.9-RA	2	25-48	1	Pg_S0341.9	Pg_S0341.9;Pg_S0341.9	GO:0003677,GO:0003700,GO:0005634,GO:0006351,GO:0008289,GO:0009855,GO:0009944,GO:0009955,GO:0010014,GO:0010072,GO:0030154,GO:0080060	K14005:ko04141
pgi-novel-882b	Pg_S0751.2-RA	3.5	21-44	1	Pg_S0751.2	Pg_S0751.2;Pg_S0751.2	-	-
pgi-novel-882b	Pg_S0447.13-RA	4	785-808	1	Pg_S0447.13	Pg_S0447.13;Pg_S0447.13	GO:0004871	K12662:ko03040
pgi-novel-882b	Pg_S3713.28-RA	4	1024-1047	1	Pg_S3713.28	Pg_S3713.28;Pg_S3713.28	GO:0004871	K12662:ko03040
pgi-novel-5h	Pg_S1776.2-RA	1	908-927	1	Pg_S1776.2	Pg_S1776.2;Pg_S1776.2	GO:0003677,GO:0005634,GO:0006351,GO:0006355,GO:0046872,GO:0048653	-
pgi-novel-5h	Pg_S2791.31-RA	1	902-921	1	Pg_S2791.31	Pg_S2791.31;Pg_S2791.31	GO:0003677,GO:0005634,GO:0006351,GO:0006355,GO:0046872,GO:0048653	-
pgi-novel-5h	Pg_S4063.4-RA	1	1121-1140	1	Pg_S4063.4	Pg_S4063.4;Pg_S4063.4	GO:0003677,GO:0005634,GO:0006351,GO:0006355,GO:0046872	-
pgi-novel-5h	Pg_S0659.16-RA	1	902-921	1	Pg_S0659.16	Pg_S0659.16;Pg_S0659.16	GO:0003677,GO:0003700,GO:0005634,GO:0005737,GO:0006351,GO:0006355,GO:0046872,GO:0048366,GO:0048653,GO:2000025	-
pgi-novel-5h	Pg_S1679.30-RA	1	1121-1140	1	Pg_S1679.30	Pg_S1679.30;Pg_S1679.30	GO:0003677,GO:0005634,GO:0006351,GO:0006355,GO:0046872	-
pgi-novel-5h	Pg_S2143.22-RA	1	908-927	1	Pg_S2143.22	Pg_S2143.22;Pg_S2143.22	GO:0003677,GO:0005634,GO:0006351,GO:0006355,GO:0046872,GO:0048653	-
pgi-novel-5h	Pg_S1995.4-RA	1	374-393	1	Pg_S1995.4	Pg_S1995.4;Pg_S1995.4	GO:0003735,GO:0005840,GO:0006414	K02942:ko03010
pgi-novel-5h	Pg_S0896.4-RA	1	845-864	1	Pg_S0896.4	Pg_S0896.4;Pg_S0896.4	GO:0003677,GO:0005634,GO:0046872	-
pgi-novel-5h	Pg_S3174.7-RA	1	800-819	1	Pg_S3174.7	Pg_S3174.7;Pg_S3174.7	GO:0003677,GO:0003700,GO:0005634,GO:0005737,GO:0006351,GO:0006355,GO:0046872,GO:0048366,GO:0048653,GO:2000025	-
pgi-novel-5h	Pg_S0442.57-RA	1	476-495	1	Pg_S0442.57	Pg_S0442.57;Pg_S0442.57	GO:0003677,GO:0005634,GO:0006351,GO:0006355,GO:0046872	-
pgi-novel-5h	Pg_S4909.3-RA	1	1160-1179	1	Pg_S4909.3	Pg_S4909.3;Pg_S4909.3	GO:0003677,GO:0003700,GO:0005634,GO:0006351,GO:0006355,GO:0010468,GO:0042742,GO:0046872	-
pgi-novel-5h	Pg_S0707.1-RA	1	1025-1044	1	Pg_S0707.1	Pg_S0707.1;Pg_S0707.1	GO:0003677,GO:0003700,GO:0005634,GO:0006351,GO:0006355,GO:0010468,GO:0042742,GO:0046872	-
pgi-novel-5h	Pg_S3736.2-RA	1	497-516	1	Pg_S3736.2	Pg_S3736.2;Pg_S3736.2	GO:0003677,GO:0005634,GO:0006351,GO:0006355,GO:0046872	-
pgi-novel-5h	Pg_S0401.6-RA	1	857-876	1	Pg_S0401.6	Pg_S0401.6;Pg_S0401.6	GO:0003677,GO:0005634,GO:0006351,GO:0006355,GO:0046872	-
pgi-novel-5h	Pg_S0762.44-RA	2	989-1008	1	Pg_S0762.44	Pg_S0762.44;Pg_S0762.44	GO:0003700,GO:0005634,GO:0006351,GO:0006355,GO:0044212,GO:0046872,GO:0048510,GO:0048653	-
pgi-novel-5h	Pg_S0266.44-RA	2	986-1005	1	Pg_S0266.44	Pg_S0266.44;Pg_S0266.44	GO:0003700,GO:0005634,GO:0006351,GO:0006355,GO:0044212,GO:0046872,GO:0048510,GO:0048653	-
pgi-novel-5h	Pg_S1957.12-RA	2	683-702	1	Pg_S1957.12	Pg_S1957.12;Pg_S1957.12	GO:0003677,GO:0005634,GO:0046872	-
pgi-novel-5h	Pg_S0493.23-RA	2	611-630	1	Pg_S0493.23	Pg_S0493.23;Pg_S0493.23	GO:0003677,GO:0005634,GO:0046872	-
pgi-novel-5h	Pg_S3109.22-RA	3	223-241	1	Pg_S3109.22	Pg_S3109.22;Pg_S3109.22	-	-
pgi-novel-5h	Pg_S2014.34-RA	3	434-452	1	Pg_S2014.34	Pg_S2014.34;Pg_S2014.34	-	-
pgi-novel-5h	Pg_S6955.1-RA	3.5	1156-1176	1	Pg_S6955.1	Pg_S6955.1;Pg_S6955.1	GO:0005635,GO:0005829,GO:0006610,GO:0008565,GO:0042991	K14293:ko03013
pgi-novel-5h	Pg_S1439.25-RA	3.5	1156-1176	1	Pg_S1439.25	Pg_S1439.25;Pg_S1439.25	GO:0005635,GO:0005829,GO:0006610,GO:0008565,GO:0042991	-
pgi-novel-5h	Pg_S1518.46-RA	3.5	211-230	1	Pg_S1518.46	Pg_S1518.46;Pg_S1518.46	GO:0005576,GO:0005618,GO:0009664,GO:0016020	-
pgi-novel-5h	Pg_S0743.19-RA	3.5	1293-1311	1	Pg_S0743.19	Pg_S0743.19;Pg_S0743.19	GO:0004672,GO:0005524,GO:0005783,GO:0005886,GO:0016021	-
pgi-novel-5h	Pg_S1459.5-RA	3.5	367-385	1	Pg_S1459.5	Pg_S1459.5;Pg_S1459.5	GO:0000139,GO:0005484,GO:0005789,GO:0005797,GO:0005801,GO:0006888,GO:0006906,GO:0015031,GO:0016021,GO:0031201,GO:0048209	K08495:ko04130
pgi-novel-5h	Pg_S1692.6-RA	3.5	367-385	1	Pg_S1692.6	Pg_S1692.6;Pg_S1692.6	GO:0000139,GO:0005484,GO:0005789,GO:0005797,GO:0005801,GO:0006888,GO:0006906,GO:0015031,GO:0016021,GO:0031201,GO:0048209	K08495:ko04130
pgi-novel-5h	Pg_S1545.1-RA	3.5	2023-06-24	1	Pg_S1545.1	Pg_S1545.1;Pg_S1545.1	GO:0005524,GO:0005739,GO:0005774,GO:0042026,GO:0046686	K04077:ko04940,ko03018,ko05134,ko04212,ko05152
pgi-novel-5h	Pg_S4892.5-RA	4	30-49	1	Pg_S4892.5	Pg_S4892.5;Pg_S4892.5	-	-
pgi-novel-5h	Pg_S0142.1-RA	4	30-49	1	Pg_S0142.1	Pg_S0142.1;Pg_S0142.1	-	-
pgi-novel-5h	Pg_S7781.1-RA	4	30-49	1	Pg_S7781.1	Pg_S7781.1;Pg_S7781.1	-	-
pgi-novel-5h	Pg_S6522.6-RA	4	999-1018	1	Pg_S6522.6	Pg_S6522.6;Pg_S6522.6	GO:0005524,GO:0009507,GO:0015979,GO:0015995,GO:0016851	K03405:ko00860
pgi-novel-5h	Pg_S5177.1-RA	4	587-606	1	Pg_S5177.1	Pg_S5177.1;Pg_S5177.1	GO:0000159,GO:0005829,GO:0006470	K04354:ko03015,ko04151,ko04111,ko05160,ko04390,ko04152,ko04728,ko04530,ko04261,ko04071,ko04391,ko05142
pgi-novel-5h	Pg_S4937.1-RA	4	389-408	1	Pg_S4937.1	Pg_S4937.1;Pg_S4937.1	GO:0000159,GO:0005829,GO:0006470	K04354:ko03015,ko04151,ko04111,ko05160,ko04390,ko04152,ko04728,ko04530,ko04261,ko04071,ko04391,ko05142
pgi-novel-5h	Pg_S4718.1-RA	4	2023-02-21	1	Pg_S4718.1	Pg_S4718.1;Pg_S4718.1	GO:0005886,GO:0009507,GO:0009610,GO:0044403	K20718:ko04016
pgi-novel-5h	Pg_S4686.5-RA	4	2023-02-21	1	Pg_S4686.5	Pg_S4686.5;Pg_S4686.5	-	-
pgi-novel-5h	Pg_S4292.3-RA	4	1293-1311	1	Pg_S4292.3	Pg_S4292.3;Pg_S4292.3	GO:0004672,GO:0005524,GO:0005783,GO:0005886,GO:0016021	-
pgi-novel-5h	Pg_S1205.38-RA	4	92-111	1	Pg_S1205.38	Pg_S1205.38;Pg_S1205.38	-	-
pgi-novel-5h	Pg_S5503.2-RA	4	120-139	1	Pg_S5503.2	Pg_S5503.2;Pg_S5503.2	-	-
pgi-novel-5h	Pg_S3216.4-RA	4	2724-2742	1	Pg_S3216.4	Pg_S3216.4;Pg_S3216.4	GO:0005829,GO:0005968,GO:0008318,GO:0018344,GO:0046686	K05955:ko00900
pgi-novel-5h	Pg_S0034.20-RA	4	1896-1914	1	Pg_S0034.20	Pg_S0034.20;Pg_S0034.20	GO:0005829,GO:0005968,GO:0008318,GO:0018344,GO:0046686	K05955:ko00900
pgi-novel-5h	Pg_S3048.1-RA	4	2023-01-21	1	Pg_S3048.1	Pg_S3048.1;Pg_S3048.1	GO:0005886,GO:0009507,GO:0009610,GO:0044403	K20718:ko04016
pgi-novel-1777a	Pg_S4638.2-RA	0	20-43	1	Pg_S4638.2	Pg_S4638.2;Pg_S4638.2	GO:0000326	-
pgi-novel-1777a	Pg_S1700.16-RA	0	862-885	1	Pg_S1700.16	Pg_S1700.16;Pg_S1700.16	-	-
pgi-novel-1777a	Pg_S1458.4-RA	0	493-516	1	Pg_S1458.4	Pg_S1458.4;Pg_S1458.4	-	K19893:ko00500
pgi-novel-1777a	Pg_S6043.2-RA	2	3210-3233	1	Pg_S6043.2	Pg_S6043.2;Pg_S6043.2	GO:0006869,GO:0008289	-
pgi-novel-1777a	Pg_S0355.12-RA	2	743-766	1	Pg_S0355.12	Pg_S0355.12;Pg_S0355.12	-	-
pgi-novel-1777a	Pg_S2148.4-RA	4	126-149	1	Pg_S2148.4	Pg_S2148.4;Pg_S2148.4	GO:0005524,GO:0005634,GO:0006301,GO:0031625,GO:0061630,GO:0070534	K10580:ko04624,ko04120
pgi-novel-1777a	Pg_S1590.24-RA	4	298-321	1	Pg_S1590.24	Pg_S1590.24;Pg_S1590.24	GO:0005524,GO:0005634,GO:0006301,GO:0031625,GO:0061630,GO:0070534	K10580:ko04624,ko04120
pgi-novel-334b	Pg_S5544.6-RA	3	48-67	1	Pg_S5544.6	Pg_S5544.6;Pg_S5544.6	GO:0006636,GO:0016021,GO:0016717	K10256:ko01212,ko01040
pgi-novel-334b	Pg_S5417.5-RA	3	1099-1118	1	Pg_S5417.5	Pg_S5417.5;Pg_S5417.5	-	K12812:ko03040,ko05164,ko03013,ko03015
pgi-novel-334b	Pg_S7033.4-RA	3	1099-1118	1	Pg_S7033.4	Pg_S7033.4;Pg_S7033.4	-	K12812:ko03040,ko05164,ko03013,ko03015
pgi-novel-334b	Pg_S0136.9-RA	3.5	1051-1070	1	Pg_S0136.9	Pg_S0136.9;Pg_S0136.9	GO:0004553,GO:0005773,GO:0005886,GO:0005975,GO:0006952,GO:0009505,GO:0009506,GO:0030247,GO:0031225,GO:0042973,GO:0046658	K19893:ko00500
pgi-novel-334b	Pg_S0972.3-RA	3.5	1051-1070	1	Pg_S0972.3	Pg_S0972.3;Pg_S0972.3	GO:0004553,GO:0005773,GO:0005886,GO:0005975,GO:0006952,GO:0009505,GO:0009506,GO:0030247,GO:0031225,GO:0042973,GO:0046658	K19893:ko00500
pgi-novel-2309	Pg_S1864.1-RA	2	1466-1481	1	Pg_S1864.1	Pg_S1864.1;Pg_S1864.1	GO:0003700,GO:0005634,GO:0006351,GO:0043565	K14431:ko04075
pgi-novel-2309	Pg_S8345.6-RA	3	319-336	1	Pg_S8345.6	Pg_S8345.6;Pg_S8345.6	GO:0000932,GO:0003723,GO:0004004,GO:0005524,GO:0006397,GO:0006417,GO:0010494,GO:0010501,GO:0016032,GO:0033962,GO:0051028	K12614:ko03018
pgi-novel-2309	Pg_S3991.7-RA	3	29-46	1	Pg_S3991.7	Pg_S3991.7;Pg_S3991.7	GO:0000932,GO:0003723,GO:0004004,GO:0005524,GO:0006397,GO:0006417,GO:0010494,GO:0010501,GO:0016032,GO:0033962,GO:0051028	K12614:ko03018
pgi-novel-2309	Pg_S8345.5-RA	3	29-46	1	Pg_S8345.5	Pg_S8345.5;Pg_S8345.5	GO:0000932,GO:0003723,GO:0004004,GO:0005524,GO:0006397,GO:0006417,GO:0010494,GO:0010501,GO:0016032,GO:0033962,GO:0051028	K12614:ko03018
pgi-novel-2309	Pg_S4641.2-RA	3	2371-2387	1	Pg_S4641.2	Pg_S4641.2;Pg_S4641.2	GO:0003677,GO:0003723,GO:0003887,GO:0003964,GO:0004190,GO:0004519,GO:0006310,GO:0015074,GO:0046872	K00963:ko00520,ko00040,ko00052,ko00500
pgi-novel-2309	Pg_S0040.16-RA	3	310-325	1	Pg_S0040.16	Pg_S0040.16;Pg_S0040.16	-	-
pgi-novel-2309	Pg_S6031.2-RA	4	253-270	1	Pg_S6031.2	Pg_S6031.2;Pg_S6031.2	GO:0004674,GO:0004721,GO:0005524,GO:0005886,GO:0046872	K14497:ko04016,ko04075,ko04931
pgi-novel-2309	Pg_S2412.8-RA	4	253-270	1	Pg_S2412.8	Pg_S2412.8;Pg_S2412.8	GO:0005576,GO:0012511,GO:0016021,GO:0019915,GO:0019953	-
pgi-novel-2309	Pg_S3112.27-RA	4	1059-1075	1	Pg_S3112.27	Pg_S3112.27;Pg_S3112.27	GO:0016021	-
pgi-novel-2309	Pg_S0159.22-RA	4	67-83	1	Pg_S0159.22	Pg_S0159.22;Pg_S0159.22	GO:0005102,GO:0005739,GO:0005777,GO:0005782,GO:0006637,GO:0016290,GO:0016559,GO:0033882,GO:0043649,GO:0045225,GO:0047617,GO:0052689,GO:0052815	K01068:ko00062,ko01040
pgi-novel-2309	Pg_S4695.10-RA	4	1059-1075	1	Pg_S4695.10	Pg_S4695.10;Pg_S4695.10	GO:0016021	-
pgi-novel-2309	Pg_S5592.1-RA	4	21-37	1	Pg_S5592.1	Pg_S5592.1;Pg_S5592.1	GO:0004842,GO:0005777,GO:0005778,GO:0005779,GO:0005829,GO:0006513,GO:0006635,GO:0007031,GO:0008270,GO:0009793,GO:0009853,GO:0010381,GO:0016558	K13346:ko04146
pgi-novel-2309	Pg_S1185.18-RA	4	33-49	1	Pg_S1185.18	Pg_S1185.18;Pg_S1185.18	GO:0005739,GO:0005742,GO:0005774,GO:0006626,GO:0009536,GO:0015450,GO:0030150,GO:0031307,GO:0045040	-
pgi-novel-2309	Pg_S1336.16-RA	4	531-546	1	Pg_S1336.16	Pg_S1336.16;Pg_S1336.16	GO:0005774,GO:0005783,GO:0005794,GO:0010008,GO:0016021,GO:0016192	K12638:ko00905
pgi-novel-2309	Pg_S3975.12-RA	4	104-120	1	Pg_S3975.12	Pg_S3975.12;Pg_S3975.12	GO:0004702,GO:0005524,GO:0005737,GO:0005829,GO:0046872	K04368:ko04921,ko04725,ko04650,ko05212,ko05210,ko05020,ko04010,ko05218,ko04370,ko04620,ko04660,ko04071,ko04919,ko05230,ko05205,ko05220,ko05224,ko05231,ko04910,ko05221,ko04917,ko04012,ko04320,ko05214,ko05164,ko04912,ko01522,ko04916,ko04666,ko01521,ko05206,ko05213,ko05200,ko04068,ko05216,ko04072,ko04066,ko04540,ko04114,ko04062,ko04270,ko04380,ko05034,ko04510,ko04210,ko04626,ko05219,ko04668,ko04730,…
pgi-novel-2309	Pg_S3783.23-RA	4	3555-3570	1	Pg_S3783.23	Pg_S3783.23;Pg_S3783.23	GO:0003735,GO:0005471,GO:0005743,GO:0005789,GO:0006412,GO:0016021,GO:0048316,GO:0048364,GO:0048367,GO:0051503	-
pgi-novel-2309	Pg_S3926.3-RA	4	222-237	1	Pg_S3926.3	Pg_S3926.3;Pg_S3926.3	GO:0004252,GO:0009507,GO:0009532,GO:0009535,GO:0009570,GO:0009579,GO:0009658,GO:0009840,GO:0009941,GO:0048510	K13495:ko00908
pgi-novel-633	Pg_S0132.4-RA	0	1538-1561	1	Pg_S0132.4	Pg_S0132.4;Pg_S0132.4	GO:0003677,GO:0003723,GO:0003887,GO:0003964,GO:0004190,GO:0004519,GO:0005634,GO:0006310,GO:0015074,GO:0046872	K00963:ko00520,ko00040,ko00052,ko00500
pgi-novel-633	Pg_S2854.9-RA	2	419-442	1	Pg_S2854.9	Pg_S2854.9;Pg_S2854.9	-	K01191:ko00511
pgi-novel-633	Pg_S2194.14-RA	3.5	81-104	1	Pg_S2194.14	Pg_S2194.14;Pg_S2194.14	-	-
pgi-novel-633	Pg_S0697.7-RA	4	63-86	1	Pg_S0697.7	Pg_S0697.7;Pg_S0697.7	-	-
pgi-novel-539	Pg_S0355.13-RA	0	3113-3132	1	Pg_S0355.13	Pg_S0355.13;Pg_S0355.13	-	K00326:ko00520
pgi-novel-539	Pg_S0355.13-RA	1	3092-3111	1	Pg_S0355.13	Pg_S0355.13;Pg_S0355.13	-	K00326:ko00520
pgi-novel-539	Pg_S0034.20-RA	1.5	237-256	1	Pg_S0034.20	Pg_S0034.20;Pg_S0034.20	GO:0005829,GO:0005968,GO:0008318,GO:0018344,GO:0046686	K05955:ko00900
pgi-novel-539	Pg_S6043.2-RA	2	3701-3720	1	Pg_S6043.2	Pg_S6043.2;Pg_S6043.2	GO:0006869,GO:0008289	-
pgi-novel-539	Pg_S4390.11-RA	2	780-799	1	Pg_S4390.11	Pg_S4390.11;Pg_S4390.11	-	-
pgi-novel-539	Pg_S6928.2-RA	2.5	3042-3061	1	Pg_S6928.2	Pg_S6928.2;Pg_S6928.2	GO:0015031	K19476:ko04144
pgi-novel-539	Pg_S3002.6-RA	2.5	2661-2680	1	Pg_S3002.6	Pg_S3002.6;Pg_S3002.6	GO:0015031	K19476:ko04144
pgi-novel-539	Pg_S6735.7-RA	3	2469-2488	1	Pg_S6735.7	Pg_S6735.7;Pg_S6735.7	-	-
pgi-novel-539	Pg_S2704.15-RA	3	420-439	1	Pg_S2704.15	Pg_S2704.15;Pg_S2704.15	GO:0004672,GO:0005524,GO:0005634,GO:0009585,GO:0042802	K10143:ko04712,ko04120,ko04115
pgi-novel-539	Pg_S2452.6-RA	3	420-439	1	Pg_S2452.6	Pg_S2452.6;Pg_S2452.6	GO:0004672,GO:0005524,GO:0005634,GO:0009585,GO:0042802	K10143:ko04712,ko04120,ko04115
pgi-novel-539	Pg_S2179.19-RA	3	140-159	1	Pg_S2179.19	Pg_S2179.19;Pg_S2179.19	GO:0003676,GO:0004190,GO:0005524,GO:0008270,GO:0015074	K01535:ko00190
pgi-novel-539	Pg_S5261.2-RA	3	1407-1427	1	Pg_S5261.2	Pg_S5261.2;Pg_S5261.2	GO:0005634,GO:0006351,GO:0006355,GO:0009507	K05356:ko00900
pgi-novel-539	Pg_S4497.1-RA	3	1200-1220	1	Pg_S4497.1	Pg_S4497.1;Pg_S4497.1	GO:0005634,GO:0006351,GO:0006355,GO:0009507	K05356:ko00900
pgi-novel-539	Pg_S7631.5-RA	3	78-97	1	Pg_S7631.5	Pg_S7631.5;Pg_S7631.5	-	K01681:ko01210,ko01200,ko00630,ko00720,ko00020,ko01230
pgi-novel-539	Pg_S2654.1-RA	3	1480-1498	1	Pg_S2654.1	Pg_S2654.1;Pg_S2654.1	GO:0003924,GO:0005525,GO:0005634,GO:0005730,GO:0005829,GO:0006364,GO:0042254,GO:0043022,GO:0048366,GO:0048825,GO:0090070,GO:2000012	K14539:ko03008
pgi-novel-539	Pg_S0093.24-RA	3.5	744-763	1	Pg_S0093.24	Pg_S0093.24;Pg_S0093.24	GO:0003755,GO:0006457,GO:0008380,GO:0016607	K09567:ko03040
pgi-novel-539	Pg_S1815.20-RA	3.5	744-763	1	Pg_S1815.20	Pg_S1815.20;Pg_S1815.20	GO:0003755,GO:0006457,GO:0008380,GO:0016607	K09567:ko03040
pgi-novel-539	Pg_S0428.31-RA	3.5	1737-1756	1	Pg_S0428.31	Pg_S0428.31;Pg_S0428.31	GO:0003677,GO:0005634,GO:0006351,GO:0006355,GO:0009734	K14486:ko04075
pgi-novel-539	Pg_S0048.3-RA	3.5	1071-1090	1	Pg_S0048.3	Pg_S0048.3;Pg_S0048.3	GO:0004175,GO:0005634,GO:0009506,GO:0016926,GO:0016929	-
pgi-novel-539	Pg_S2194.10-RA	3.5	622-640	1	Pg_S2194.10	Pg_S2194.10;Pg_S2194.10	-	K01092:ko00521,ko04070,ko00562
pgi-novel-539	Pg_S4538.1-RA	4	549-568	1	Pg_S4538.1	Pg_S4538.1;Pg_S4538.1	GO:0003677,GO:0003700,GO:0005634,GO:0006351,GO:0006355,GO:0009733,GO:0009965,GO:0030154,GO:0045962,GO:0048366	-
pgi-novel-539	Pg_S4952.13-RA	4	72-92	1	Pg_S4952.13	Pg_S4952.13;Pg_S4952.13	GO:0005886,GO:0009793,GO:0010183,GO:0016021	-
pgi-novel-539	Pg_S1740.15-RA	4	72-92	1	Pg_S1740.15	Pg_S1740.15;Pg_S1740.15	GO:0005886,GO:0009793,GO:0010183,GO:0016021	-
pgi-novel-539	Pg_S4530.6-RA	4	816-835	1	Pg_S4530.6	Pg_S4530.6;Pg_S4530.6	GO:0003146,GO:0003682,GO:0005634,GO:0006412,GO:0007064,GO:0007417,GO:0007507,GO:0009303,GO:0035118,GO:0048565,GO:0048589,GO:0048703,GO:0060828,GO:0070050,GO:0071733	-
pgi-novel-539	Pg_S3397.9-RA	4	117-136	1	Pg_S3397.9	Pg_S3397.9;Pg_S3397.9	-	-
pgi-novel-539	Pg_S5806.4-RA	4	405-424	1	Pg_S5806.4	Pg_S5806.4;Pg_S5806.4	GO:0005634,GO:0005737,GO:0014706,GO:0030517,GO:0042692,GO:0043403,GO:0048671	-
pgi-novel-539	Pg_S3526.13-RA	4	1881-1900	1	Pg_S3526.13	Pg_S3526.13;Pg_S3526.13	-	K07375:ko05130,ko04540,ko04145
pgi-novel-539	Pg_S0577.6-RA	4	405-424	1	Pg_S0577.6	Pg_S0577.6;Pg_S0577.6	GO:0005634,GO:0005737,GO:0014706,GO:0030517,GO:0042692,GO:0043403,GO:0048671	-
pgi-novel-539	Pg_S6158.8-RA	4	1276-1296	1	Pg_S6158.8	Pg_S6158.8;Pg_S6158.8	-	K07375:ko05130,ko04540,ko04145
pgi-novel-539	Pg_S0680.24-RA	4	1060-1080	1	Pg_S0680.24	Pg_S0680.24;Pg_S0680.24	-	K07375:ko05130,ko04540,ko04145
pgi-novel-539	Pg_S0699.1-RA	4	166-186	1	Pg_S0699.1	Pg_S0699.1;Pg_S0699.1	-	K01092:ko00521,ko04070,ko00562
pgi-novel-539	Pg_S0344.4-RA	4	166-186	1	Pg_S0344.4	Pg_S0344.4;Pg_S0344.4	-	K02320:ko03030,ko00240,ko00230
pgi-novel-539	Pg_S0916.27-RA	4	1232-1251	1	Pg_S0916.27	Pg_S0916.27;Pg_S0916.27	-	-
pgi-novel-539	Pg_S4659.18-RA	4	360-379	1	Pg_S4659.18	Pg_S4659.18;Pg_S4659.18	-	-
pgi-novel-539	Pg_S4292.6-RA	4	1011-1030	1	Pg_S4292.6	Pg_S4292.6;Pg_S4292.6	GO:0003723,GO:0004523,GO:0006298,GO:0032299,GO:0043137,GO:0046872	K10743:ko03030
pgi-novel-539	Pg_S5432.5-RA	4	2285-2304	1	Pg_S5432.5	Pg_S5432.5;Pg_S5432.5	-	-
pgi-novel-539	Pg_S0488.50-RA	4	756-775	1	Pg_S0488.50	Pg_S0488.50;Pg_S0488.50	GO:0000124,GO:0003712,GO:0005634,GO:0005829,GO:0006351,GO:0006357,GO:0016573,GO:0030490,GO:0030515,GO:0032040,GO:0034455	K14546:ko03008
pgi-novel-539	Pg_S2692.22-RA	4	756-775	1	Pg_S2692.22	Pg_S2692.22;Pg_S2692.22	GO:0000124,GO:0003712,GO:0005634,GO:0005829,GO:0006351,GO:0006357,GO:0016573,GO:0030490,GO:0030515,GO:0032040,GO:0034455	K14546:ko03008
pgi-novel-539	Pg_S0193.9-RA	4	1390-1408	1	Pg_S0193.9	Pg_S0193.9;Pg_S0193.9	GO:0003924,GO:0005525,GO:0005634,GO:0005730,GO:0005829,GO:0006364,GO:0042254,GO:0043022,GO:0048366,GO:0048825,GO:0090070,GO:2000012	K14539:ko03008
pgi-novel-539	Pg_S0795.9-RA	4	740-760	1	Pg_S0795.9	Pg_S0795.9;Pg_S0795.9	GO:0005829,GO:0005875,GO:0005886	-
pgi-novel-539	Pg_S6130.3-RA	4	1066-1084	1	Pg_S6130.3	Pg_S6130.3;Pg_S6130.3	GO:0003697,GO:0005524,GO:0005634,GO:0006298,GO:0006310,GO:0009555,GO:0010154,GO:0016887,GO:0030983,GO:0032389,GO:0048316	K10858:ko03460,ko03430
pgi-novel-539	Pg_S2973.11-RA	4	474-493	1	Pg_S2973.11	Pg_S2973.11;Pg_S2973.11	GO:0004842,GO:0016874	K00231:ko00860
pgi-novel-539	Pg_S1106.40-RA	4	474-493	1	Pg_S1106.40	Pg_S1106.40;Pg_S1106.40	GO:0004842,GO:0016874	K00231:ko00860
pgi-novel-539	Pg_S0928.2-RA	4	754-774	1	Pg_S0928.2	Pg_S0928.2;Pg_S0928.2	GO:0003735,GO:0005739,GO:0005762,GO:0019843,GO:0032543	K02878:ko03010
pgi-novel-539	Pg_S0429.25-RA	4	91-109	1	Pg_S0429.25	Pg_S0429.25;Pg_S0429.25	GO:0005737,GO:0005783,GO:0005811,GO:0008757,GO:0016020,GO:0032259,GO:0070062	K08242:ko00100
pgi-novel-539	Pg_S1212.32-RA	4	674-694	1	Pg_S1212.32	Pg_S1212.32;Pg_S1212.32	GO:0009249,GO:0009507,GO:0016992,GO:0046872,GO:0051539	K03644:ko00785
pgi-novel-539	Pg_S5239.12-RA	4	1153-1173	1	Pg_S5239.12	Pg_S5239.12;Pg_S5239.12	-	-
pgi-novel-539	Pg_S4590.17-RA	4	1157-1177	1	Pg_S4590.17	Pg_S4590.17;Pg_S4590.17	GO:0004497,GO:0005506,GO:0005789,GO:0016021,GO:0016705,GO:0020037	K10717:ko00908
pgi-novel-539	Pg_S1029.19-RA	4	926-946	1	Pg_S1029.19	Pg_S1029.19;Pg_S1029.19	GO:0004497,GO:0005506,GO:0005789,GO:0016021,GO:0016705,GO:0020037	K10717:ko00908
pgi-novel-539	Pg_S4110.2-RA	4	724-742	1	Pg_S4110.2	Pg_S4110.2;Pg_S4110.2	GO:0003676,GO:0008270	-
pgi-novel-539	Pg_S4390.11-RA	4	739-757	1	Pg_S4390.11	Pg_S4390.11;Pg_S4390.11	-	-
pgi-novel-107b	Pg_S5405.4-RA	0	172-195	1	Pg_S5405.4	Pg_S5405.4;Pg_S5405.4	GO:0000326,GO:0005634,GO:0005783,GO:0005789,GO:0005829,GO:0005886,GO:0016021,GO:0016032,GO:0032586,GO:0046907	-
pgi-novel-107b	Pg_S0662.63-RA	0	2002-2025	1	Pg_S0662.63	Pg_S0662.63;Pg_S0662.63	-	-
pgi-novel-107b	Pg_S4931.6-RA	0	44-67	1	Pg_S4931.6	Pg_S4931.6;Pg_S4931.6	-	-
pgi-novel-107b	Pg_S6723.2-RA	0	3289-3312	1	Pg_S6723.2	Pg_S6723.2;Pg_S6723.2	-	-
pgi-novel-107b	Pg_S3082.19-RA	1	376-399	1	Pg_S3082.19	Pg_S3082.19;Pg_S3082.19	-	-
pgi-novel-107b	Pg_S0548.10-RA	1.5	622-645	1	Pg_S0548.10	Pg_S0548.10;Pg_S0548.10	-	-
pgi-novel-107b	Pg_S7177.7-RA	2	103-126	1	Pg_S7177.7	Pg_S7177.7;Pg_S7177.7	GO:0009231,GO:0009349,GO:0009507,GO:0009570,GO:0016740	K00794:ko00740
pgi-novel-107b	Pg_S3845.6-RA	2	569-592	1	Pg_S3845.6	Pg_S3845.6;Pg_S3845.6	GO:0005789,GO:0006636,GO:0016021,GO:0016717	K10256:ko01212,ko01040
pgi-novel-107b	Pg_S2179.26-RA	2	2348-2371	1	Pg_S2179.26	Pg_S2179.26;Pg_S2179.26	-	-
pgi-novel-107b	Pg_S0263.48-RA	2	3539-3562	1	Pg_S0263.48	Pg_S0263.48;Pg_S0263.48	GO:0009507,GO:0009536,GO:0009706,GO:0009941,GO:0010277,GO:0015031,GO:0016021,GO:0046872,GO:0051537	K13071:ko00860
pgi-novel-107b	Pg_S3845.6-RA	2	105-128	1	Pg_S3845.6	Pg_S3845.6;Pg_S3845.6	GO:0005789,GO:0006636,GO:0016021,GO:0016717	K10256:ko01212,ko01040
pgi-novel-107b	Pg_S2498.2-RA	2.5	34-57	1	Pg_S2498.2	Pg_S2498.2;Pg_S2498.2	-	-
pgi-novel-107b	Pg_S0891.16-RA	3	1516-1539	1	Pg_S0891.16	Pg_S0891.16;Pg_S0891.16	-	-
pgi-novel-107b	Pg_S0548.10-RA	3	1094-1117	1	Pg_S0548.10	Pg_S0548.10;Pg_S0548.10	-	-
pgi-novel-107b	Pg_S2010.24-RA	3.5	1009-1032	1	Pg_S2010.24	Pg_S2010.24;Pg_S2010.24	GO:0006952,GO:0009693,GO:0009815,GO:0031418,GO:0046872,GO:0051213	K05933:ko00270
pgi-novel-107b	Pg_S2033.22-RA	3.5	2946-2969	1	Pg_S2033.22	Pg_S2033.22;Pg_S2033.22	GO:0005768,GO:0006885,GO:0010008,GO:0015385,GO:0016021,GO:0032580	-
pgi-novel-107b	Pg_S0548.10-RA	3.5	1064-1087	1	Pg_S0548.10	Pg_S0548.10;Pg_S0548.10	-	-
pgi-novel-107b	Pg_S4931.6-RA	3.5	14-37	1	Pg_S4931.6	Pg_S4931.6;Pg_S4931.6	-	-
pgi-novel-107b	Pg_S5526.1-RA	3.5	2513-2536	1	Pg_S5526.1	Pg_S5526.1;Pg_S5526.1	-	-
pgi-novel-107b	Pg_S2179.26-RA	3.5	2318-2341	1	Pg_S2179.26	Pg_S2179.26;Pg_S2179.26	-	-
pgi-novel-107b	Pg_S3082.19-RA	3.5	346-369	1	Pg_S3082.19	Pg_S3082.19;Pg_S3082.19	-	-
pgi-novel-107b	Pg_S2498.2-RA	3.5	2023-04-27	1	Pg_S2498.2	Pg_S2498.2;Pg_S2498.2	-	-
pgi-novel-107b	Pg_S3845.6-RA	3.5	539-562	1	Pg_S3845.6	Pg_S3845.6;Pg_S3845.6	GO:0005789,GO:0006636,GO:0016021,GO:0016717	K10256:ko01212,ko01040
pgi-novel-107b	Pg_S3845.6-RA	3.5	75-98	1	Pg_S3845.6	Pg_S3845.6;Pg_S3845.6	GO:0005789,GO:0006636,GO:0016021,GO:0016717	K10256:ko01212,ko01040
pgi-novel-107b	Pg_S5526.1-RA	4	2543-2566	1	Pg_S5526.1	Pg_S5526.1;Pg_S5526.1	-	-
pgi-novel-2020b	Pg_S6762.5-RA	4	739-761	1	Pg_S6762.5	Pg_S6762.5;Pg_S6762.5	-	-
pgi-novel-2020b	Pg_S0741.60-RA	4	1811-1832	1	Pg_S0741.60	Pg_S0741.60;Pg_S0741.60	GO:0003677,GO:0003918,GO:0005524,GO:0005694,GO:0005739,GO:0006265,GO:0009507,GO:0046872	-
pgi-novel-2020b	Pg_S6276.3-RA	4	2669-2690	1	Pg_S6276.3	Pg_S6276.3;Pg_S6276.3	GO:0003677,GO:0003918,GO:0005524,GO:0005694,GO:0005739,GO:0006265,GO:0009507,GO:0046872	-
pgi-novel-1095e	Pg_S2753.6-RA	0	461-484	1	Pg_S2753.6	Pg_S2753.6;Pg_S2753.6	GO:0005615	K03036:ko05169,ko03050
pgi-novel-1095e	Pg_S0195.9-RA	1	11-34	1	Pg_S0195.9	Pg_S0195.9;Pg_S0195.9	GO:0005887,GO:0008519,GO:0015695,GO:0019740,GO:0072488	-
pgi-novel-1095e	Pg_S0263.4-RA	1.5	11-34	1	Pg_S0263.4	Pg_S0263.4;Pg_S0263.4	-	-
pgi-novel-870	Pg_S0638.24-RA	0	2646-2668	1	Pg_S0638.24	Pg_S0638.24;Pg_S0638.24	GO:0000943,GO:0003677,GO:0003723,GO:0003887,GO:0003964,GO:0004190,GO:0004523,GO:0004540,GO:0005524,GO:0005634,GO:0005737,GO:0006310,GO:0008233,GO:0008270,GO:0015074,GO:0019076,GO:0032197	K20217:ko04120
pgi-novel-1471	Pg_S0039.19-RA	1	2210-2233	1	Pg_S0039.19	Pg_S0039.19;Pg_S0039.19	-	-
pgi-novel-1471	Pg_S5498.9-RA	2	3245-3268	1	Pg_S5498.9	Pg_S5498.9;Pg_S5498.9	GO:0004672,GO:0004674,GO:0005524,GO:0006468,GO:0007165,GO:0009268	K14502:ko04075
pgi-novel-1471	Pg_S2206.6-RA	2.5	14-37	1	Pg_S2206.6	Pg_S2206.6;Pg_S2206.6	GO:0005789,GO:0016021	K13989:ko04141
pgi-novel-1471	Pg_S8341.2-RA	3	14-37	1	Pg_S8341.2	Pg_S8341.2;Pg_S8341.2	GO:0009694,GO:0009753,GO:0010112,GO:1990206	-
pgi-novel-1471	Pg_S1400.28-RA	3	14-37	1	Pg_S1400.28	Pg_S1400.28;Pg_S1400.28	GO:0005829,GO:0006511,GO:0016579,GO:0036459	-
pgi-novel-16聦	Pg_S2753.6-RA	0	463-486	1	Pg_S2753.6	Pg_S2753.6;Pg_S2753.6	GO:0005615	K03036:ko05169,ko03050
pgi-novel-16聦	Pg_S0195.9-RA	1	13-36	1	Pg_S0195.9	Pg_S0195.9;Pg_S0195.9	GO:0005887,GO:0008519,GO:0015695,GO:0019740,GO:0072488	-
pgi-novel-16聦	Pg_S0263.4-RA	1	13-36	1	Pg_S0263.4	Pg_S0263.4;Pg_S0263.4	-	-
pgi-novel-16聦	Pg_S1051.12-RA	3.5	736-759	1	Pg_S1051.12	Pg_S1051.12;Pg_S1051.12	GO:0003677,GO:0003700,GO:0005634,GO:0006351,GO:0009414	K01054:ko00561,ko04923,ko04723
pgi-novel-2245	Pg_S3584.22-RA	4	145-169	1	Pg_S3584.22	Pg_S3584.22;Pg_S3584.22	GO:0004630,GO:0005509,GO:0005773,GO:0005886,GO:0009409,GO:0009506,GO:0009789,GO:0012501,GO:0016020,GO:0016042,GO:0046470,GO:0046473,GO:0070290,GO:0090333	K01115:ko05231,ko04144,ko04014,ko00565,ko04072,ko04024,ko04912,ko04071,ko04724,ko04666,ko00564
pgi-novel-999	Pg_S0301.3-RA	0	1805-1828	1	Pg_S0301.3	Pg_S0301.3;Pg_S0301.3	GO:0004252,GO:0005759	-
pgi-novel-999	Pg_S4531.8-RA	4	2613-2636	1	Pg_S4531.8	Pg_S4531.8;Pg_S4531.8	-	-
pgi-novel-75a	Pg_S0638.24-RA	2	2534-2557	1	Pg_S0638.24	Pg_S0638.24;Pg_S0638.24	GO:0000943,GO:0003677,GO:0003723,GO:0003887,GO:0003964,GO:0004190,GO:0004523,GO:0004540,GO:0005524,GO:0005634,GO:0005737,GO:0006310,GO:0008233,GO:0008270,GO:0015074,GO:0019076,GO:0032197	K20217:ko04120
pgi-novel-75a	Pg_S0638.24-RA	2	2584-2607	1	Pg_S0638.24	Pg_S0638.24;Pg_S0638.24	GO:0000943,GO:0003677,GO:0003723,GO:0003887,GO:0003964,GO:0004190,GO:0004523,GO:0004540,GO:0005524,GO:0005634,GO:0005737,GO:0006310,GO:0008233,GO:0008270,GO:0015074,GO:0019076,GO:0032197	K20217:ko04120
pgi-novel-75a	Pg_S4415.11-RA	4	29-52	1	Pg_S4415.11	Pg_S4415.11;Pg_S4415.11	GO:0015629,GO:0030042	-
pgi-novel-75a	Pg_S1903.13-RA	4	1163-1186	1	Pg_S1903.13	Pg_S1903.13;Pg_S1903.13	GO:0005741,GO:0008308,GO:0015288,GO:0046930	K00384:ko00450,ko00240
pgi-novel-75a	Pg_S7990.6-RA	4	3035-3058	1	Pg_S7990.6	Pg_S7990.6;Pg_S7990.6	GO:0003676,GO:0003964,GO:0004190,GO:0004519,GO:0008270,GO:0015074	K12447:ko00520,ko00053,ko00040,ko00052
pgi-novel-931	Pg_S3875.4-RA	4	1243-1266	1	Pg_S3875.4	Pg_S3875.4;Pg_S3875.4	GO:0005635,GO:0006997,GO:0009504,GO:0016021,GO:0031965,GO:0046982	-
pgi-novel-1922	Pg_S0355.3-RA	1	906-929	1	Pg_S0355.3	Pg_S0355.3;Pg_S0355.3	GO:0004185,GO:0005576,GO:0005773,GO:0005829,GO:0051603	K09756:ko00940
pgi-novel-1922	Pg_S0908.17-RA	2	288-311	1	Pg_S0908.17	Pg_S0908.17;Pg_S0908.17	GO:0004364,GO:0005737,GO:0005829,GO:0006749,GO:0009407,GO:0009636,GO:0009751	K00799:ko01524,ko00982,ko00480,ko05204,ko00980
pgi-novel-1922	Pg_S0620.10-RA	2	547-570	1	Pg_S0620.10	Pg_S0620.10;Pg_S0620.10	GO:0004674,GO:0005524,GO:0005886,GO:0016020,GO:0046872	K13412:ko05145,ko04626
pgi-novel-211	Pg_S2990.1-RA	4	1868-1891	1	Pg_S2990.1	Pg_S2990.1;Pg_S2990.1	GO:0000139,GO:0005768,GO:0005794,GO:0005802,GO:0016021,GO:0045489,GO:0047262	K13648:ko00520,ko00500
pgi-novel-211	Pg_S2435.10-RA	4	20-42	1	Pg_S2435.10	Pg_S2435.10;Pg_S2435.10	GO:0008234	K01365:ko04612,ko04210,ko04145,ko05323,ko04142,ko05205
pgi-novel-211	Pg_S2089.2-RA	4	1169-1191	1	Pg_S2089.2	Pg_S2089.2;Pg_S2089.2	-	-
pgi-novel-16搂	Pg_S2753.6-RA	0	463-486	1	Pg_S2753.6	Pg_S2753.6;Pg_S2753.6	GO:0005615	K03036:ko05169,ko03050
pgi-novel-16搂	Pg_S0195.9-RA	1	13-36	1	Pg_S0195.9	Pg_S0195.9;Pg_S0195.9	GO:0005887,GO:0008519,GO:0015695,GO:0019740,GO:0072488	-
pgi-novel-16搂	Pg_S0263.4-RA	1	13-36	1	Pg_S0263.4	Pg_S0263.4;Pg_S0263.4	-	-
pgi-novel-16搂	Pg_S1051.12-RA	3.5	736-759	1	Pg_S1051.12	Pg_S1051.12;Pg_S1051.12	GO:0003677,GO:0003700,GO:0005634,GO:0006351,GO:0009414	K01054:ko00561,ko04923,ko04723
pgi-novel-35g	Pg_S4415.11-RA	0.5	29-52	1	Pg_S4415.11	Pg_S4415.11;Pg_S4415.11	GO:0015629,GO:0030042	-
pgi-novel-35g	Pg_S1903.13-RA	0.5	1163-1186	1	Pg_S1903.13	Pg_S1903.13;Pg_S1903.13	GO:0005741,GO:0008308,GO:0015288,GO:0046930	K00384:ko00450,ko00240
pgi-novel-35g	Pg_S7990.6-RA	0.5	3035-3058	1	Pg_S7990.6	Pg_S7990.6;Pg_S7990.6	GO:0003676,GO:0003964,GO:0004190,GO:0004519,GO:0008270,GO:0015074	K12447:ko00520,ko00053,ko00040,ko00052
pgi-novel-35g	Pg_S5831.3-RA	1	156-179	1	Pg_S5831.3	Pg_S5831.3;Pg_S5831.3	GO:0003677,GO:0005634	-
pgi-novel-35g	Pg_S5979.8-RA	1	530-553	1	Pg_S5979.8	Pg_S5979.8;Pg_S5979.8	-	-
pgi-novel-35g	Pg_S5831.3-RA	1	86-109	1	Pg_S5831.3	Pg_S5831.3;Pg_S5831.3	GO:0003677,GO:0005634	-
pgi-novel-35g	Pg_S7990.6-RA	1	2974-2997	1	Pg_S7990.6	Pg_S7990.6;Pg_S7990.6	GO:0003676,GO:0003964,GO:0004190,GO:0004519,GO:0008270,GO:0015074	K12447:ko00520,ko00053,ko00040,ko00052
pgi-novel-35g	Pg_S0638.24-RA	1.5	2534-2557	1	Pg_S0638.24	Pg_S0638.24;Pg_S0638.24	GO:0000943,GO:0003677,GO:0003723,GO:0003887,GO:0003964,GO:0004190,GO:0004523,GO:0004540,GO:0005524,GO:0005634,GO:0005737,GO:0006310,GO:0008233,GO:0008270,GO:0015074,GO:0019076,GO:0032197	K20217:ko04120
pgi-novel-35g	Pg_S5979.8-RA	2	487-510	1	Pg_S5979.8	Pg_S5979.8;Pg_S5979.8	-	-
pgi-novel-35g	Pg_S0776.5-RA	2.5	29-52	1	Pg_S0776.5	Pg_S0776.5;Pg_S0776.5	GO:0004349,GO:0004350,GO:0005524,GO:0005737,GO:0055129	K12657:ko01230,ko00330
pgi-novel-35g	Pg_S2597.1-RA	3.5	896-918	1	Pg_S2597.1	Pg_S2597.1;Pg_S2597.1	GO:0004674,GO:0005524,GO:0005886,GO:0016021	K00951:ko00230
pgi-novel-35g	Pg_S7990.6-RA	3.5	3078-3101	1	Pg_S7990.6	Pg_S7990.6;Pg_S7990.6	GO:0003676,GO:0003964,GO:0004190,GO:0004519,GO:0008270,GO:0015074	K12447:ko00520,ko00053,ko00040,ko00052
pgi-novel-2320	Pg_S0614.66-RA	3.5	16-38	1	Pg_S0614.66	Pg_S0614.66;Pg_S0614.66	GO:0000166,GO:0003735,GO:0005840,GO:0006412,GO:0019843	K02893:ko03010
pgi-novel-2320	Pg_S6454.5-RA	4	1762-1784	1	Pg_S6454.5	Pg_S6454.5;Pg_S6454.5	GO:0004579,GO:0005783,GO:0005886,GO:0008250,GO:0009651,GO:0016020,GO:0016021,GO:0018279,GO:0043687,GO:0047484	K07151:ko00510,ko04141,ko00513
pgi-novel-1722b	Pg_S0225.7-RA	2.5	639-655	1	Pg_S0225.7	Pg_S0225.7;Pg_S0225.7	GO:0003723,GO:0005634,GO:0005737,GO:0006351,GO:0006355,GO:0009911	-
pgi-novel-1722b	Pg_S0684.5-RA	2.5	344-360	1	Pg_S0684.5	Pg_S0684.5;Pg_S0684.5	GO:0003712,GO:0004402,GO:0005516,GO:0005634,GO:0006355,GO:0008270,GO:0009409,GO:0009553,GO:0009555,GO:0009651,GO:0009723,GO:0009751,GO:0016567,GO:0042542	-
pgi-novel-1722b	Pg_S7042.1-RA	2.5	554-570	1	Pg_S7042.1	Pg_S7042.1;Pg_S7042.1	GO:0003677,GO:0003700,GO:0005634,GO:0006351,GO:0009611,GO:0009788	K01054:ko00561,ko04923,ko04723
pgi-novel-1722b	Pg_S2880.1-RA	2.5	402-418	1	Pg_S2880.1	Pg_S2880.1;Pg_S2880.1	GO:0008152,GO:0047893	-
pgi-novel-1722b	Pg_S4024.2-RA	2.5	717-733	1	Pg_S4024.2	Pg_S4024.2;Pg_S4024.2	GO:0008152,GO:0016758	-
pgi-novel-1722b	Pg_S0524.18-RA	3	71-87	1	Pg_S0524.18	Pg_S0524.18;Pg_S0524.18	GO:0004190,GO:0005886,GO:0006508,GO:0030163,GO:0031225,GO:0046658	-
pgi-novel-1722b	Pg_S1242.43-RA	3	731-747	1	Pg_S1242.43	Pg_S1242.43;Pg_S1242.43	-	-
pgi-novel-1722b	Pg_S2920.2-RA	3	677-693	1	Pg_S2920.2	Pg_S2920.2;Pg_S2920.2	GO:0004298,GO:0005634,GO:0005737,GO:0006511,GO:0019773	K02730:ko03050
pgi-novel-1722b	Pg_S3560.7-RA	3	587-603	1	Pg_S3560.7	Pg_S3560.7;Pg_S3560.7	GO:0004298,GO:0005634,GO:0005737,GO:0006511,GO:0019773	K02730:ko03050
pgi-novel-1722b	Pg_S0439.49-RA	3	3713-3729	1	Pg_S0439.49	Pg_S0439.49;Pg_S0439.49	GO:0004180,GO:0005576,GO:0009505,GO:0009506,GO:0016747,GO:0019748	K10712:ko00430
pgi-novel-1722b	Pg_S1903.19-RA	3	1487-1503	1	Pg_S1903.19	Pg_S1903.19;Pg_S1903.19	GO:0003700,GO:0005634,GO:0006351,GO:0006952,GO:0043565	K13424:ko04016,ko04626
pgi-novel-1722b	Pg_S0298.1-RA	3	123-139	1	Pg_S0298.1	Pg_S0298.1;Pg_S0298.1	GO:0005576,GO:0008810,GO:0030245,GO:0071555	K01179:ko00500
pgi-novel-1722b	Pg_S2138.4-RA	3	682-698	1	Pg_S2138.4	Pg_S2138.4;Pg_S2138.4	GO:0004176,GO:0005634,GO:0005730,GO:0005737,GO:0016020,GO:0016567,GO:0031464,GO:0032463,GO:0034766,GO:0043161,GO:0046872,GO:0090073	-
pgi-novel-1722b	Pg_S5493.9-RA	3	469-485	1	Pg_S5493.9	Pg_S5493.9;Pg_S5493.9	GO:0004176,GO:0005634,GO:0005730,GO:0005737,GO:0016020,GO:0016567,GO:0031464,GO:0032463,GO:0034766,GO:0043161,GO:0046872,GO:0090073	-
pgi-novel-1722b	Pg_S4960.2-RA	3.5	15-31	1	Pg_S4960.2	Pg_S4960.2;Pg_S4960.2	GO:0005634,GO:0005829,GO:0006970,GO:0016567,GO:0031396,GO:0042802,GO:0071472	K14508:ko04075
pgi-novel-1722b	Pg_S2472.3-RA	3.5	3851-3867	1	Pg_S2472.3	Pg_S2472.3;Pg_S2472.3	GO:0004402,GO:0005634,GO:0005720,GO:0006351,GO:0006355,GO:0008270,GO:0008327,GO:0009506,GO:0010216,GO:0010223,GO:0016567,GO:0016573,GO:0042393,GO:0043966,GO:0043967,GO:0048573,GO:0061630,GO:0090308	-
pgi-novel-1722b	Pg_S1637.42-RA	3.5	753-769	1	Pg_S1637.42	Pg_S1637.42;Pg_S1637.42	-	K14311:ko03013
pgi-novel-1722b	Pg_S0446.7-RA	3.5	134-150	1	Pg_S0446.7	Pg_S0446.7;Pg_S0446.7	GO:0004360,GO:0005829,GO:0005975,GO:0006002,GO:0006047,GO:0006048,GO:0006112,GO:0006541,GO:0030246	K00820:ko00520,ko00250,ko04931
pgi-novel-1722b	Pg_S3541.7-RA	3.5	554-570	1	Pg_S3541.7	Pg_S3541.7;Pg_S3541.7	GO:0003677,GO:0003700,GO:0005634,GO:0006351,GO:0009611,GO:0009788	K01054:ko00561,ko04923,ko04723
pgi-novel-1722b	Pg_S3303.4-RA	3.5	164-181	1	Pg_S3303.4	Pg_S3303.4;Pg_S3303.4	GO:0004096,GO:0005777,GO:0006979,GO:0020037,GO:0042744,GO:0046872	K03781:ko05014,ko04068,ko04213,ko01200,ko00630,ko04211,ko04212,ko04146,ko00380,ko04011
pgi-novel-1722b	Pg_S7041.3-RA	3.5	338-354	1	Pg_S7041.3	Pg_S7041.3;Pg_S7041.3	GO:0005886,GO:0005975,GO:0016901,GO:0031225,GO:0046658,GO:0048038	-
pgi-novel-1722b	Pg_S1844.1-RA	3.5	392-408	1	Pg_S1844.1	Pg_S1844.1;Pg_S1844.1	-	-
pgi-novel-1722b	Pg_S4409.10-RA	3.5	392-408	1	Pg_S4409.10	Pg_S4409.10;Pg_S4409.10	-	-
pgi-novel-1722b	Pg_S4394.14-RA	3.5	152-168	1	Pg_S4394.14	Pg_S4394.14;Pg_S4394.14	GO:0005634,GO:0005737,GO:0007275,GO:0009734,GO:0040008,GO:1900140	K14488:ko04075
pgi-novel-1722b	Pg_S1346.10-RA	3.5	155-171	1	Pg_S1346.10	Pg_S1346.10;Pg_S1346.10	GO:0005634,GO:0005737,GO:0007275,GO:0009734,GO:0040008,GO:1900140	K14488:ko04075
pgi-novel-1722b	Pg_S2307.15-RA	3.5	1115-1131	1	Pg_S2307.15	Pg_S2307.15;Pg_S2307.15	-	-
pgi-novel-1722b	Pg_S3701.7-RA	3.5	960-976	1	Pg_S3701.7	Pg_S3701.7;Pg_S3701.7	GO:0005768,GO:0005794,GO:0005802,GO:0005886,GO:0016021,GO:0048544	-
pgi-novel-1722b	Pg_S4486.5-RA	3.5	939-955	1	Pg_S4486.5	Pg_S4486.5;Pg_S4486.5	GO:0005768,GO:0005794,GO:0005802,GO:0005886,GO:0016021,GO:0048544	-
pgi-novel-1722b	Pg_S1163.1-RA	3.5	340-355	1	Pg_S1163.1	Pg_S1163.1;Pg_S1163.1	GO:0001046,GO:0001228,GO:0003700,GO:0005634,GO:0006355,GO:0006366,GO:0048573	K12126:ko04075,ko04712
pgi-novel-1722b	Pg_S6434.3-RA	3.5	331-346	1	Pg_S6434.3	Pg_S6434.3;Pg_S6434.3	GO:0001046,GO:0001228,GO:0003700,GO:0005634,GO:0006355,GO:0006366,GO:0048573	K12126:ko04075,ko04712
pgi-novel-1722b	Pg_S2020.9-RA	3.5	195-210	1	Pg_S2020.9	Pg_S2020.9;Pg_S2020.9	GO:0003700,GO:0005634,GO:0006351,GO:0006970,GO:0009414,GO:0009651,GO:0043565,GO:0044212	K13424:ko04016,ko04626
pgi-novel-1722b	Pg_S2147.22-RA	3.5	207-223	1	Pg_S2147.22	Pg_S2147.22;Pg_S2147.22	GO:0000724,GO:0003677,GO:0005634,GO:0005694,GO:0005737,GO:0009378,GO:0043140	-
pgi-novel-1722b	Pg_S0476.28-RA	3.5	239-256	1	Pg_S0476.28	Pg_S0476.28;Pg_S0476.28	GO:0004096,GO:0005777,GO:0006979,GO:0020037,GO:0042744,GO:0046872	K03781:ko05014,ko04068,ko04213,ko01200,ko00630,ko04211,ko04212,ko04146,ko00380,ko04011
pgi-novel-1722b	Pg_S1205.5-RA	3.5	50-67	1	Pg_S1205.5	Pg_S1205.5;Pg_S1205.5	GO:0004096,GO:0005777,GO:0006979,GO:0020037,GO:0042744,GO:0046872	K03781:ko05014,ko04068,ko04213,ko01200,ko00630,ko04211,ko04212,ko04146,ko00380,ko04011
pgi-novel-1722b	Pg_S1599.8-RA	3.5	953-968	1	Pg_S1599.8	Pg_S1599.8;Pg_S1599.8	GO:0000287,GO:0004497,GO:0009507,GO:0009853,GO:0016984,GO:0019253	K01601:ko00710,ko01200,ko00630
pgi-novel-1722b	Pg_S0758.5-RA	4	83-99	1	Pg_S0758.5	Pg_S0758.5;Pg_S0758.5	GO:0000139,GO:0005768,GO:0005794,GO:0005802,GO:0005886,GO:0008460,GO:0016020,GO:0016021,GO:0019305,GO:0032580,GO:0033320,GO:0042732,GO:0048040	K08678:ko00520,ko00500
pgi-novel-1722b	Pg_S3920.3-RA	4	572-588	1	Pg_S3920.3	Pg_S3920.3;Pg_S3920.3	GO:0005509,GO:0009535,GO:0009654,GO:0015979,GO:0019898	K02717:ko00195
pgi-novel-1722b	Pg_S1171.52-RA	4	1394-1410	1	Pg_S1171.52	Pg_S1171.52;Pg_S1171.52	GO:0005509,GO:0009535,GO:0009654,GO:0015979,GO:0019898	K02717:ko00195
pgi-novel-1722b	Pg_S0616.7-RA	4	99-115	1	Pg_S0616.7	Pg_S0616.7;Pg_S0616.7	GO:0004360,GO:0005829,GO:0005975,GO:0006002,GO:0006047,GO:0006048,GO:0006112,GO:0006541,GO:0030246	K00820:ko00520,ko00250,ko04931
pgi-novel-1722b	Pg_S2375.21-RA	4	525-541	1	Pg_S2375.21	Pg_S2375.21;Pg_S2375.21	GO:0002238,GO:0005524,GO:0005634,GO:0005829,GO:0005886,GO:0006950,GO:0009507	K00847:ko00520,ko00051,ko00500
pgi-novel-1722b	Pg_S1439.10-RA	4	266-282	1	Pg_S1439.10	Pg_S1439.10;Pg_S1439.10	GO:0036381,GO:0042819,GO:0042823	K06215:ko00750
pgi-novel-1722b	Pg_S4386.4-RA	4	702-718	1	Pg_S4386.4	Pg_S4386.4;Pg_S4386.4	GO:0003723,GO:0004526,GO:0005655,GO:0006306,GO:0006342,GO:0031047,GO:0046686,GO:0090502	K00029:ko00620,ko00710,ko01200
pgi-novel-1722b	Pg_S0134.2-RA	4	747-763	1	Pg_S0134.2	Pg_S0134.2;Pg_S0134.2	GO:0004497,GO:0004499,GO:0009851,GO:0050660,GO:0050661,GO:0055114,GO:0103075	K11816:ko00380
pgi-novel-1722b	Pg_S7922.2-RA	4	567-583	1	Pg_S7922.2	Pg_S7922.2;Pg_S7922.2	GO:0004497,GO:0004499,GO:0009851,GO:0050660,GO:0050661,GO:0055114,GO:0103075	K11816:ko00380
pgi-novel-1722b	Pg_S5400.2-RA	4	216-232	1	Pg_S5400.2	Pg_S5400.2;Pg_S5400.2	GO:0005773,GO:0005886,GO:0009055,GO:0009507,GO:0031225,GO:0046658,GO:0048046	K03006:ko00230,ko05168,ko00240,ko05169,ko03020,ko05016
pgi-novel-1722b	Pg_S1157.16-RA	4	20-36	1	Pg_S1157.16	Pg_S1157.16;Pg_S1157.16	GO:0000790,GO:0003677,GO:0006260,GO:0006281,GO:0007131,GO:0007141,GO:0009555,GO:0046872,GO:0048232,GO:0051026	K07466:ko03460,ko03420,ko03440,ko03430,ko03030
pgi-novel-1722b	Pg_S2004.2-RA	4	1623-1639	1	Pg_S2004.2	Pg_S2004.2;Pg_S2004.2	GO:0000287,GO:0005737,GO:0008897,GO:0019878,GO:0070062	K06133:ko00770
pgi-novel-1722b	Pg_S1599.7-RA	4	753-769	1	Pg_S1599.7	Pg_S1599.7;Pg_S1599.7	GO:0000287,GO:0005737,GO:0008897,GO:0019878,GO:0070062	K06133:ko00770
pgi-novel-1722b	Pg_S1403.11-RA	4	483-499	1	Pg_S1403.11	Pg_S1403.11;Pg_S1403.11	-	-
pgi-novel-1722b	Pg_S1759.3-RA	4	563-579	1	Pg_S1759.3	Pg_S1759.3;Pg_S1759.3	GO:0003924,GO:0005525,GO:0010973,GO:0031028,GO:0034613,GO:0044732	K07889:ko04144,ko04014,ko04962,ko05146,ko04145,ko05152
pgi-novel-1722b	Pg_S1960.21-RA	4	186-202	1	Pg_S1960.21	Pg_S1960.21;Pg_S1960.21	GO:0000790,GO:0003677,GO:0006260,GO:0006281,GO:0007131,GO:0007141,GO:0009555,GO:0046872,GO:0048232,GO:0051026	K07466:ko03460,ko03420,ko03440,ko03430,ko03030
pgi-novel-1722b	Pg_S1749.17-RA	4	557-573	1	Pg_S1749.17	Pg_S1749.17;Pg_S1749.17	GO:0003924,GO:0005525,GO:0010973,GO:0031028,GO:0034613,GO:0044732	K07889:ko04144,ko04014,ko04962,ko05146,ko04145,ko05152
pgi-novel-1722b	Pg_S1276.2-RA	4	309-324	1	Pg_S1276.2	Pg_S1276.2;Pg_S1276.2	GO:0003677,GO:0003723,GO:0003887,GO:0003964,GO:0004190,GO:0004519,GO:0005634,GO:0006310,GO:0015074,GO:0046872	K16196:ko04141,ko05160,ko05168,ko05164,ko05169,ko05162
pgi-novel-1722b	Pg_S2162.13-RA	4	192-207	1	Pg_S2162.13	Pg_S2162.13;Pg_S2162.13	GO:0003700,GO:0005634,GO:0006351,GO:0006970,GO:0009414,GO:0009651,GO:0043565,GO:0044212	K13424:ko04016,ko04626
pgi-novel-1722b	Pg_S6000.5-RA	4	585-600	1	Pg_S6000.5	Pg_S6000.5;Pg_S6000.5	-	K16196:ko04141,ko05160,ko05168,ko05164,ko05169,ko05162
pgi-novel-1722b	Pg_S0419.8-RA	4	501-517	1	Pg_S0419.8	Pg_S0419.8;Pg_S0419.8	GO:0005739	-
pgi-novel-1722b	Pg_S2003.29-RA	4	492-508	1	Pg_S2003.29	Pg_S2003.29;Pg_S2003.29	GO:0005524,GO:0008033,GO:0009824,GO:0034265	K10760:ko00908
pgi-novel-1722b	Pg_S7228.1-RA	4	492-508	1	Pg_S7228.1	Pg_S7228.1;Pg_S7228.1	GO:0005524,GO:0008033,GO:0009824,GO:0034265	K10760:ko00908
pgi-novel-1722b	Pg_S5223.1-RA	4	24-41	1	Pg_S5223.1	Pg_S5223.1;Pg_S5223.1	GO:0000398,GO:0005654,GO:0006283,GO:0016020,GO:0071013	K12874:ko03040
pgi-novel-1722b	Pg_S0683.2-RA	4	405-422	1	Pg_S0683.2	Pg_S0683.2;Pg_S0683.2	GO:0000220,GO:0000325,GO:0005739,GO:0005773,GO:0005774,GO:0005794,GO:0007035,GO:0009507,GO:0009678,GO:0009705,GO:0015986,GO:0015991,GO:0016020,GO:0016021,GO:0016471,GO:0032119,GO:0043181,GO:0045735,GO:0046961,GO:0051117,GO:0070072	K02154:ko05110,ko04966,ko04145,ko04721,ko05323,ko00190,ko04142,ko05152,ko05120
pgi-novel-1722b	Pg_S3322.2-RA	4	263-280	1	Pg_S3322.2	Pg_S3322.2;Pg_S3322.2	-	-
pgi-novel-1722b	Pg_S8124.1-RA	4	1475-1491	1	Pg_S8124.1	Pg_S8124.1;Pg_S8124.1	GO:0005737,GO:0009507,GO:0009733,GO:0009734,GO:0009826,GO:0010252,GO:0010279	K14487:ko04075
pgi-novel-1722b	Pg_S5565.4-RA	4	410-426	1	Pg_S5565.4	Pg_S5565.4;Pg_S5565.4	GO:0003690,GO:0005739,GO:0006353,GO:0006355,GO:0008380,GO:0009507,GO:0009536,GO:0009793,GO:0032502,GO:0042793,GO:0042794	K03243:ko03013
pgi-novel-1722b	Pg_S3453.10-RA	4	970-986	1	Pg_S3453.10	Pg_S3453.10;Pg_S3453.10	-	-
pgi-novel-1722b	Pg_S0588.7-RA	4	666-682	1	Pg_S0588.7	Pg_S0588.7;Pg_S0588.7	GO:0004702,GO:0005524,GO:0005737,GO:0005829,GO:0046872	K13413:ko04016,ko04075,ko04626
pgi-novel-1722b	Pg_S7840.1-RA	4	630-646	1	Pg_S7840.1	Pg_S7840.1;Pg_S7840.1	GO:0004702,GO:0005524,GO:0005737,GO:0005829,GO:0046872	K13413:ko04016,ko04075,ko04626
pgi-novel-1722b	Pg_S6301.1-RA	4	381-396	1	Pg_S6301.1	Pg_S6301.1;Pg_S6301.1	GO:0005737	K13993:ko04141
pgi-novel-1722b	Pg_S5566.8-RA	4	644-660	1	Pg_S5566.8	Pg_S5566.8;Pg_S5566.8	GO:0004672,GO:0005524,GO:0005886,GO:0009506,GO:0016021,GO:0016301,GO:0031348,GO:0033612,GO:0042742,GO:0060548	K13415:ko04075
pgi-novel-1722b	Pg_S5610.4-RA	4	644-660	1	Pg_S5610.4	Pg_S5610.4;Pg_S5610.4	GO:0004672,GO:0005524,GO:0005886,GO:0009506,GO:0016021,GO:0016301,GO:0031348,GO:0033612,GO:0042742,GO:0060548	K13415:ko04075
pgi-novel-1722b	Pg_S4650.9-RA	4	989-1005	1	Pg_S4650.9	Pg_S4650.9;Pg_S4650.9	GO:0003950,GO:0005739,GO:0007275,GO:0009651,GO:0016363,GO:0072593	-
pgi-novel-1722b	Pg_S0166.6-RA	4	389-405	1	Pg_S0166.6	Pg_S0166.6;Pg_S0166.6	-	-
pgi-novel-1722b	Pg_S0339.20-RA	4	613-630	1	Pg_S0339.20	Pg_S0339.20;Pg_S0339.20	-	-
pgi-novel-1722b	Pg_S3842.1-RA	4	621-636	1	Pg_S3842.1	Pg_S3842.1;Pg_S3842.1	GO:0004176,GO:0004252,GO:0005524,GO:0005782,GO:0006515,GO:0016485,GO:0016558	-
pgi-novel-1722b	Pg_S0898.5-RA	4	103-118	1	Pg_S0898.5	Pg_S0898.5;Pg_S0898.5	GO:0005215,GO:0006857,GO:0016021	K00948:ko00030,ko01230,ko01200,ko00230
pgi-novel-1722b	Pg_S0982.2-RA	4	103-118	1	Pg_S0982.2	Pg_S0982.2;Pg_S0982.2	GO:0005215,GO:0006857,GO:0016021	K00948:ko00030,ko01230,ko01200,ko00230
pgi-novel-1722b	Pg_S1611.4-RA	4	330-345	1	Pg_S1611.4	Pg_S1611.4;Pg_S1611.4	GO:0003676,GO:0005634,GO:0005737,GO:0008270	-
pgi-novel-1722b	Pg_S0312.2-RA	4	532-547	1	Pg_S0312.2	Pg_S0312.2;Pg_S0312.2	GO:0004842,GO:0008270,GO:0016567,GO:0016874,GO:0031624,GO:0043161,GO:0046621,GO:0048437,GO:0051865,GO:0061630	K13343:ko04146
pgi-novel-1722b	Pg_S6795.1-RA	4	532-547	1	Pg_S6795.1	Pg_S6795.1;Pg_S6795.1	GO:0004842,GO:0008270,GO:0016567,GO:0016874,GO:0031624,GO:0043161,GO:0046621,GO:0048437,GO:0051865,GO:0061630	K13343:ko04146
pgi-novel-1722b	Pg_S3807.13-RA	4	243-258	1	Pg_S3807.13	Pg_S3807.13;Pg_S3807.13	GO:0000421,GO:0005737,GO:0005776,GO:0005874,GO:0006914,GO:0009267,GO:0015031,GO:0016020,GO:0033110	K08341:ko04727,ko04068,ko04212,ko04139,ko04140
pgi-novel-1722b	Pg_S7708.5-RA	4	121-136	1	Pg_S7708.5	Pg_S7708.5;Pg_S7708.5	-	-
pgi-novel-1722b	Pg_S0144.5-RA	4	81-96	1	Pg_S0144.5	Pg_S0144.5;Pg_S0144.5	GO:0000421,GO:0005874,GO:0006914,GO:0006995,GO:0015031,GO:0033110	K08341:ko04727,ko04068,ko04212,ko04139,ko04140
pgi-novel-1722b	Pg_S3092.16-RA	4	115-130	1	Pg_S3092.16	Pg_S3092.16;Pg_S3092.16	-	-
pgi-novel-1722b	Pg_S0179.1-RA	4	1592-1607	1	Pg_S0179.1	Pg_S0179.1;Pg_S0179.1	GO:0004672,GO:0005524,GO:0005634,GO:0005737,GO:0006952,GO:0007623,GO:0009414,GO:0009416,GO:0009583,GO:0009637,GO:0009638,GO:0009640,GO:0009644,GO:0009646,GO:0009785,GO:0009882,GO:0010075,GO:0010114,GO:0010117,GO:0010118,GO:0010218,GO:0010244,GO:0010310,GO:0010343,GO:0010617,GO:0016301,GO:0016604,GO:0016605,GO:0018298,GO:0042752,GO:0042802,GO:0046283,GO:0046777,GO:0046872,GO:0051510,GO:0055114,GO:…	K12118:ko04712
pgi-novel-1722b	Pg_S4128.9-RA	4	498-513	1	Pg_S4128.9	Pg_S4128.9;Pg_S4128.9	GO:0009718,GO:0031418,GO:0046872,GO:0050589	K05277:ko00941
pgi-novel-1722b	Pg_S7461.2-RA	4	400-415	1	Pg_S7461.2	Pg_S7461.2;Pg_S7461.2	GO:0003924,GO:0004871,GO:0005525,GO:0005634,GO:0007186,GO:0046872	-
pgi-novel-1722b	Pg_S4516.7-RA	4	18-33	1	Pg_S4516.7	Pg_S4516.7;Pg_S4516.7	-	-
pgi-novel-1722b	Pg_S2847.3-RA	4	92-107	1	Pg_S2847.3	Pg_S2847.3;Pg_S2847.3	GO:0005509,GO:0009507,GO:0009654,GO:0015979,GO:0019898	K02717:ko00195
pgi-novel-72d	Pg_S1302.39-RA	2.5	3460-3483	1	Pg_S1302.39	Pg_S1302.39;Pg_S1302.39	GO:0004674,GO:0005516,GO:0005524,GO:0005886,GO:0006468,GO:0006952,GO:0009506,GO:0016021,GO:0030246,GO:0048544	K01183:ko00520
pgi-novel-72d	Pg_S5071.10-RA	3	28-51	1	Pg_S5071.10	Pg_S5071.10;Pg_S5071.10	GO:0005524,GO:0006952,GO:0043531	K13457:ko04626
pgi-novel-72d	Pg_S0956.18-RA	3	1276-1299	1	Pg_S0956.18	Pg_S0956.18;Pg_S0956.18	GO:0000166,GO:0006281,GO:0009507	K13420:ko04016,ko04626
pgi-novel-72d	Pg_S7032.3-RA	3	1091-1114	1	Pg_S7032.3	Pg_S7032.3;Pg_S7032.3	-	-
pgi-novel-732c	Pg_S1893.3-RA	0	24-47	1	Pg_S1893.3	Pg_S1893.3;Pg_S1893.3	-	-
pgi-novel-732c	Pg_S0022.49-RA	0	256-279	1	Pg_S0022.49	Pg_S0022.49;Pg_S0022.49	-	-
pgi-novel-732c	Pg_S2030.6-RA	0	179-202	1	Pg_S2030.6	Pg_S2030.6;Pg_S2030.6	GO:0000943,GO:0003677,GO:0003723,GO:0003887,GO:0003964,GO:0004190,GO:0004523,GO:0004540,GO:0005524,GO:0005634,GO:0005737,GO:0006310,GO:0008233,GO:0008270,GO:0015074,GO:0019076,GO:0032197	K16196:ko04141,ko05160,ko05168,ko05164,ko05169,ko05162
pgi-novel-732c	Pg_S1712.25-RA	0	1050-1073	1	Pg_S1712.25	Pg_S1712.25;Pg_S1712.25	GO:0003676,GO:0003964,GO:0004190,GO:0004519,GO:0008270,GO:0015074	K00384:ko00450,ko00240
pgi-novel-732c	Pg_S0009.17-RA	0.5	759-782	1	Pg_S0009.17	Pg_S0009.17;Pg_S0009.17	-	-
pgi-novel-732c	Pg_S1306.21-RA	1.5	22-46	1	Pg_S1306.21	Pg_S1306.21;Pg_S1306.21	-	-
pgi-novel-732c	Pg_S3332.16-RA	1.5	22-46	1	Pg_S3332.16	Pg_S3332.16;Pg_S3332.16	GO:0005975,GO:0030246,GO:0047938	K01792:ko00010
pgi-novel-732c	Pg_S2681.2-RA	2	25-48	1	Pg_S2681.2	Pg_S2681.2;Pg_S2681.2	GO:0001666,GO:0004674,GO:0004712,GO:0005524,GO:0005789,GO:0009686,GO:0009723,GO:0009744,GO:0009750,GO:0009873,GO:0010105,GO:0010182,GO:0046777,GO:0048510,GO:0071281,GO:2000035,GO:2000069	K14510:ko04016,ko04075
pgi-novel-732c	Pg_S3207.1-RA	3	76-98	1	Pg_S3207.1	Pg_S3207.1;Pg_S3207.1	GO:0005524,GO:0006952,GO:0043531	K13459:ko04626
pgi-novel-2043	Pg_S0056.12-RA	0	3029-3052	1	Pg_S0056.12	Pg_S0056.12;Pg_S0056.12	-	-
pgi-novel-1856c	Pg_S2735.6-RA	3.5	630-650	1	Pg_S2735.6	Pg_S2735.6;Pg_S2735.6	GO:0005739	K07375:ko05130,ko04540,ko04145
pgi-novel-1856c	Pg_S4429.3-RA	3.5	774-794	1	Pg_S4429.3	Pg_S4429.3;Pg_S4429.3	GO:0005739	K07375:ko05130,ko04540,ko04145
pgi-novel-1042	Pg_S2610.8-RA	4	275-297	1	Pg_S2610.8	Pg_S2610.8;Pg_S2610.8	GO:0003677,GO:0003700,GO:0005634,GO:0006351,GO:0009873	-
pgi-novel-1042	Pg_S1450.35-RA	4	434-456	1	Pg_S1450.35	Pg_S1450.35;Pg_S1450.35	GO:0003677,GO:0003700,GO:0005634,GO:0006351,GO:0009873	K13434:ko04626
pgi-novel-1424b	Pg_S3714.3-RA	3	15-38	1	Pg_S3714.3	Pg_S3714.3;Pg_S3714.3	GO:0005730,GO:0005737,GO:0030001,GO:0046872	-
pgi-novel-5f	Pg_S1776.2-RA	1	908-927	1	Pg_S1776.2	Pg_S1776.2;Pg_S1776.2	GO:0003677,GO:0005634,GO:0006351,GO:0006355,GO:0046872,GO:0048653	-
pgi-novel-5f	Pg_S2791.31-RA	1	902-921	1	Pg_S2791.31	Pg_S2791.31;Pg_S2791.31	GO:0003677,GO:0005634,GO:0006351,GO:0006355,GO:0046872,GO:0048653	-
pgi-novel-5f	Pg_S4063.4-RA	1	1121-1140	1	Pg_S4063.4	Pg_S4063.4;Pg_S4063.4	GO:0003677,GO:0005634,GO:0006351,GO:0006355,GO:0046872	-
pgi-novel-5f	Pg_S0659.16-RA	1	902-921	1	Pg_S0659.16	Pg_S0659.16;Pg_S0659.16	GO:0003677,GO:0003700,GO:0005634,GO:0005737,GO:0006351,GO:0006355,GO:0046872,GO:0048366,GO:0048653,GO:2000025	-
pgi-novel-5f	Pg_S1679.30-RA	1	1121-1140	1	Pg_S1679.30	Pg_S1679.30;Pg_S1679.30	GO:0003677,GO:0005634,GO:0006351,GO:0006355,GO:0046872	-
pgi-novel-5f	Pg_S2143.22-RA	1	908-927	1	Pg_S2143.22	Pg_S2143.22;Pg_S2143.22	GO:0003677,GO:0005634,GO:0006351,GO:0006355,GO:0046872,GO:0048653	-
pgi-novel-5f	Pg_S1995.4-RA	1	374-393	1	Pg_S1995.4	Pg_S1995.4;Pg_S1995.4	GO:0003735,GO:0005840,GO:0006414	K02942:ko03010
pgi-novel-5f	Pg_S0896.4-RA	1	845-864	1	Pg_S0896.4	Pg_S0896.4;Pg_S0896.4	GO:0003677,GO:0005634,GO:0046872	-
pgi-novel-5f	Pg_S3174.7-RA	1	800-819	1	Pg_S3174.7	Pg_S3174.7;Pg_S3174.7	GO:0003677,GO:0003700,GO:0005634,GO:0005737,GO:0006351,GO:0006355,GO:0046872,GO:0048366,GO:0048653,GO:2000025	-
pgi-novel-5f	Pg_S0442.57-RA	1	476-495	1	Pg_S0442.57	Pg_S0442.57;Pg_S0442.57	GO:0003677,GO:0005634,GO:0006351,GO:0006355,GO:0046872	-
pgi-novel-5f	Pg_S4909.3-RA	1	1160-1179	1	Pg_S4909.3	Pg_S4909.3;Pg_S4909.3	GO:0003677,GO:0003700,GO:0005634,GO:0006351,GO:0006355,GO:0010468,GO:0042742,GO:0046872	-
pgi-novel-5f	Pg_S0707.1-RA	1	1025-1044	1	Pg_S0707.1	Pg_S0707.1;Pg_S0707.1	GO:0003677,GO:0003700,GO:0005634,GO:0006351,GO:0006355,GO:0010468,GO:0042742,GO:0046872	-
pgi-novel-5f	Pg_S3736.2-RA	1	497-516	1	Pg_S3736.2	Pg_S3736.2;Pg_S3736.2	GO:0003677,GO:0005634,GO:0006351,GO:0006355,GO:0046872	-
pgi-novel-5f	Pg_S0401.6-RA	1	857-876	1	Pg_S0401.6	Pg_S0401.6;Pg_S0401.6	GO:0003677,GO:0005634,GO:0006351,GO:0006355,GO:0046872	-
pgi-novel-5f	Pg_S0762.44-RA	2	989-1008	1	Pg_S0762.44	Pg_S0762.44;Pg_S0762.44	GO:0003700,GO:0005634,GO:0006351,GO:0006355,GO:0044212,GO:0046872,GO:0048510,GO:0048653	-
pgi-novel-5f	Pg_S0266.44-RA	2	986-1005	1	Pg_S0266.44	Pg_S0266.44;Pg_S0266.44	GO:0003700,GO:0005634,GO:0006351,GO:0006355,GO:0044212,GO:0046872,GO:0048510,GO:0048653	-
pgi-novel-5f	Pg_S1957.12-RA	2	683-702	1	Pg_S1957.12	Pg_S1957.12;Pg_S1957.12	GO:0003677,GO:0005634,GO:0046872	-
pgi-novel-5f	Pg_S0493.23-RA	2	611-630	1	Pg_S0493.23	Pg_S0493.23;Pg_S0493.23	GO:0003677,GO:0005634,GO:0046872	-
pgi-novel-5f	Pg_S3109.22-RA	3	223-241	1	Pg_S3109.22	Pg_S3109.22;Pg_S3109.22	-	-
pgi-novel-5f	Pg_S2014.34-RA	3	434-452	1	Pg_S2014.34	Pg_S2014.34;Pg_S2014.34	-	-
pgi-novel-5f	Pg_S6955.1-RA	3.5	1156-1176	1	Pg_S6955.1	Pg_S6955.1;Pg_S6955.1	GO:0005635,GO:0005829,GO:0006610,GO:0008565,GO:0042991	K14293:ko03013
pgi-novel-5f	Pg_S1439.25-RA	3.5	1156-1176	1	Pg_S1439.25	Pg_S1439.25;Pg_S1439.25	GO:0005635,GO:0005829,GO:0006610,GO:0008565,GO:0042991	-
pgi-novel-5f	Pg_S1518.46-RA	3.5	211-230	1	Pg_S1518.46	Pg_S1518.46;Pg_S1518.46	GO:0005576,GO:0005618,GO:0009664,GO:0016020	-
pgi-novel-5f	Pg_S0743.19-RA	3.5	1293-1311	1	Pg_S0743.19	Pg_S0743.19;Pg_S0743.19	GO:0004672,GO:0005524,GO:0005783,GO:0005886,GO:0016021	-
pgi-novel-5f	Pg_S1459.5-RA	3.5	367-385	1	Pg_S1459.5	Pg_S1459.5;Pg_S1459.5	GO:0000139,GO:0005484,GO:0005789,GO:0005797,GO:0005801,GO:0006888,GO:0006906,GO:0015031,GO:0016021,GO:0031201,GO:0048209	K08495:ko04130
pgi-novel-5f	Pg_S1692.6-RA	3.5	367-385	1	Pg_S1692.6	Pg_S1692.6;Pg_S1692.6	GO:0000139,GO:0005484,GO:0005789,GO:0005797,GO:0005801,GO:0006888,GO:0006906,GO:0015031,GO:0016021,GO:0031201,GO:0048209	K08495:ko04130
pgi-novel-5f	Pg_S1545.1-RA	3.5	2023-06-24	1	Pg_S1545.1	Pg_S1545.1;Pg_S1545.1	GO:0005524,GO:0005739,GO:0005774,GO:0042026,GO:0046686	K04077:ko04940,ko03018,ko05134,ko04212,ko05152
pgi-novel-5f	Pg_S4892.5-RA	4	30-49	1	Pg_S4892.5	Pg_S4892.5;Pg_S4892.5	-	-
pgi-novel-5f	Pg_S0142.1-RA	4	30-49	1	Pg_S0142.1	Pg_S0142.1;Pg_S0142.1	-	-
pgi-novel-5f	Pg_S7781.1-RA	4	30-49	1	Pg_S7781.1	Pg_S7781.1;Pg_S7781.1	-	-
pgi-novel-5f	Pg_S6522.6-RA	4	999-1018	1	Pg_S6522.6	Pg_S6522.6;Pg_S6522.6	GO:0005524,GO:0009507,GO:0015979,GO:0015995,GO:0016851	K03405:ko00860
pgi-novel-5f	Pg_S5177.1-RA	4	587-606	1	Pg_S5177.1	Pg_S5177.1;Pg_S5177.1	GO:0000159,GO:0005829,GO:0006470	K04354:ko03015,ko04151,ko04111,ko05160,ko04390,ko04152,ko04728,ko04530,ko04261,ko04071,ko04391,ko05142
pgi-novel-5f	Pg_S4937.1-RA	4	389-408	1	Pg_S4937.1	Pg_S4937.1;Pg_S4937.1	GO:0000159,GO:0005829,GO:0006470	K04354:ko03015,ko04151,ko04111,ko05160,ko04390,ko04152,ko04728,ko04530,ko04261,ko04071,ko04391,ko05142
pgi-novel-5f	Pg_S4718.1-RA	4	2023-02-21	1	Pg_S4718.1	Pg_S4718.1;Pg_S4718.1	GO:0005886,GO:0009507,GO:0009610,GO:0044403	K20718:ko04016
pgi-novel-5f	Pg_S4686.5-RA	4	2023-02-21	1	Pg_S4686.5	Pg_S4686.5;Pg_S4686.5	-	-
pgi-novel-5f	Pg_S4292.3-RA	4	1293-1311	1	Pg_S4292.3	Pg_S4292.3;Pg_S4292.3	GO:0004672,GO:0005524,GO:0005783,GO:0005886,GO:0016021	-
pgi-novel-5f	Pg_S1205.38-RA	4	92-111	1	Pg_S1205.38	Pg_S1205.38;Pg_S1205.38	-	-
pgi-novel-5f	Pg_S5503.2-RA	4	120-139	1	Pg_S5503.2	Pg_S5503.2;Pg_S5503.2	-	-
pgi-novel-5f	Pg_S3216.4-RA	4	2724-2742	1	Pg_S3216.4	Pg_S3216.4;Pg_S3216.4	GO:0005829,GO:0005968,GO:0008318,GO:0018344,GO:0046686	K05955:ko00900
pgi-novel-5f	Pg_S0034.20-RA	4	1896-1914	1	Pg_S0034.20	Pg_S0034.20;Pg_S0034.20	GO:0005829,GO:0005968,GO:0008318,GO:0018344,GO:0046686	K05955:ko00900
pgi-novel-5f	Pg_S3048.1-RA	4	2023-01-21	1	Pg_S3048.1	Pg_S3048.1;Pg_S3048.1	GO:0005886,GO:0009507,GO:0009610,GO:0044403	K20718:ko04016
pgi-novel-2106	Pg_S1273.22-RA	1	2030-2051	1	Pg_S1273.22	Pg_S1273.22;Pg_S1273.22	GO:0005634,GO:0005737,GO:0006351,GO:0009408,GO:0009414,GO:0009585,GO:0009631,GO:0009816,GO:0043565,GO:0045893,GO:0046872,GO:0048574,GO:0048578	-
pgi-novel-2106	Pg_S6686.8-RA	1	576-597	1	Pg_S6686.8	Pg_S6686.8;Pg_S6686.8	GO:0004843,GO:0005634,GO:0006511,GO:0016579	K12493:ko04144
pgi-novel-2106	Pg_S4824.17-RA	1.5	633-654	1	Pg_S4824.17	Pg_S4824.17;Pg_S4824.17	GO:0046872	K10143:ko04712,ko04120,ko04115
pgi-novel-2106	Pg_S5274.13-RA	3	2838-2859	1	Pg_S5274.13	Pg_S5274.13;Pg_S5274.13	GO:0003677,GO:0003700,GO:0005634,GO:0006351,GO:0009908,GO:0010073,GO:0010093,GO:0030154,GO:0048316,GO:0048481	K14516:ko04016,ko04075
pgi-novel-2106	Pg_S0917.49-RA	3.5	798-819	1	Pg_S0917.49	Pg_S0917.49;Pg_S0917.49	GO:0000786,GO:0003677,GO:0005634,GO:0006334,GO:0006355	-
pgi-novel-2356	Pg_S0189.1-RA	1.5	2150-2166	1	Pg_S0189.1	Pg_S0189.1;Pg_S0189.1	GO:0000291,GO:0000932,GO:0001944,GO:0003676,GO:0004534,GO:0005829,GO:0005844,GO:0006397,GO:0006402,GO:0008270,GO:0009826,GO:0010286,GO:0010494,GO:0010587,GO:0031087,GO:0040029,GO:0051301,GO:0070370	K20553:ko04016
pgi-novel-2356	Pg_S2626.1-RA	2	60-76	1	Pg_S2626.1	Pg_S2626.1;Pg_S2626.1	GO:0007275,GO:0009507,GO:0009741,GO:0015995,GO:0016021,GO:0031969	-
pgi-novel-2356	Pg_S1053.9-RA	2	60-76	1	Pg_S1053.9	Pg_S1053.9;Pg_S1053.9	GO:0007275,GO:0009507,GO:0016021,GO:0031969	-
pgi-novel-2356	Pg_S3889.2-RA	2	2359-2375	1	Pg_S3889.2	Pg_S3889.2;Pg_S3889.2	GO:0007275,GO:0009507,GO:0009741,GO:0015995,GO:0016021,GO:0031969	-
pgi-novel-2356	Pg_S6873.4-RA	2	1752-1768	1	Pg_S6873.4	Pg_S6873.4;Pg_S6873.4	GO:0007275,GO:0009507,GO:0009741,GO:0015995,GO:0016021,GO:0031969	K02183:ko04921,ko04744,ko04020,ko04922,ko04925,ko04261,ko04970,ko04745,ko04910,ko05010,ko04924,ko04728,ko05214,ko04912,ko04916,ko04971,ko05152,ko05133,ko04070,ko04713,ko04740,ko05034,ko04114,ko04270,ko04626,ko05031,ko04015,ko04722,ko04014,ko04915,ko04022,ko04024,ko04720,ko04750
pgi-novel-2356	Pg_S2938.8-RA	2	847-863	1	Pg_S2938.8	Pg_S2938.8;Pg_S2938.8	GO:0007275,GO:0009507,GO:0016021,GO:0031969	K02183:ko04921,ko04744,ko04020,ko04922,ko04925,ko04261,ko04970,ko04745,ko04910,ko05010,ko04924,ko04728,ko05214,ko04912,ko04916,ko04971,ko05152,ko05133,ko04070,ko04713,ko04740,ko05034,ko04114,ko04270,ko04626,ko05031,ko04015,ko04722,ko04014,ko04915,ko04022,ko04024,ko04720,ko04750
pgi-novel-2356	Pg_S3353.11-RA	2	801-817	1	Pg_S3353.11	Pg_S3353.11;Pg_S3353.11	GO:0007275,GO:0009507,GO:0016021,GO:0031969	K02183:ko04921,ko04744,ko04020,ko04922,ko04925,ko04261,ko04970,ko04745,ko04910,ko05010,ko04924,ko04728,ko05214,ko04912,ko04916,ko04971,ko05152,ko05133,ko04070,ko04713,ko04740,ko05034,ko04114,ko04270,ko04626,ko05031,ko04015,ko04722,ko04014,ko04915,ko04022,ko04024,ko04720,ko04750
pgi-novel-2356	Pg_S1033.48-RA	2	2041-2057	1	Pg_S1033.48	Pg_S1033.48;Pg_S1033.48	GO:0007275,GO:0009507,GO:0009741,GO:0015995,GO:0016021,GO:0031969	K02183:ko04921,ko04744,ko04020,ko04922,ko04925,ko04261,ko04970,ko04745,ko04910,ko05010,ko04924,ko04728,ko05214,ko04912,ko04916,ko04971,ko05152,ko05133,ko04070,ko04713,ko04740,ko05034,ko04114,ko04270,ko04626,ko05031,ko04015,ko04722,ko04014,ko04915,ko04022,ko04024,ko04720,ko04750
pgi-novel-2356	Pg_S2259.27-RA	2.5	2864-2880	1	Pg_S2259.27	Pg_S2259.27;Pg_S2259.27	GO:0000291,GO:0000932,GO:0001944,GO:0003676,GO:0004534,GO:0005829,GO:0005844,GO:0006397,GO:0006402,GO:0008270,GO:0009826,GO:0010286,GO:0010494,GO:0010587,GO:0031087,GO:0040029,GO:0051301,GO:0070370	K20553:ko04016
pgi-novel-2356	Pg_S1407.34-RA	2.5	1415-1431	1	Pg_S1407.34	Pg_S1407.34;Pg_S1407.34	GO:0000166,GO:0005085,GO:0005634,GO:0005737,GO:0006006,GO:0008928,GO:0009408,GO:0009753,GO:0010471,GO:0010472,GO:0010473,GO:0010474,GO:0010475,GO:0016787,GO:0019853,GO:0042742,GO:0052544,GO:0080046,GO:0080047,GO:0080048	K14190:ko00053
pgi-novel-2356	Pg_S2658.10-RA	2.5	904-920	1	Pg_S2658.10	Pg_S2658.10;Pg_S2658.10	GO:0000166,GO:0005085,GO:0005634,GO:0005737,GO:0006006,GO:0008928,GO:0009408,GO:0009753,GO:0010471,GO:0010472,GO:0010473,GO:0010474,GO:0010475,GO:0016787,GO:0019853,GO:0042742,GO:0052544,GO:0080046,GO:0080047,GO:0080048	K14190:ko00053
pgi-novel-2356	Pg_S0730.4-RA	2.5	835-851	1	Pg_S0730.4	Pg_S0730.4;Pg_S0730.4	GO:0000166,GO:0005085,GO:0005634,GO:0005737,GO:0006006,GO:0008928,GO:0009408,GO:0009753,GO:0010471,GO:0010472,GO:0010473,GO:0010474,GO:0010475,GO:0016787,GO:0019853,GO:0042742,GO:0052544,GO:0080046,GO:0080047,GO:0080048	K14190:ko00053
pgi-novel-2356	Pg_S4237.7-RA	2.5	180-197	1	Pg_S4237.7	Pg_S4237.7;Pg_S4237.7	GO:0005739,GO:0006397,GO:0009507	K07375:ko05130,ko04540,ko04145
pgi-novel-2356	Pg_S0720.4-RA	2.5	2095-2111	1	Pg_S0720.4	Pg_S0720.4;Pg_S0720.4	GO:0001650,GO:0005654,GO:0005694,GO:0005730,GO:0006351,GO:0006355,GO:0006364,GO:0030490,GO:0034455	K14548:ko03008
pgi-novel-2356	Pg_S5217.3-RA	2.5	1939-1955	1	Pg_S5217.3	Pg_S5217.3;Pg_S5217.3	GO:0001650,GO:0005654,GO:0005694,GO:0005730,GO:0006351,GO:0006355,GO:0006364,GO:0030490,GO:0034455	K14548:ko03008
pgi-novel-2356	Pg_S4289.2-RA	2.5	1936-1952	1	Pg_S4289.2	Pg_S4289.2;Pg_S4289.2	GO:0001650,GO:0005654,GO:0005694,GO:0005730,GO:0006351,GO:0006355,GO:0006364,GO:0030490,GO:0034455	K14548:ko03008
pgi-novel-2356	Pg_S1563.19-RA	2.5	892-908	1	Pg_S1563.19	Pg_S1563.19;Pg_S1563.19	GO:0005635,GO:0016021,GO:0031965	-
pgi-novel-2356	Pg_S7481.2-RA	2.5	442-458	1	Pg_S7481.2	Pg_S7481.2;Pg_S7481.2	GO:0005635,GO:0016021,GO:0031965	-
pgi-novel-2356	Pg_S2873.7-RA	2.5	99-115	1	Pg_S2873.7	Pg_S2873.7;Pg_S2873.7	GO:0003735,GO:0006412,GO:0009507,GO:0015934,GO:0019843	K02863:ko03010
pgi-novel-2356	Pg_S6435.1-RA	2.5	405-421	1	Pg_S6435.1	Pg_S6435.1;Pg_S6435.1	GO:0000470,GO:0003723,GO:0003735,GO:0005634,GO:0005739,GO:0006412,GO:0009507,GO:0009535,GO:0009570,GO:0009941,GO:0015934,GO:0016020,GO:0019843	K02863:ko03010
pgi-novel-2356	Pg_S0616.9-RA	2.5	405-421	1	Pg_S0616.9	Pg_S0616.9;Pg_S0616.9	GO:0000470,GO:0003723,GO:0003735,GO:0005634,GO:0005739,GO:0006412,GO:0009507,GO:0009535,GO:0009570,GO:0009941,GO:0015934,GO:0016020,GO:0019843	K02863:ko03010
pgi-novel-2356	Pg_S1631.1-RA	2.5	99-115	1	Pg_S1631.1	Pg_S1631.1;Pg_S1631.1	GO:0003735,GO:0006412,GO:0009507,GO:0015934,GO:0019843	K02863:ko03010
pgi-novel-2356	Pg_S3232.8-RA	3	985-1001	1	Pg_S3232.8	Pg_S3232.8;Pg_S3232.8	-	-
pgi-novel-2356	Pg_S3631.6-RA	3	4760-4776	1	Pg_S3631.6	Pg_S3631.6;Pg_S3631.6	GO:0000122,GO:0003677,GO:0003714,GO:0006351,GO:0016580,GO:0016922,GO:0046966	-
pgi-novel-2356	Pg_S4916.4-RA	3	1185-1201	1	Pg_S4916.4	Pg_S4916.4;Pg_S4916.4	GO:0005886,GO:0006865,GO:0009734,GO:0010588,GO:0015293,GO:0016021,GO:0048829	K13946:ko04075
pgi-novel-2356	Pg_S2025.4-RA	3	723-739	1	Pg_S2025.4	Pg_S2025.4;Pg_S2025.4	GO:0000054,GO:0003924,GO:0005525,GO:0005634,GO:0005635,GO:0005730,GO:0005737,GO:0005794,GO:0006606,GO:0007264,GO:0046686	K07936:ko03013,ko05169,ko05166,ko03008
pgi-novel-2356	Pg_S0388.21-RA	3	1185-1201	1	Pg_S0388.21	Pg_S0388.21;Pg_S0388.21	GO:0005886,GO:0006865,GO:0009734,GO:0010588,GO:0015293,GO:0016021,GO:0048829	K13946:ko04075
pgi-novel-2356	Pg_S4326.22-RA	3	1642-1658	1	Pg_S4326.22	Pg_S4326.22;Pg_S4326.22	GO:0005739,GO:0006189,GO:0006730,GO:0008864,GO:0009853,GO:0016742,GO:0046653	K01433:ko00670,ko00630
pgi-novel-2356	Pg_S0896.11-RA	3	378-394	1	Pg_S0896.11	Pg_S0896.11;Pg_S0896.11	GO:0000741,GO:0006810,GO:0009651,GO:0010197,GO:0016021	-
pgi-novel-2356	Pg_S6468.1-RA	3	96-112	1	Pg_S6468.1	Pg_S6468.1;Pg_S6468.1	GO:0000741,GO:0006810,GO:0009651,GO:0010197,GO:0016021	-
pgi-novel-2356	Pg_S3518.5-RA	3	378-394	1	Pg_S3518.5	Pg_S3518.5;Pg_S3518.5	GO:0005789,GO:0006605,GO:0015450,GO:0016021	K07342:ko05110,ko04141,ko04145,ko03060
pgi-novel-2356	Pg_S1311.31-RA	3	434-450	1	Pg_S1311.31	Pg_S1311.31;Pg_S1311.31	GO:0005739,GO:0006189,GO:0006730,GO:0008864,GO:0009853,GO:0016742,GO:0046653	K01433:ko00670,ko00630
pgi-novel-2356	Pg_S1745.11-RA	3	814-831	1	Pg_S1745.11	Pg_S1745.11;Pg_S1745.11	GO:0001666,GO:0005634,GO:0006351,GO:0006974,GO:0006979,GO:0009414,GO:0009611,GO:0009617,GO:0009620,GO:0009624,GO:0009733,GO:0009908,GO:0009909,GO:0009944,GO:0010073,GO:0010272,GO:0010393,GO:0030154,GO:0045892,GO:0045995,GO:0046898,GO:0048359,GO:0051512,GO:0071217,GO:0080001,GO:1902074,GO:1902183,GO:2000024	K03130:ko03022,ko05168
pgi-novel-2356	Pg_S1369.4-RA	3	1106-1123	1	Pg_S1369.4	Pg_S1369.4;Pg_S1369.4	GO:0000287,GO:0016114,GO:0034005,GO:0045338	K15803:ko00909
pgi-novel-2356	Pg_S6491.1-RA	3	1100-1117	1	Pg_S6491.1	Pg_S6491.1;Pg_S6491.1	GO:0000287,GO:0016114,GO:0034005,GO:0045338	K15803:ko00909
pgi-novel-2356	Pg_S0554.6-RA	3	485-502	1	Pg_S0554.6	Pg_S0554.6;Pg_S0554.6	GO:0000287,GO:0016114,GO:0034005,GO:0045338	K15803:ko00909
pgi-novel-2356	Pg_S6735.7-RA	3	3238-3254	1	Pg_S6735.7	Pg_S6735.7;Pg_S6735.7	-	-
pgi-novel-2356	Pg_S1348.20-RA	3	157-173	1	Pg_S1348.20	Pg_S1348.20;Pg_S1348.20	-	-
pgi-novel-2356	Pg_S6448.3-RA	3	142-158	1	Pg_S6448.3	Pg_S6448.3;Pg_S6448.3	-	-
pgi-novel-2356	Pg_S1658.5-RA	3	437-454	1	Pg_S1658.5	Pg_S1658.5;Pg_S1658.5	GO:0000060,GO:0005634,GO:0005737,GO:0006606,GO:0006607,GO:0006610,GO:0008139,GO:0008565,GO:0009507,GO:0031965,GO:0034399	K14293:ko03013
pgi-novel-2356	Pg_S0093.86-RA	3	2582-2598	1	Pg_S0093.86	Pg_S0093.86;Pg_S0093.86	GO:0005622,GO:0006777,GO:0008265,GO:0009000,GO:0009408,GO:0009409,GO:0009651,GO:0009688,GO:0009734,GO:0010118,GO:0016740,GO:0018315,GO:0030151,GO:0030170,GO:0042742,GO:0045037	-
pgi-novel-2356	Pg_S2128.2-RA	3	1468-1484	1	Pg_S2128.2	Pg_S2128.2;Pg_S2128.2	GO:0004871,GO:0005770,GO:0005886,GO:0009908,GO:0009911,GO:0010229,GO:0010540,GO:0016567,GO:0045176,GO:0048513,GO:0048825,GO:0048827	K15095:ko00902
pgi-novel-2356	Pg_S2208.18-RA	3	1468-1484	1	Pg_S2208.18	Pg_S2208.18;Pg_S2208.18	GO:0004871,GO:0005770,GO:0005886,GO:0009908,GO:0009911,GO:0010229,GO:0010540,GO:0016567,GO:0045176,GO:0048513,GO:0048825,GO:0048827	K15095:ko00902
pgi-novel-2356	Pg_S8476.1-RA	3	923-939	1	Pg_S8476.1	Pg_S8476.1;Pg_S8476.1	GO:0003677,GO:0005634,GO:0006351,GO:0006355,GO:0007275	-
pgi-novel-2356	Pg_S8837.3-RA	3	821-837	1	Pg_S8837.3	Pg_S8837.3;Pg_S8837.3	GO:0003677,GO:0003700,GO:0005634,GO:0006351,GO:0006355,GO:0007275,GO:2000032	-
pgi-novel-2356	Pg_S1758.6-RA	3	1847-1864	1	Pg_S1758.6	Pg_S1758.6;Pg_S1758.6	-	-
pgi-novel-2356	Pg_S4931.6-RA	3	1634-1649	1	Pg_S4931.6	Pg_S4931.6;Pg_S4931.6	-	-
pgi-novel-2356	Pg_S2580.12-RA	3	1256-1271	1	Pg_S2580.12	Pg_S2580.12;Pg_S2580.12	-	-
pgi-novel-2356	Pg_S4471.1-RA	3	1664-1679	1	Pg_S4471.1	Pg_S4471.1;Pg_S4471.1	GO:0006813,GO:0015299,GO:0016021	-
pgi-novel-2356	Pg_S3326.5-RA	3	1619-1634	1	Pg_S3326.5	Pg_S3326.5;Pg_S3326.5	GO:0006813,GO:0015299,GO:0016021	-
pgi-novel-2356	Pg_S2692.7-RA	3	691-707	1	Pg_S2692.7	Pg_S2692.7;Pg_S2692.7	GO:0009686,GO:0016707,GO:0046872	K04124:ko00904
pgi-novel-2356	Pg_S0403.11-RA	3	208-224	1	Pg_S0403.11	Pg_S0403.11;Pg_S0403.11	GO:0009686,GO:0016707,GO:0046872	K04124:ko00904
pgi-novel-2356	Pg_S2846.2-RA	3	336-353	1	Pg_S2846.2	Pg_S2846.2;Pg_S2846.2	-	-
pgi-novel-2356	Pg_S1580.5-RA	3	170-187	1	Pg_S1580.5	Pg_S1580.5;Pg_S1580.5	-	-
pgi-novel-2356	Pg_S3767.13-RA	3	1156-1172	1	Pg_S3767.13	Pg_S3767.13;Pg_S3767.13	GO:0004177,GO:0005829,GO:0009507,GO:0016787	K01259:ko00330
pgi-novel-2356	Pg_S2606.5-RA	3	1156-1172	1	Pg_S2606.5	Pg_S2606.5;Pg_S2606.5	GO:0004177,GO:0005829,GO:0009507,GO:0016787	K01259:ko00330
pgi-novel-2356	Pg_S5847.5-RA	3	952-968	1	Pg_S5847.5	Pg_S5847.5;Pg_S5847.5	-	-
pgi-novel-2356	Pg_S0682.19-RA	3	2252-2267	1	Pg_S0682.19	Pg_S0682.19;Pg_S0682.19	-	-
pgi-novel-2356	Pg_S5750.3-RA	3	2252-2267	1	Pg_S5750.3	Pg_S5750.3;Pg_S5750.3	-	-
pgi-novel-2356	Pg_S3174.5-RA	3	1096-1111	1	Pg_S3174.5	Pg_S3174.5;Pg_S3174.5	GO:0004672,GO:0005524,GO:0016021	K13430:ko04626
pgi-novel-2356	Pg_S0659.14-RA	3	1207-1222	1	Pg_S0659.14	Pg_S0659.14;Pg_S0659.14	GO:0004672,GO:0005524,GO:0016021	K13436:ko04626
pgi-novel-2356	Pg_S2672.33-RA	3	470-485	1	Pg_S2672.33	Pg_S2672.33;Pg_S2672.33	-	-
pgi-novel-2356	Pg_S5395.11-RA	3	200-215	1	Pg_S5395.11	Pg_S5395.11;Pg_S5395.11	-	-
pgi-novel-2356	Pg_S7002.1-RA	3	267-282	1	Pg_S7002.1	Pg_S7002.1;Pg_S7002.1	GO:0000943,GO:0003677,GO:0003723,GO:0003887,GO:0003964,GO:0004190,GO:0004523,GO:0004540,GO:0005524,GO:0005634,GO:0005737,GO:0006310,GO:0008233,GO:0008270,GO:0015074,GO:0019076,GO:0032197	K20217:ko04120
pgi-novel-2356	Pg_S1345.23-RA	3	31-47	1	Pg_S1345.23	Pg_S1345.23;Pg_S1345.23	GO:0016021,GO:0017022	-
pgi-novel-2356	Pg_S2428.19-RA	3	31-47	1	Pg_S2428.19	Pg_S2428.19;Pg_S2428.19	GO:0016021,GO:0017022	-
pgi-novel-2356	Pg_S0781.9-RA	3.5	862-878	1	Pg_S0781.9	Pg_S0781.9;Pg_S0781.9	-	K09503:ko04141
pgi-novel-2356	Pg_S1171.19-RA	3.5	862-878	1	Pg_S1171.19	Pg_S1171.19;Pg_S1171.19	-	K09503:ko04141
pgi-novel-2356	Pg_S5574.8-RA	3.5	93-109	1	Pg_S5574.8	Pg_S5574.8;Pg_S5574.8	GO:0005618,GO:0005737,GO:0009016,GO:0009089,GO:0030170	K15849:ko00950,ko00400,ko00350,ko01230,ko00360,ko00960
pgi-novel-2356	Pg_S0488.69-RA	3.5	2093-2109	1	Pg_S0488.69	Pg_S0488.69;Pg_S0488.69	-	-
pgi-novel-2356	Pg_S4342.18-RA	3.5	589-605	1	Pg_S4342.18	Pg_S4342.18;Pg_S4342.18	GO:0005576,GO:0005618,GO:0030599,GO:0042545,GO:0045330,GO:0045490,GO:0046910,GO:0071944	K01051:ko00040,ko00500
pgi-novel-2356	Pg_S0144.17-RA	3.5	589-605	1	Pg_S0144.17	Pg_S0144.17;Pg_S0144.17	GO:0005576,GO:0005618,GO:0030599,GO:0042545,GO:0045330,GO:0045490,GO:0046910,GO:0071944	K01051:ko00040,ko00500
pgi-novel-2356	Pg_S0341.10-RA	3.5	565-581	1	Pg_S0341.10	Pg_S0341.10;Pg_S0341.10	GO:0005576,GO:0005618,GO:0030599,GO:0042545,GO:0045330,GO:0045490,GO:0046910,GO:0071944	K01051:ko00040,ko00500
pgi-novel-2356	Pg_S5355.5-RA	3.5	25-41	1	Pg_S5355.5	Pg_S5355.5;Pg_S5355.5	GO:0004497,GO:0005506,GO:0016021,GO:0016705,GO:0020037	K09755:ko00940
pgi-novel-2356	Pg_S3339.10-RA	3.5	816-832	1	Pg_S3339.10	Pg_S3339.10;Pg_S3339.10	GO:0003677,GO:0003700,GO:0005634,GO:0006351,GO:0006355	K07953:ko05134,ko04141
pgi-novel-2356	Pg_S2940.12-RA	3.5	809-826	1	Pg_S2940.12	Pg_S2940.12;Pg_S2940.12	GO:0005618,GO:0030599,GO:0042545,GO:0045330,GO:0045488,GO:0045490,GO:0050829	K01051:ko00040,ko00500
pgi-novel-2356	Pg_S7062.5-RA	3.5	809-826	1	Pg_S7062.5	Pg_S7062.5;Pg_S7062.5	GO:0005618,GO:0030599,GO:0042545,GO:0045330,GO:0045488,GO:0045490,GO:0050829	K01051:ko00040,ko00500
pgi-novel-2356	Pg_S1945.18-RA	3.5	146-162	1	Pg_S1945.18	Pg_S1945.18;Pg_S1945.18	GO:0003677,GO:0003723,GO:0003887,GO:0003964,GO:0004190,GO:0004519,GO:0006310,GO:0015074,GO:0046872	K16196:ko04141,ko05160,ko05168,ko05164,ko05169,ko05162
pgi-novel-2356	Pg_S0804.15-RA	3.5	146-162	1	Pg_S0804.15	Pg_S0804.15;Pg_S0804.15	GO:0003677,GO:0003723,GO:0003887,GO:0003964,GO:0004190,GO:0004519,GO:0005634,GO:0006310,GO:0015074,GO:0046872	K16196:ko04141,ko05160,ko05168,ko05164,ko05169,ko05162
pgi-novel-2356	Pg_S2579.3-RA	3.5	1050-1066	1	Pg_S2579.3	Pg_S2579.3;Pg_S2579.3	GO:0005768,GO:0005769,GO:0005794,GO:0005802,GO:0005886,GO:0008810,GO:0009504,GO:0009735,GO:0009826,GO:0016021,GO:0030244,GO:0030245,GO:0042538,GO:0043622,GO:0048367,GO:0071555	K01179:ko00500
pgi-novel-2356	Pg_S0544.45-RA	3.5	1050-1066	1	Pg_S0544.45	Pg_S0544.45;Pg_S0544.45	GO:0005768,GO:0005769,GO:0005794,GO:0005802,GO:0005886,GO:0008810,GO:0009504,GO:0009735,GO:0009826,GO:0016021,GO:0030244,GO:0030245,GO:0042538,GO:0043622,GO:0048367,GO:0071555	K01179:ko00500
pgi-novel-2356	Pg_S2472.12-RA	3.5	1018-1034	1	Pg_S2472.12	Pg_S2472.12;Pg_S2472.12	GO:0005886,GO:0006810,GO:0016021,GO:0022857	-
pgi-novel-2356	Pg_S1601.4-RA	3.5	146-162	1	Pg_S1601.4	Pg_S1601.4;Pg_S1601.4	GO:0003676,GO:0003964,GO:0004190,GO:0004519,GO:0015074	K01191:ko00511
pgi-novel-2356	Pg_S3082.19-RA	3.5	2110-2126	1	Pg_S3082.19	Pg_S3082.19;Pg_S3082.19	-	-
pgi-novel-2356	Pg_S0280.31-RA	3.5	2582-2598	1	Pg_S0280.31	Pg_S0280.31;Pg_S0280.31	GO:0005622,GO:0006777,GO:0008265,GO:0009000,GO:0009408,GO:0009409,GO:0009651,GO:0009688,GO:0009734,GO:0010118,GO:0016740,GO:0018315,GO:0030151,GO:0030170,GO:0042742,GO:0045037	-
pgi-novel-2356	Pg_S4590.7-RA	3.5	1229-1245	1	Pg_S4590.7	Pg_S4590.7;Pg_S4590.7	-	-
pgi-novel-2356	Pg_S3082.17-RA	3.5	1232-1248	1	Pg_S3082.17	Pg_S3082.17;Pg_S3082.17	-	-
pgi-novel-2356	Pg_S0479.3-RA	3.5	416-432	1	Pg_S0479.3	Pg_S0479.3;Pg_S0479.3	GO:0003677,GO:0003723,GO:0003887,GO:0003964,GO:0004190,GO:0004519,GO:0006310,GO:0015074,GO:0046872	K20217:ko04120
pgi-novel-2356	Pg_S0350.2-RA	3.5	392-408	1	Pg_S0350.2	Pg_S0350.2;Pg_S0350.2	-	-
pgi-novel-2356	Pg_S0761.19-RA	3.5	325-341	1	Pg_S0761.19	Pg_S0761.19;Pg_S0761.19	-	K12447:ko00520,ko00053,ko00040,ko00052
pgi-novel-2356	Pg_S2179.19-RA	3.5	653-669	1	Pg_S2179.19	Pg_S2179.19;Pg_S2179.19	GO:0003676,GO:0004190,GO:0005524,GO:0008270,GO:0015074	K01535:ko00190
pgi-novel-2356	Pg_S5622.3-RA	3.5	858-874	1	Pg_S5622.3	Pg_S5622.3;Pg_S5622.3	GO:0004674,GO:0005524,GO:0005886,GO:0006952,GO:0009506,GO:0010193,GO:0016021,GO:0046777	K01183:ko00520
pgi-novel-2356	Pg_S2973.21-RA	3.5	437-453	1	Pg_S2973.21	Pg_S2973.21;Pg_S2973.21	GO:0001944,GO:0003677,GO:0003700,GO:0005634,GO:0006351,GO:0009873,GO:0010200,GO:0050832,GO:0051301	K14517:ko04075
pgi-novel-2356	Pg_S1913.1-RA	3.5	267-283	1	Pg_S1913.1	Pg_S1913.1;Pg_S1913.1	GO:0003677,GO:0005634,GO:0006351,GO:0006355,GO:0009585,GO:0009740,GO:0009753,GO:0009867,GO:0048443,GO:0080086	K02947:ko03010
pgi-novel-2356	Pg_S6591.9-RA	3.5	1219-1234	1	Pg_S6591.9	Pg_S6591.9;Pg_S6591.9	GO:0000166,GO:0003723,GO:0045836,GO:0045927,GO:0051321	-
pgi-novel-2356	Pg_S0804.61-RA	3.5	1098-1113	1	Pg_S0804.61	Pg_S0804.61;Pg_S0804.61	GO:0000166,GO:0003723,GO:0045836,GO:0045927,GO:0051321	-
pgi-novel-2356	Pg_S5765.11-RA	3.5	830-845	1	Pg_S5765.11	Pg_S5765.11;Pg_S5765.11	-	K03013:ko00230,ko00240,ko05169,ko03020,ko04623,ko05016
pgi-novel-2356	Pg_S6044.13-RA	3.5	462-477	1	Pg_S6044.13	Pg_S6044.13;Pg_S6044.13	-	-
pgi-novel-2356	Pg_S0134.14-RA	3.5	128-144	1	Pg_S0134.14	Pg_S0134.14;Pg_S0134.14	-	-
pgi-novel-2356	Pg_S7707.1-RA	3.5	17-33	1	Pg_S7707.1	Pg_S7707.1;Pg_S7707.1	-	-
pgi-novel-2356	Pg_S0327.52-RA	3.5	2600-2616	1	Pg_S0327.52	Pg_S0327.52;Pg_S0327.52	GO:0001731,GO:0002183,GO:0003743,GO:0005852,GO:0006446,GO:0016282,GO:0033290	-
pgi-novel-2356	Pg_S1974.14-RA	3.5	487-503	1	Pg_S1974.14	Pg_S1974.14;Pg_S1974.14	GO:0005634,GO:0005730,GO:0005737,GO:0005829,GO:0006281,GO:0006351,GO:0006355,GO:0009908,GO:0010224,GO:0030154,GO:0046872,GO:0080008	K13341:ko04146
pgi-novel-2356	Pg_S0895.28-RA	3.5	373-389	1	Pg_S0895.28	Pg_S0895.28;Pg_S0895.28	GO:0005634,GO:0005730,GO:0005737,GO:0005829,GO:0006281,GO:0006351,GO:0006355,GO:0009908,GO:0010224,GO:0030154,GO:0046872,GO:0080008	K13341:ko04146
pgi-novel-2356	Pg_S0472.50-RA	3.5	1463-1479	1	Pg_S0472.50	Pg_S0472.50;Pg_S0472.50	GO:0004622,GO:0005811,GO:0016021,GO:0016042,GO:0044255,GO:0055088	-
pgi-novel-2356	Pg_S0602.19-RA	3.5	2040-2056	1	Pg_S0602.19	Pg_S0602.19;Pg_S0602.19	GO:0004672,GO:0005524,GO:0005829,GO:0005886,GO:0016021	K20718:ko04016
pgi-novel-2356	Pg_S0577.11-RA	3.5	1244-1260	1	Pg_S0577.11	Pg_S0577.11;Pg_S0577.11	GO:0004518,GO:0005634,GO:0005737,GO:0005813,GO:0046872	-
pgi-novel-2356	Pg_S1615.34-RA	3.5	1256-1272	1	Pg_S1615.34	Pg_S1615.34;Pg_S1615.34	GO:0004518,GO:0005634,GO:0005737,GO:0005813,GO:0046872	-
pgi-novel-2356	Pg_S0341.12-RA	3.5	502-518	1	Pg_S0341.12	Pg_S0341.12;Pg_S0341.12	GO:0005576,GO:0005618,GO:0030599,GO:0042545,GO:0045330,GO:0045490,GO:0046910,GO:0071944	K01051:ko00040,ko00500
pgi-novel-2356	Pg_S0767.6-RA	3.5	42-58	1	Pg_S0767.6	Pg_S0767.6;Pg_S0767.6	GO:0005886,GO:0009793,GO:0010183,GO:0016021	-
pgi-novel-2356	Pg_S6296.2-RA	3.5	1032-1049	1	Pg_S6296.2	Pg_S6296.2;Pg_S6296.2	GO:0005739,GO:0006397,GO:0009507	K07375:ko05130,ko04540,ko04145
pgi-novel-2356	Pg_S2199.9-RA	3.5	648-665	1	Pg_S2199.9	Pg_S2199.9;Pg_S2199.9	GO:0005739	K07375:ko05130,ko04540,ko04145
pgi-novel-2356	Pg_S2568.6-RA	3.5	648-665	1	Pg_S2568.6	Pg_S2568.6;Pg_S2568.6	GO:0005739	K07375:ko05130,ko04540,ko04145
pgi-novel-2356	Pg_S3718.18-RA	3.5	648-665	1	Pg_S3718.18	Pg_S3718.18;Pg_S3718.18	GO:0005739	K07375:ko05130,ko04540,ko04145
pgi-novel-2356	Pg_S2568.4-RA	3.5	645-662	1	Pg_S2568.4	Pg_S2568.4;Pg_S2568.4	GO:0005739	K07375:ko05130,ko04540,ko04145
pgi-novel-2356	Pg_S3747.14-RA	3.5	639-656	1	Pg_S3747.14	Pg_S3747.14;Pg_S3747.14	GO:0005739	K07375:ko05130,ko04540,ko04145
pgi-novel-2356	Pg_S1881.16-RA	3.5	627-644	1	Pg_S1881.16	Pg_S1881.16;Pg_S1881.16	GO:0005739	K07375:ko05130,ko04540,ko04145
pgi-novel-2356	Pg_S1536.2-RA	3.5	696-713	1	Pg_S1536.2	Pg_S1536.2;Pg_S1536.2	GO:0005739	K07375:ko05130,ko04540,ko04145
pgi-novel-2356	Pg_S3718.4-RA	3.5	576-593	1	Pg_S3718.4	Pg_S3718.4;Pg_S3718.4	GO:0005739,GO:0006397,GO:0009507	K07375:ko05130,ko04540,ko04145
pgi-novel-2356	Pg_S0958.2-RA	3.5	378-395	1	Pg_S0958.2	Pg_S0958.2;Pg_S0958.2	GO:0005739	K07375:ko05130,ko04540,ko04145
pgi-novel-2356	Pg_S5843.8-RA	3.5	369-386	1	Pg_S5843.8	Pg_S5843.8;Pg_S5843.8	GO:0005739	K07375:ko05130,ko04540,ko04145
pgi-novel-2356	Pg_S2568.3-RA	3.5	369-386	1	Pg_S2568.3	Pg_S2568.3;Pg_S2568.3	GO:0005739	K07375:ko05130,ko04540,ko04145
pgi-novel-2356	Pg_S6893.4-RA	3.5	387-404	1	Pg_S6893.4	Pg_S6893.4;Pg_S6893.4	GO:0005739	K07375:ko05130,ko04540,ko04145
pgi-novel-2356	Pg_S1881.26-RA	3.5	369-386	1	Pg_S1881.26	Pg_S1881.26;Pg_S1881.26	GO:0005739	K07375:ko05130,ko04540,ko04145
pgi-novel-2356	Pg_S3075.6-RA	3.5	369-386	1	Pg_S3075.6	Pg_S3075.6;Pg_S3075.6	GO:0005739	K07375:ko05130,ko04540,ko04145
pgi-novel-2356	Pg_S3747.2-RA	3.5	180-197	1	Pg_S3747.2	Pg_S3747.2;Pg_S3747.2	GO:0000966,GO:0003723,GO:0005739	K15397:ko00062
pgi-novel-2356	Pg_S2568.2-RA	3.5	180-197	1	Pg_S2568.2	Pg_S2568.2;Pg_S2568.2	GO:0005739,GO:0006397,GO:0009507	K07375:ko05130,ko04540,ko04145
pgi-novel-2356	Pg_S3747.12-RA	3.5	180-197	1	Pg_S3747.12	Pg_S3747.12;Pg_S3747.12	GO:0005739	K07375:ko05130,ko04540,ko04145
pgi-novel-2356	Pg_S3718.16-RA	3.5	180-197	1	Pg_S3718.16	Pg_S3718.16;Pg_S3718.16	GO:0005739,GO:0006397,GO:0009507	K07375:ko05130,ko04540,ko04145
pgi-novel-2356	Pg_S3747.13-RA	3.5	180-197	1	Pg_S3747.13	Pg_S3747.13;Pg_S3747.13	GO:0005739,GO:0006397,GO:0009507	K07375:ko05130,ko04540,ko04145
pgi-novel-2356	Pg_S6893.8-RA	3.5	27-44	1	Pg_S6893.8	Pg_S6893.8;Pg_S6893.8	GO:0005739	K07375:ko05130,ko04540,ko04145
pgi-novel-2356	Pg_S4237.9-RA	3.5	180-197	1	Pg_S4237.9	Pg_S4237.9;Pg_S4237.9	GO:0005739,GO:0006397,GO:0009507	K07375:ko05130,ko04540,ko04145
pgi-novel-2356	Pg_S3489.3-RA	3.5	675-692	1	Pg_S3489.3	Pg_S3489.3;Pg_S3489.3	GO:0000966,GO:0003723,GO:0005739	K07375:ko05130,ko04540,ko04145
pgi-novel-2356	Pg_S3747.3-RA	3.5	180-197	1	Pg_S3747.3	Pg_S3747.3;Pg_S3747.3	GO:0005739	K07375:ko05130,ko04540,ko04145
pgi-novel-2356	Pg_S3718.10-RA	3.5	369-386	1	Pg_S3718.10	Pg_S3718.10;Pg_S3718.10	GO:0005739	K07375:ko05130,ko04540,ko04145
pgi-novel-2356	Pg_S3718.7-RA	3.5	369-386	1	Pg_S3718.7	Pg_S3718.7;Pg_S3718.7	GO:0005739	K07375:ko05130,ko04540,ko04145
pgi-novel-2356	Pg_S1954.4-RA	3.5	180-197	1	Pg_S1954.4	Pg_S1954.4;Pg_S1954.4	GO:0005739	K07375:ko05130,ko04540,ko04145
pgi-novel-2356	Pg_S1881.6-RA	3.5	27-44	1	Pg_S1881.6	Pg_S1881.6;Pg_S1881.6	-	K07375:ko05130,ko04540,ko04145
pgi-novel-2356	Pg_S1815.7-RA	3.5	223-240	1	Pg_S1815.7	Pg_S1815.7;Pg_S1815.7	GO:0005739,GO:0005747,GO:0006120,GO:0006979,GO:0008137,GO:0008270,GO:0051537	K03943:ko04932,ko05010,ko05012,ko00190,ko05016
pgi-novel-2356	Pg_S0093.13-RA	3.5	223-240	1	Pg_S0093.13	Pg_S0093.13;Pg_S0093.13	GO:0005739,GO:0005747,GO:0006120,GO:0006979,GO:0008137,GO:0008270,GO:0051537	K03943:ko04932,ko05010,ko05012,ko00190,ko05016
pgi-novel-2356	Pg_S6893.2-RA	3.5	387-404	1	Pg_S6893.2	Pg_S6893.2;Pg_S6893.2	GO:0005739	K00726:ko00510,ko00513
pgi-novel-2356	Pg_S6296.5-RA	3.5	207-224	1	Pg_S6296.5	Pg_S6296.5;Pg_S6296.5	-	K07375:ko05130,ko04540,ko04145
pgi-novel-2356	Pg_S0833.1-RA	3.5	207-224	1	Pg_S0833.1	Pg_S0833.1;Pg_S0833.1	-	K07375:ko05130,ko04540,ko04145
pgi-novel-2356	Pg_S1144.2-RA	3.5	643-659	1	Pg_S1144.2	Pg_S1144.2;Pg_S1144.2	GO:0003700,GO:0005634,GO:0006351,GO:0006355,GO:0009414,GO:0009651,GO:0009737,GO:0009738,GO:0009739,GO:0009845,GO:0010182,GO:0010187,GO:0010200,GO:0043565,GO:0045893,GO:0048316	K14432:ko04075
pgi-novel-2356	Pg_S6063.1-RA	3.5	1256-1271	1	Pg_S6063.1	Pg_S6063.1;Pg_S6063.1	GO:0006904,GO:0031902,GO:0043234	K12479:ko04144
pgi-novel-2356	Pg_S3382.2-RA	3.5	910-925	1	Pg_S3382.2	Pg_S3382.2;Pg_S3382.2	GO:0006904,GO:0031902,GO:0043234	K12479:ko04144
pgi-novel-2356	Pg_S0619.1-RA	4	1135-1151	1	Pg_S0619.1	Pg_S0619.1;Pg_S0619.1	-	-
pgi-novel-2356	Pg_S6367.1-RA	4	1018-1034	1	Pg_S6367.1	Pg_S6367.1;Pg_S6367.1	-	-
pgi-novel-2356	Pg_S0857.52-RA	4	559-575	1	Pg_S0857.52	Pg_S0857.52;Pg_S0857.52	GO:0004601,GO:0005509,GO:0016021,GO:0050664	K13447:ko04626
pgi-novel-2356	Pg_S3824.13-RA	4	559-575	1	Pg_S3824.13	Pg_S3824.13;Pg_S3824.13	GO:0004601,GO:0005509,GO:0016021,GO:0050664	K13447:ko04626
pgi-novel-2356	Pg_S0843.14-RA	4	2238-2254	1	Pg_S0843.14	Pg_S0843.14;Pg_S0843.14	GO:0003677,GO:0004386,GO:0005524,GO:0005634,GO:1902185	K10841:ko03420
pgi-novel-2356	Pg_S1684.5-RA	4	2154-2170	1	Pg_S1684.5	Pg_S1684.5;Pg_S1684.5	GO:0003677,GO:0004386,GO:0005524,GO:0005634,GO:1902185	K10841:ko03420
pgi-novel-2356	Pg_S5871.4-RA	4	1292-1308	1	Pg_S5871.4	Pg_S5871.4;Pg_S5871.4	GO:0000139,GO:0000301,GO:0005654,GO:0005737,GO:0005794,GO:0005801,GO:0005886,GO:0006486,GO:0006886,GO:0006888,GO:0006890,GO:0006891,GO:0007030,GO:0008565,GO:0017119,GO:0032580,GO:0032588,GO:0033365,GO:0050821	-
pgi-novel-2356	Pg_S3042.25-RA	4	1493-1509	1	Pg_S3042.25	Pg_S3042.25;Pg_S3042.25	GO:0000139,GO:0005768,GO:0005794,GO:0005802,GO:0016021,GO:0016757,GO:0071555,GO:0080147	-
pgi-novel-2356	Pg_S4844.11-RA	4	861-877	1	Pg_S4844.11	Pg_S4844.11;Pg_S4844.11	GO:0000139,GO:0000301,GO:0005654,GO:0005737,GO:0005794,GO:0005801,GO:0005886,GO:0006486,GO:0006886,GO:0006888,GO:0006890,GO:0006891,GO:0007030,GO:0008565,GO:0017119,GO:0032580,GO:0032588,GO:0033365,GO:0050821	-
pgi-novel-2356	Pg_S0605.4-RA	4	2471-2487	1	Pg_S0605.4	Pg_S0605.4;Pg_S0605.4	GO:0005524,GO:0005886,GO:0006855,GO:0016021,GO:0042335,GO:0042626	K05681:ko04976,ko02010
pgi-novel-2356	Pg_S8731.1-RA	4	2317-2333	1	Pg_S8731.1	Pg_S8731.1;Pg_S8731.1	GO:0005524,GO:0005886,GO:0006855,GO:0016021,GO:0042335,GO:0042626	K05681:ko04976,ko02010
pgi-novel-2356	Pg_S6438.6-RA	4	1390-1406	1	Pg_S6438.6	Pg_S6438.6;Pg_S6438.6	GO:0005507,GO:0005576,GO:0008447	K00423:ko00053
pgi-novel-2356	Pg_S0664.24-RA	4	1273-1289	1	Pg_S0664.24	Pg_S0664.24;Pg_S0664.24	GO:0005507,GO:0005576,GO:0008447	K00423:ko00053
pgi-novel-2356	Pg_S1444.10-RA	4	490-506	1	Pg_S1444.10	Pg_S1444.10;Pg_S1444.10	GO:0003677,GO:0003723,GO:0003887,GO:0003964,GO:0004190,GO:0004519,GO:0006310,GO:0015074,GO:0046872	K16196:ko04141,ko05160,ko05168,ko05164,ko05169,ko05162
pgi-novel-2356	Pg_S2377.17-RA	4	2195-2211	1	Pg_S2377.17	Pg_S2377.17;Pg_S2377.17	GO:0006914	-
pgi-novel-2356	Pg_S1178.3-RA	4	2195-2211	1	Pg_S1178.3	Pg_S1178.3;Pg_S1178.3	GO:0006914	-
pgi-novel-2356	Pg_S0061.10-RA	4	2023-09-25	1	Pg_S0061.10	Pg_S0061.10;Pg_S0061.10	GO:0004769,GO:0006694,GO:0008203,GO:0009405,GO:0016995	K01052:ko00100,ko04142
pgi-novel-2356	Pg_S2805.1-RA	4	736-752	1	Pg_S2805.1	Pg_S2805.1;Pg_S2805.1	GO:0003677,GO:0003886,GO:0005634,GO:0005654,GO:0006306,GO:0009008,GO:0016458,GO:0050832,GO:0051567	K01191:ko00511
pgi-novel-2356	Pg_S7123.1-RA	4	1318-1334	1	Pg_S7123.1	Pg_S7123.1;Pg_S7123.1	GO:0005618,GO:0016021,GO:0030599,GO:0042545,GO:0045330,GO:0045490,GO:0046910,GO:0071944	K01051:ko00040,ko00500
pgi-novel-2356	Pg_S3904.13-RA	4	1318-1334	1	Pg_S3904.13	Pg_S3904.13;Pg_S3904.13	GO:0005618,GO:0016021,GO:0030599,GO:0042545,GO:0045330,GO:0045490,GO:0046910,GO:0071944	K01051:ko00040,ko00500
pgi-novel-2356	Pg_S2848.16-RA	4	46-62	1	Pg_S2848.16	Pg_S2848.16;Pg_S2848.16	GO:0003677,GO:0005634,GO:0006351,GO:0006355	K14486:ko04075
pgi-novel-2356	Pg_S4321.14-RA	4	1022-1038	1	Pg_S4321.14	Pg_S4321.14;Pg_S4321.14	GO:0005524,GO:0005829,GO:0019509,GO:0042802,GO:0046522,GO:0071281,GO:0071369,GO:0071732	K00899:ko00270
pgi-novel-2356	Pg_S5100.1-RA	4	135-151	1	Pg_S5100.1	Pg_S5100.1;Pg_S5100.1	GO:0005739	K12447:ko00520,ko00053,ko00040,ko00052
pgi-novel-2356	Pg_S0663.1-RA	4	345-361	1	Pg_S0663.1	Pg_S0663.1;Pg_S0663.1	GO:0008152,GO:0052689	-
pgi-novel-2356	Pg_S1939.9-RA	4	621-638	1	Pg_S1939.9	Pg_S1939.9;Pg_S1939.9	-	K14409:ko03015
pgi-novel-2356	Pg_S3571.8-RA	4	579-596	1	Pg_S3571.8	Pg_S3571.8;Pg_S3571.8	-	K14409:ko03015
pgi-novel-2356	Pg_S2354.15-RA	4	443-460	1	Pg_S2354.15	Pg_S2354.15;Pg_S2354.15	GO:0000060,GO:0005634,GO:0005737,GO:0006606,GO:0006607,GO:0006610,GO:0008139,GO:0008565,GO:0009507,GO:0031965,GO:0034399	K14293:ko03013
pgi-novel-2356	Pg_S3508.1-RA	4	557-574	1	Pg_S3508.1	Pg_S3508.1;Pg_S3508.1	-	-
pgi-novel-2356	Pg_S3384.2-RA	4	219-236	1	Pg_S3384.2	Pg_S3384.2;Pg_S3384.2	-	K14409:ko03015
pgi-novel-2356	Pg_S0009.14-RA	4	797-813	1	Pg_S0009.14	Pg_S0009.14;Pg_S0009.14	GO:0005622,GO:0005794,GO:0006623,GO:0019898,GO:0045053	-
pgi-novel-2356	Pg_S0067.10-RA	4	797-813	1	Pg_S0067.10	Pg_S0067.10;Pg_S0067.10	GO:0005622,GO:0005794,GO:0006623,GO:0019898,GO:0045053	-
pgi-novel-2356	Pg_S6789.3-RA	4	3378-3394	1	Pg_S6789.3	Pg_S6789.3;Pg_S6789.3	GO:0005524,GO:0005886,GO:0008361,GO:0009506,GO:0009624,GO:0009637,GO:0009639,GO:0009640,GO:0009733,GO:0009734,GO:0009926,GO:0009958,GO:0010315,GO:0010328,GO:0010329,GO:0016021,GO:0042626,GO:0043481,GO:0048443	K05658:ko04976,ko02010,ko05206
pgi-novel-2356	Pg_S2490.1-RA	4	3378-3394	1	Pg_S2490.1	Pg_S2490.1;Pg_S2490.1	GO:0005524,GO:0005886,GO:0008361,GO:0009506,GO:0009624,GO:0009637,GO:0009639,GO:0009640,GO:0009733,GO:0009734,GO:0009926,GO:0009958,GO:0010315,GO:0010328,GO:0010329,GO:0016021,GO:0042626,GO:0043481,GO:0048443	K05658:ko04976,ko02010,ko05206
pgi-novel-2356	Pg_S1913.22-RA	4	2582-2598	1	Pg_S1913.22	Pg_S1913.22;Pg_S1913.22	GO:0005622,GO:0006777,GO:0008265,GO:0009000,GO:0009408,GO:0009409,GO:0009651,GO:0009688,GO:0009734,GO:0010118,GO:0016740,GO:0018315,GO:0030151,GO:0030170,GO:0042742,GO:0045037	-
pgi-novel-2356	Pg_S1444.11-RA	4	817-833	1	Pg_S1444.11	Pg_S1444.11;Pg_S1444.11	GO:0000166,GO:0003730,GO:0005634,GO:0005654,GO:0005681,GO:0005737,GO:0005783,GO:0006397,GO:0007623,GO:0008380,GO:0016020,GO:0030529,GO:0043025,GO:0045727,GO:0048027,GO:0070937,GO:0071204,GO:0090367,GO:1990635	K13126:ko03018,ko03013,ko03015
pgi-novel-2356	Pg_S4464.10-RA	4	817-833	1	Pg_S4464.10	Pg_S4464.10;Pg_S4464.10	GO:0000166,GO:0003730,GO:0005634,GO:0005654,GO:0005681,GO:0005737,GO:0005783,GO:0006397,GO:0007623,GO:0008380,GO:0016020,GO:0030529,GO:0043025,GO:0045727,GO:0048027,GO:0070937,GO:0071204,GO:0090367,GO:1990635	K13126:ko03018,ko03013,ko03015
pgi-novel-2356	Pg_S1115.1-RA	4	1181-1197	1	Pg_S1115.1	Pg_S1115.1;Pg_S1115.1	GO:0004674,GO:0005524,GO:0005622,GO:0005737,GO:0005886,GO:0016301,GO:0018105,GO:0035556	K14502:ko04075
pgi-novel-2356	Pg_S0268.9-RA	4	918-934	1	Pg_S0268.9	Pg_S0268.9;Pg_S0268.9	GO:0003677,GO:0003700,GO:0005634,GO:0006351,GO:0006355,GO:0009793,GO:0010431	-
pgi-novel-2356	Pg_S3546.3-RA	4	859-875	1	Pg_S3546.3	Pg_S3546.3;Pg_S3546.3	GO:0045824,GO:0046872	-
pgi-novel-2356	Pg_S5589.4-RA	4	712-728	1	Pg_S5589.4	Pg_S5589.4;Pg_S5589.4	GO:0045824,GO:0046872	-
pgi-novel-2356	Pg_S6636.5-RA	4	665-681	1	Pg_S6636.5	Pg_S6636.5;Pg_S6636.5	GO:0003677,GO:0003700,GO:0005634,GO:0006351,GO:0006355,GO:0009793,GO:0010431	-
pgi-novel-2356	Pg_S1886.6-RA	4	202-218	1	Pg_S1886.6	Pg_S1886.6;Pg_S1886.6	GO:0005576	-
pgi-novel-2356	Pg_S2022.15-RA	4	136-152	1	Pg_S2022.15	Pg_S2022.15;Pg_S2022.15	GO:0005576	-
pgi-novel-2356	Pg_S0697.1-RA	4	202-218	1	Pg_S0697.1	Pg_S0697.1;Pg_S0697.1	GO:0005576	-
pgi-novel-2356	Pg_S3573.1-RA	4	1162-1178	1	Pg_S3573.1	Pg_S3573.1;Pg_S3573.1	GO:0005089,GO:0005829,GO:0009860,GO:0016324,GO:0080092	-
pgi-novel-2356	Pg_S1590.8-RA	4	736-752	1	Pg_S1590.8	Pg_S1590.8;Pg_S1590.8	GO:0004601,GO:0005618,GO:0005794,GO:0005829,GO:0006979,GO:0009809,GO:0010089,GO:0020037,GO:0042744,GO:0046872,GO:0048046,GO:1901430	K00430:ko00940
pgi-novel-2356	Pg_S1995.13-RA	4	1565-1581	1	Pg_S1995.13	Pg_S1995.13;Pg_S1995.13	GO:0000741,GO:0006810,GO:0009651,GO:0010197,GO:0016021	-
pgi-novel-2356	Pg_S5699.6-RA	4	1565-1581	1	Pg_S5699.6	Pg_S5699.6;Pg_S5699.6	GO:0000741,GO:0006810,GO:0009651,GO:0010197,GO:0016021	-
pgi-novel-2356	Pg_S2148.18-RA	4	658-674	1	Pg_S2148.18	Pg_S2148.18;Pg_S2148.18	GO:0002221,GO:0004672,GO:0004674,GO:0005524,GO:0005886,GO:0006952,GO:0009816,GO:0042742,GO:0045087,GO:0046777	K13430:ko04626
pgi-novel-2356	Pg_S1185.58-RA	4	2425-2441	1	Pg_S1185.58	Pg_S1185.58;Pg_S1185.58	GO:0001076,GO:0003677,GO:0003700,GO:0005634,GO:0005829,GO:0006351,GO:0009657,GO:0009733,GO:0009737,GO:0009738,GO:0009793,GO:0031930,GO:0045893	K03009:ko00230,ko00240,ko05169,ko03020,ko04623,ko05016
pgi-novel-2356	Pg_S5093.1-RA	4	31-47	1	Pg_S5093.1	Pg_S5093.1;Pg_S5093.1	GO:0003723,GO:0003730,GO:0005829,GO:0006417	-
pgi-novel-2356	Pg_S2903.13-RA	4	1475-1491	1	Pg_S2903.13	Pg_S2903.13;Pg_S2903.13	GO:0001076,GO:0003677,GO:0003700,GO:0005634,GO:0005829,GO:0006351,GO:0009657,GO:0009733,GO:0009737,GO:0009738,GO:0009793,GO:0031930,GO:0045893	K03009:ko00230,ko00240,ko05169,ko03020,ko04623,ko05016
pgi-novel-2356	Pg_S2044.6-RA	4	154-170	1	Pg_S2044.6	Pg_S2044.6;Pg_S2044.6	GO:0009507,GO:0009534,GO:0009535,GO:0009941,GO:0010287	-
pgi-novel-2356	Pg_S0437.18-RA	4	154-170	1	Pg_S0437.18	Pg_S0437.18;Pg_S0437.18	GO:0009507,GO:0009534,GO:0009535,GO:0009941,GO:0010287	-
pgi-novel-2356	Pg_S8005.2-RA	4	1477-1493	1	Pg_S8005.2	Pg_S8005.2;Pg_S8005.2	-	-
pgi-novel-2356	Pg_S3034.4-RA	4	1477-1493	1	Pg_S3034.4	Pg_S3034.4;Pg_S3034.4	-	-
pgi-novel-2356	Pg_S4344.4-RA	4	49-65	1	Pg_S4344.4	Pg_S4344.4;Pg_S4344.4	GO:0003700,GO:0005634,GO:0006351,GO:0006355,GO:0009944,GO:0030154,GO:0044212,GO:0048440,GO:0048481	K14317:ko03013,ko05169
pgi-novel-2356	Pg_S0415.9-RA	4	101-117	1	Pg_S0415.9	Pg_S0415.9;Pg_S0415.9	GO:0005634,GO:0005737,GO:0007623,GO:0009585,GO:0010017,GO:0042752	-
pgi-novel-2356	Pg_S2968.1-RA	4	553-569	1	Pg_S2968.1	Pg_S2968.1;Pg_S2968.1	-	-
pgi-novel-2356	Pg_S1646.2-RA	4	34-50	1	Pg_S1646.2	Pg_S1646.2;Pg_S1646.2	GO:0003677,GO:0003700,GO:0005634,GO:0006351,GO:0009414,GO:0009651,GO:0009723,GO:0009733,GO:0009737,GO:0009738,GO:0009739,GO:0009751,GO:0009753,GO:0010200,GO:0042742,GO:0046686,GO:0050832,GO:2000022,GO:2000031	K02947:ko03010
pgi-novel-2356	Pg_S0245.39-RA	4	1430-1447	1	Pg_S0245.39	Pg_S0245.39;Pg_S0245.39	-	-
pgi-novel-2356	Pg_S1108.2-RA	4	87-104	1	Pg_S1108.2	Pg_S1108.2;Pg_S1108.2	GO:0004497,GO:0005506,GO:0016021,GO:0016705,GO:0020037	K13267:ko00943
pgi-novel-2356	Pg_S7782.2-RA	4	6145-6161	1	Pg_S7782.2	Pg_S7782.2;Pg_S7782.2	GO:0005525,GO:0009734,GO:0009825,GO:0009926,GO:0009933,GO:0009956,GO:0009965,GO:0010305,GO:0010540,GO:0016021,GO:0016787	K10396:ko04144,ko04728
pgi-novel-2356	Pg_S0785.24-RA	4	4060-4076	1	Pg_S0785.24	Pg_S0785.24;Pg_S0785.24	GO:0005634,GO:0048511	-
pgi-novel-2356	Pg_S2855.1-RA	4	4096-4112	1	Pg_S2855.1	Pg_S2855.1;Pg_S2855.1	GO:0005634,GO:0048511	-
pgi-novel-2356	Pg_S3275.9-RA	4	3817-3833	1	Pg_S3275.9	Pg_S3275.9;Pg_S3275.9	GO:0005634,GO:0048511	-
pgi-novel-2356	Pg_S7641.2-RA	4	3742-3758	1	Pg_S7641.2	Pg_S7641.2;Pg_S7641.2	GO:0005634,GO:0048511	-
pgi-novel-2356	Pg_S0148.34-RA	4	311-327	1	Pg_S0148.34	Pg_S0148.34;Pg_S0148.34	GO:0003723,GO:0005634,GO:0005654,GO:0005737,GO:0005829,GO:0006915,GO:0007569,GO:0034393,GO:0043066,GO:0043508,GO:0045892,GO:0051246,GO:1904761	K03260:ko03013,ko05416
pgi-novel-2356	Pg_S0544.41-RA	4	1275-1291	1	Pg_S0544.41	Pg_S0544.41;Pg_S0544.41	GO:0005829,GO:0007623,GO:0009409,GO:0009809,GO:0016621,GO:0050662	K09753:ko00940
pgi-novel-2356	Pg_S2773.9-RA	4	1223-1239	1	Pg_S2773.9	Pg_S2773.9;Pg_S2773.9	GO:0000786,GO:0003677,GO:0005634,GO:0006334,GO:0006355	-
pgi-novel-2356	Pg_S3887.27-RA	4	435-451	1	Pg_S3887.27	Pg_S3887.27;Pg_S3887.27	GO:0003723,GO:0005634,GO:0005654,GO:0005737,GO:0005829,GO:0006915,GO:0007569,GO:0034393,GO:0043066,GO:0043508,GO:0045786,GO:0045892,GO:1904761	K03260:ko03013,ko05416
pgi-novel-2356	Pg_S4919.1-RA	4	1117-1133	1	Pg_S4919.1	Pg_S4919.1;Pg_S4919.1	GO:0003777,GO:0005524,GO:0005871,GO:0005874,GO:0007018,GO:0009524,GO:0055046,GO:0080175	-
pgi-novel-2356	Pg_S4635.6-RA	4	17-33	1	Pg_S4635.6	Pg_S4635.6;Pg_S4635.6	-	-
pgi-novel-2356	Pg_S0265.8-RA	4	272-288	1	Pg_S0265.8	Pg_S0265.8;Pg_S0265.8	GO:0005634,GO:0006351,GO:0006355,GO:0009813	K13422:ko04016,ko04075
pgi-novel-2356	Pg_S3335.5-RA	4	380-396	1	Pg_S3335.5	Pg_S3335.5;Pg_S3335.5	GO:0006351,GO:0006355,GO:0009813	K13422:ko04016,ko04075
pgi-novel-2356	Pg_S0961.51-RA	4	17-33	1	Pg_S0961.51	Pg_S0961.51;Pg_S0961.51	GO:0005385,GO:0005886,GO:0016020,GO:0016021,GO:0071577	-
pgi-novel-2356	Pg_S2363.2-RA	4	1060-1075	1	Pg_S2363.2	Pg_S2363.2;Pg_S2363.2	GO:0003774,GO:0005524,GO:0016461,GO:0030048	K12127:ko04712
pgi-novel-2356	Pg_S4198.9-RA	4	2107-2124	1	Pg_S4198.9	Pg_S4198.9;Pg_S4198.9	GO:0004650,GO:0005576,GO:0005618,GO:0005975,GO:0071555	K01213:ko00040,ko00500
pgi-novel-2356	Pg_S2163.4-RA	4	1060-1075	1	Pg_S2163.4	Pg_S2163.4;Pg_S2163.4	GO:0003774,GO:0005524,GO:0016461,GO:0030048	K12127:ko04712
pgi-novel-2356	Pg_S0297.39-RA	4	1969-1986	1	Pg_S0297.39	Pg_S0297.39;Pg_S0297.39	GO:0004650,GO:0005576,GO:0005975,GO:0009505,GO:0071555	K01213:ko00040,ko00500
pgi-novel-2356	Pg_S9027.1-RA	4	184-199	1	Pg_S9027.1	Pg_S9027.1;Pg_S9027.1	GO:0003735,GO:0006412,GO:0015297,GO:0016021,GO:0031966,GO:0043132,GO:0051724	K13354:ko04146
pgi-novel-2356	Pg_S4366.9-RA	4	121-136	1	Pg_S4366.9	Pg_S4366.9;Pg_S4366.9	GO:0005507,GO:0009698,GO:0009809,GO:0016491,GO:0016722,GO:0046274,GO:0048046,GO:0052716	K00423:ko00053
pgi-novel-2356	Pg_S2988.13-RA	4	246-261	1	Pg_S2988.13	Pg_S2988.13;Pg_S2988.13	-	-
pgi-novel-2356	Pg_S1908.1-RA	4	243-258	1	Pg_S1908.1	Pg_S1908.1;Pg_S1908.1	-	-
pgi-novel-2356	Pg_S2053.12-RA	4	43-59	1	Pg_S2053.12	Pg_S2053.12;Pg_S2053.12	GO:0005313,GO:0005739,GO:0005887,GO:0015180,GO:0015181,GO:0015185,GO:0015189,GO:0015297,GO:0015812,GO:0031966	-
pgi-novel-2356	Pg_S2763.15-RA	4	121-136	1	Pg_S2763.15	Pg_S2763.15;Pg_S2763.15	GO:0000160,GO:0005634,GO:0006351,GO:0006355,GO:0048511	K12130:ko04712
pgi-novel-2356	Pg_S2932.2-RA	4	114-130	1	Pg_S2932.2	Pg_S2932.2;Pg_S2932.2	GO:0004674,GO:0005524,GO:0005886,GO:0010068,GO:0016021,GO:0016301,GO:0030154,GO:0042335,GO:0046777,GO:0048645	K13430:ko04626
pgi-novel-2356	Pg_S0230.48-RA	4	166-182	1	Pg_S0230.48	Pg_S0230.48;Pg_S0230.48	GO:0000139,GO:0005768,GO:0005774,GO:0005794,GO:0005802,GO:0008757,GO:0016021,GO:0032259	-
pgi-novel-2356	Pg_S3171.2-RA	4	1287-1303	1	Pg_S3171.2	Pg_S3171.2;Pg_S3171.2	GO:0005773,GO:0009823,GO:0016614,GO:0019139,GO:0048507,GO:0050660	K00279:ko00908
pgi-novel-2356	Pg_S0812.22-RA	4	1287-1303	1	Pg_S0812.22	Pg_S0812.22;Pg_S0812.22	GO:0005773,GO:0009823,GO:0016614,GO:0019139,GO:0048507,GO:0050660	K00279:ko00908
pgi-novel-2356	Pg_S3098.15-RA	4	748-764	1	Pg_S3098.15	Pg_S3098.15;Pg_S3098.15	GO:0003677,GO:0003700,GO:0005634	K02259:ko00190,ko00860,ko02020
pgi-novel-2356	Pg_S3022.9-RA	4	223-239	1	Pg_S3022.9	Pg_S3022.9;Pg_S3022.9	GO:0003677,GO:0005634,GO:0006351,GO:0006355	-
pgi-novel-2356	Pg_S4346.1-RA	4	27-43	1	Pg_S4346.1	Pg_S4346.1;Pg_S4346.1	GO:0003677,GO:0003700,GO:0005634,GO:0006351,GO:0006952,GO:0009873,GO:0010105	K13434:ko04626
pgi-novel-2356	Pg_S2137.1-RA	4	27-43	1	Pg_S2137.1	Pg_S2137.1;Pg_S2137.1	GO:0003677,GO:0003700,GO:0005634,GO:0006351,GO:0006952,GO:0009873,GO:0010105	K13434:ko04626
pgi-novel-2356	Pg_S0556.4-RA	4	140-157	1	Pg_S0556.4	Pg_S0556.4;Pg_S0556.4	-	-
pgi-novel-2356	Pg_S0918.4-RA	4	1161-1177	1	Pg_S0918.4	Pg_S0918.4;Pg_S0918.4	GO:0000086,GO:0005634,GO:0005654,GO:0009933,GO:0009934,GO:0016020,GO:0051301	K09667:ko00514,ko04931
pgi-novel-2356	Pg_S0562.4-RA	4	1161-1177	1	Pg_S0562.4	Pg_S0562.4;Pg_S0562.4	GO:0000086,GO:0005634,GO:0005654,GO:0009933,GO:0009934,GO:0016020,GO:0051301	K09667:ko00514,ko04931
pgi-novel-2356	Pg_S5025.6-RA	4	1330-1346	1	Pg_S5025.6	Pg_S5025.6;Pg_S5025.6	GO:0005507,GO:0005618,GO:0005774,GO:0005886,GO:0009505,GO:0009506,GO:0009932,GO:0016020,GO:0016722,GO:0031225,GO:0046658,GO:0048046	K00423:ko00053
pgi-novel-2356	Pg_S0325.10-RA	4	118-134	1	Pg_S0325.10	Pg_S0325.10;Pg_S0325.10	GO:0003700,GO:0005634,GO:0005769,GO:0005770,GO:0006351,GO:0008356,GO:0009956,GO:0032350,GO:0043565,GO:0045930,GO:0048366,GO:0055037,GO:0055072	K14494:ko04075
pgi-novel-2356	Pg_S2439.1-RA	4	118-134	1	Pg_S2439.1	Pg_S2439.1;Pg_S2439.1	GO:0003700,GO:0005634,GO:0005769,GO:0005770,GO:0006351,GO:0008356,GO:0009956,GO:0032350,GO:0043565,GO:0045930,GO:0048366,GO:0055037,GO:0055072	K14494:ko04075
pgi-novel-2356	Pg_S0672.4-RA	4	221-237	1	Pg_S0672.4	Pg_S0672.4;Pg_S0672.4	GO:0004664,GO:0009094,GO:0009507,GO:0009570,GO:0016597,GO:0047769	K05359:ko01230,ko00400
pgi-novel-2356	Pg_S1736.9-RA	4	22-38	1	Pg_S1736.9	Pg_S1736.9;Pg_S1736.9	GO:0005385,GO:0005886,GO:0016021	-
pgi-novel-2356	Pg_S3037.3-RA	4	22-38	1	Pg_S3037.3	Pg_S3037.3;Pg_S3037.3	GO:0005385,GO:0005886,GO:0016021	-
pgi-novel-2356	Pg_S6003.7-RA	4	499-515	1	Pg_S6003.7	Pg_S6003.7;Pg_S6003.7	GO:0005507,GO:0005618,GO:0005774,GO:0005886,GO:0009505,GO:0009506,GO:0009932,GO:0016020,GO:0016722,GO:0031225,GO:0046658,GO:0048046	K00423:ko00053
pgi-novel-2356	Pg_S4663.1-RA	4	858-874	1	Pg_S4663.1	Pg_S4663.1;Pg_S4663.1	GO:0003676,GO:0015074	K16196:ko04141,ko05160,ko05168,ko05164,ko05169,ko05162
pgi-novel-2356	Pg_S5493.8-RA	4	806-822	1	Pg_S5493.8	Pg_S5493.8;Pg_S5493.8	GO:0003700,GO:0005634,GO:0006351,GO:0009733,GO:0009734	K14484:ko04075
pgi-novel-2356	Pg_S0934.4-RA	4	564-581	1	Pg_S0934.4	Pg_S0934.4;Pg_S0934.4	-	K16196:ko04141,ko05160,ko05168,ko05164,ko05169,ko05162
pgi-novel-2356	Pg_S4250.14-RA	4	1972-1989	1	Pg_S4250.14	Pg_S4250.14;Pg_S4250.14	GO:0000220,GO:0000325,GO:0005773,GO:0005774,GO:0005794,GO:0005886,GO:0007035,GO:0009507,GO:0009678,GO:0009705,GO:0009941,GO:0015986,GO:0015991,GO:0016020,GO:0016021,GO:0016471,GO:0032119,GO:0043181,GO:0045735,GO:0046961,GO:0051117,GO:0070072	K02154:ko05110,ko04966,ko04145,ko04721,ko05323,ko00190,ko04142,ko05152,ko05120
pgi-novel-2356	Pg_S7019.6-RA	4	1807-1824	1	Pg_S7019.6	Pg_S7019.6;Pg_S7019.6	GO:0000220,GO:0000325,GO:0005739,GO:0005773,GO:0005774,GO:0005794,GO:0007035,GO:0009507,GO:0009678,GO:0009705,GO:0015986,GO:0015991,GO:0016020,GO:0016021,GO:0016471,GO:0032119,GO:0043181,GO:0045735,GO:0046961,GO:0051117,GO:0070072	K02154:ko05110,ko04966,ko04145,ko04721,ko05323,ko00190,ko04142,ko05152,ko05120
pgi-novel-2356	Pg_S0449.16-RA	4	196-213	1	Pg_S0449.16	Pg_S0449.16;Pg_S0449.16	GO:0000307,GO:0005634,GO:0006355,GO:0009506,GO:0009651,GO:0016538,GO:0045737,GO:0045944,GO:0051301,GO:0051321,GO:1901409	-
pgi-novel-2356	Pg_S4124.3-RA	4	467-484	1	Pg_S4124.3	Pg_S4124.3;Pg_S4124.3	-	K16196:ko04141,ko05160,ko05168,ko05164,ko05169,ko05162
pgi-novel-2356	Pg_S2357.1-RA	4	215-232	1	Pg_S2357.1	Pg_S2357.1;Pg_S2357.1	-	-
pgi-novel-2356	Pg_S0704.2-RA	4	323-340	1	Pg_S0704.2	Pg_S0704.2;Pg_S0704.2	GO:0003677,GO:0003723,GO:0003887,GO:0003964,GO:0004190,GO:0004519,GO:0005737,GO:0006310,GO:0015074,GO:0046872	K16196:ko04141,ko05160,ko05168,ko05164,ko05169,ko05162
pgi-novel-2356	Pg_S7710.3-RA	4	1396-1412	1	Pg_S7710.3	Pg_S7710.3;Pg_S7710.3	GO:0004252,GO:0005576,GO:0005618,GO:0006508	-
pgi-novel-2356	Pg_S1755.3-RA	4	2234-2250	1	Pg_S1755.3	Pg_S1755.3;Pg_S1755.3	GO:0005634,GO:0005737	K01191:ko00511
pgi-novel-2356	Pg_S0881.8-RA	4	622-638	1	Pg_S0881.8	Pg_S0881.8;Pg_S0881.8	GO:0005544,GO:0005886,GO:0006952,GO:0009266,GO:0009270,GO:0009506,GO:0045793,GO:0060548	-
pgi-novel-2356	Pg_S4536.5-RA	4	1276-1292	1	Pg_S4536.5	Pg_S4536.5;Pg_S4536.5	GO:0004252,GO:0005576,GO:0005618,GO:0006508	-
pgi-novel-2356	Pg_S5461.1-RA	4	1215-1231	1	Pg_S5461.1	Pg_S5461.1;Pg_S5461.1	GO:0000151,GO:0004842,GO:0006511,GO:0008270,GO:0016021,GO:0016567,GO:0016874,GO:0030163,GO:0034450,GO:0060154	-
pgi-novel-2356	Pg_S0259.10-RA	4	2821-2838	1	Pg_S0259.10	Pg_S0259.10;Pg_S0259.10	GO:0001653,GO:0004674,GO:0005524,GO:0005886,GO:0009507,GO:0016021	K13415:ko04075
pgi-novel-2356	Pg_S0895.6-RA	4	1793-1810	1	Pg_S0895.6	Pg_S0895.6;Pg_S0895.6	GO:0004354,GO:0006520	K00262:ko00250,ko00220,ko00910
pgi-novel-2356	Pg_S0724.68-RA	4	1793-1810	1	Pg_S0724.68	Pg_S0724.68;Pg_S0724.68	GO:0004354,GO:0006520	K00262:ko00250,ko00220,ko00910
pgi-novel-2356	Pg_S6272.1-RA	4	2691-2708	1	Pg_S6272.1	Pg_S6272.1;Pg_S6272.1	GO:0001653,GO:0004674,GO:0005524,GO:0005886,GO:0009507,GO:0016021	K13415:ko04075
pgi-novel-2356	Pg_S5556.3-RA	4	2685-2702	1	Pg_S5556.3	Pg_S5556.3;Pg_S5556.3	GO:0001653,GO:0004674,GO:0005524,GO:0005886,GO:0009507,GO:0016021	K13415:ko04075
pgi-novel-2356	Pg_S8526.4-RA	4	2673-2690	1	Pg_S8526.4	Pg_S8526.4;Pg_S8526.4	GO:0001653,GO:0004674,GO:0005524,GO:0005886,GO:0009507,GO:0016021	K13415:ko04075
pgi-novel-2356	Pg_S3679.5-RA	4	565-581	1	Pg_S3679.5	Pg_S3679.5;Pg_S3679.5	GO:0005576,GO:0005618,GO:0030599,GO:0042545,GO:0045330,GO:0045490,GO:0046910,GO:0071944	K01051:ko00040,ko00500
pgi-novel-2356	Pg_S3168.5-RA	4	514-530	1	Pg_S3168.5	Pg_S3168.5;Pg_S3168.5	GO:0005576,GO:0005618,GO:0030599,GO:0042545,GO:0045330,GO:0045490,GO:0046910,GO:0071944	K01051:ko00040,ko00500
pgi-novel-2356	Pg_S4863.7-RA	4	632-649	1	Pg_S4863.7	Pg_S4863.7;Pg_S4863.7	GO:0003746,GO:0005737	-
pgi-novel-2356	Pg_S0536.31-RA	4	599-616	1	Pg_S0536.31	Pg_S0536.31;Pg_S0536.31	GO:0003746,GO:0005737	-
pgi-novel-2356	Pg_S1286.19-RA	4	238-254	1	Pg_S1286.19	Pg_S1286.19;Pg_S1286.19	GO:0009507,GO:0010196,GO:0016021	-
pgi-novel-2356	Pg_S7875.1-RA	4	1914-1931	1	Pg_S7875.1	Pg_S7875.1;Pg_S7875.1	-	-
pgi-novel-2356	Pg_S0227.25-RA	4	1797-1814	1	Pg_S0227.25	Pg_S0227.25;Pg_S0227.25	GO:0005634,GO:0009793,GO:0009908,GO:0010154,GO:0016567,GO:0048366,GO:0048367,GO:0048827	-
pgi-novel-2356	Pg_S2820.10-RA	4	870-887	1	Pg_S2820.10	Pg_S2820.10;Pg_S2820.10	GO:0009813,GO:0010016,GO:0035251,GO:0042631,GO:0043231,GO:0052638,GO:0052696,GO:0070301,GO:0071215,GO:0071475,GO:0080024,GO:0080043,GO:0080044,GO:0080167	K11820:ko01210,ko00966,ko00380
pgi-novel-2356	Pg_S4051.6-RA	4	856-872	1	Pg_S4051.6	Pg_S4051.6;Pg_S4051.6	-	-
pgi-novel-2356	Pg_S7766.1-RA	4	775-791	1	Pg_S7766.1	Pg_S7766.1;Pg_S7766.1	-	-
pgi-novel-2356	Pg_S3893.7-RA	4	236-251	1	Pg_S3893.7	Pg_S3893.7;Pg_S3893.7	-	-
pgi-novel-2356	Pg_S0997.7-RA	4	85-102	1	Pg_S0997.7	Pg_S0997.7;Pg_S0997.7	GO:0009733	K14488:ko04075
pgi-novel-2356	Pg_S2254.2-RA	4	2910-2925	1	Pg_S2254.2	Pg_S2254.2;Pg_S2254.2	GO:0000793,GO:0005634,GO:0005730,GO:0005737,GO:0006281,GO:0006974,GO:0007129,GO:0007276,GO:0010332,GO:0034599,GO:0045589,GO:0048854,GO:0050727,GO:0051090,GO:0070182,GO:0097150,GO:2000348	-
pgi-novel-2356	Pg_S9471.1-RA	4	364-380	1	Pg_S9471.1	Pg_S9471.1;Pg_S9471.1	GO:0000166,GO:0005886,GO:0006468,GO:0006952,GO:0009507,GO:0016020,GO:0016021,GO:1900150,GO:1900425	K13416:ko04016,ko04075,ko04626
pgi-novel-2356	Pg_S1891.1-RA	4	2023-10-26	1	Pg_S1891.1	Pg_S1891.1;Pg_S1891.1	GO:0005737,GO:0005774,GO:0006914,GO:0015031,GO:0016192,GO:0034045,GO:0042594	-
pgi-novel-2356	Pg_S3926.6-RA	4	2023-10-26	1	Pg_S3926.6	Pg_S3926.6;Pg_S3926.6	GO:0005737,GO:0005774,GO:0006914,GO:0015031,GO:0016192,GO:0034045,GO:0042594	-
pgi-novel-2356	Pg_S4460.12-RA	4	28-43	1	Pg_S4460.12	Pg_S4460.12;Pg_S4460.12	GO:0009734	K14488:ko04075
pgi-novel-2356	Pg_S0160.3-RA	4	66-82	1	Pg_S0160.3	Pg_S0160.3;Pg_S0160.3	-	-
pgi-novel-2356	Pg_S3328.7-RA	4	2889-2906	1	Pg_S3328.7	Pg_S3328.7;Pg_S3328.7	GO:0005634,GO:0006511,GO:0009723,GO:0009873,GO:0010105,GO:0016567,GO:0019005	K14515:ko04016,ko04075
pgi-novel-2356	Pg_S0225.13-RA	4	564-580	1	Pg_S0225.13	Pg_S0225.13;Pg_S0225.13	GO:0005739,GO:0006655,GO:0008444,GO:0008654,GO:0009507,GO:0009941,GO:0010027,GO:0016021,GO:0030145,GO:0031969	K00995:ko00564
pgi-novel-2356	Pg_S5955.1-RA	4	564-580	1	Pg_S5955.1	Pg_S5955.1;Pg_S5955.1	GO:0005739,GO:0006655,GO:0008444,GO:0008654,GO:0009507,GO:0009941,GO:0010027,GO:0016021,GO:0030145,GO:0031969	K00995:ko00564
pgi-novel-2356	Pg_S4326.13-RA	4	76-92	1	Pg_S4326.13	Pg_S4326.13;Pg_S4326.13	GO:0000139,GO:0005737,GO:0005768,GO:0005794,GO:0005802,GO:0016021,GO:0016757	-
pgi-novel-2356	Pg_S0270.8-RA	4	1607-1623	1	Pg_S0270.8	Pg_S0270.8;Pg_S0270.8	GO:0015969	K12795:ko04626,ko04621
pgi-novel-2356	Pg_S1913.19-RA	4	141-158	1	Pg_S1913.19	Pg_S1913.19;Pg_S1913.19	GO:0005487,GO:0005635,GO:0005643,GO:0006606,GO:0008139,GO:0051028	K14307:ko03013
pgi-novel-2356	Pg_S0701.53-RA	4	1409-1426	1	Pg_S0701.53	Pg_S0701.53;Pg_S0701.53	GO:0004373,GO:0005982,GO:0009011,GO:0009501,GO:0009507,GO:0019252,GO:0033201	K00703:ko00500
pgi-novel-2356	Pg_S0207.9-RA	4	172-188	1	Pg_S0207.9	Pg_S0207.9;Pg_S0207.9	-	-
pgi-novel-2356	Pg_S0476.9-RA	4	1087-1103	1	Pg_S0476.9	Pg_S0476.9;Pg_S0476.9	GO:0004022,GO:0005737,GO:0008270	K00121:ko00680,ko00982,ko00830,ko00625,ko01220,ko05204,ko00626,ko01200,ko00071,ko00980,ko00350,ko00010
pgi-novel-2356	Pg_S6806.3-RA	4	3505-3520	1	Pg_S6806.3	Pg_S6806.3;Pg_S6806.3	GO:0005524,GO:0005886,GO:0016021,GO:0042626	K05681:ko04976,ko02010
pgi-novel-2356	Pg_S2798.9-RA	4	1267-1284	1	Pg_S2798.9	Pg_S2798.9;Pg_S2798.9	GO:0004373,GO:0005982,GO:0009011,GO:0009501,GO:0009507,GO:0019252,GO:0033201	K00703:ko00500
pgi-novel-2356	Pg_S4710.2-RA	4	583-600	1	Pg_S4710.2	Pg_S4710.2;Pg_S4710.2	GO:0005509,GO:0005522,GO:0005544,GO:0007010,GO:0007416,GO:0014069,GO:0016080,GO:0017157,GO:0019933,GO:0030054,GO:0030073,GO:0035418,GO:0045202,GO:0048786,GO:0070062	K09518:ko04141
pgi-novel-2356	Pg_S0121.75-RA	4	29-44	1	Pg_S0121.75	Pg_S0121.75;Pg_S0121.75	-	K14515:ko04016,ko04075
pgi-novel-2356	Pg_S1291.3-RA	4	800-816	1	Pg_S1291.3	Pg_S1291.3;Pg_S1291.3	GO:0005634,GO:0005737,GO:0009408,GO:0009644,GO:0010286,GO:0042542,GO:0051131,GO:0051879,GO:0070678	K12795:ko04626,ko04621
pgi-novel-2356	Pg_S6296.7-RA	4	369-386	1	Pg_S6296.7	Pg_S6296.7;Pg_S6296.7	GO:0005739	K07375:ko05130,ko04540,ko04145
pgi-novel-2356	Pg_S0922.41-RA	4	219-234	1	Pg_S0922.41	Pg_S0922.41;Pg_S0922.41	-	K14515:ko04016,ko04075
pgi-novel-2356	Pg_S1734.2-RA	4	231-248	1	Pg_S1734.2	Pg_S1734.2;Pg_S1734.2	GO:0016491	K17744:ko00053
pgi-novel-2356	Pg_S0975.17-RA	4	49-66	1	Pg_S0975.17	Pg_S0975.17;Pg_S0975.17	GO:0005487,GO:0005635,GO:0005643,GO:0006606,GO:0008139,GO:0051028	K14307:ko03013
pgi-novel-2356	Pg_S1135.31-RA	4	2023-09-25	1	Pg_S1135.31	Pg_S1135.31;Pg_S1135.31	-	-
pgi-novel-2356	Pg_S1370.4-RA	4	1180-1197	1	Pg_S1370.4	Pg_S1370.4;Pg_S1370.4	GO:0003677,GO:0005634,GO:0006351,GO:0006355	K02947:ko03010
pgi-novel-2356	Pg_S1311.8-RA	4	76-92	1	Pg_S1311.8	Pg_S1311.8;Pg_S1311.8	-	-
pgi-novel-2356	Pg_S0266.25-RA	4	2893-2908	1	Pg_S0266.25	Pg_S0266.25;Pg_S0266.25	GO:0005524,GO:0005829,GO:0009506,GO:0009702,GO:0016021	K12446:ko00520
pgi-novel-2356	Pg_S0762.25-RA	4	2749-2764	1	Pg_S0762.25	Pg_S0762.25;Pg_S0762.25	GO:0005524,GO:0005829,GO:0009506,GO:0009702,GO:0016021	K12446:ko00520
pgi-novel-2356	Pg_S0321.8-RA	4	328-345	1	Pg_S0321.8	Pg_S0321.8;Pg_S0321.8	-	-
pgi-novel-2356	Pg_S1652.9-RA	4	3072-3087	1	Pg_S1652.9	Pg_S1652.9;Pg_S1652.9	-	-
pgi-novel-2356	Pg_S7824.3-RA	4	43-60	1	Pg_S7824.3	Pg_S7824.3;Pg_S7824.3	GO:0003700,GO:0005634,GO:0006351,GO:0006355,GO:0042802,GO:0043565	-
pgi-novel-2356	Pg_S1936.1-RA	4	43-60	1	Pg_S1936.1	Pg_S1936.1;Pg_S1936.1	GO:0003700,GO:0005634,GO:0006351,GO:0006355,GO:0042802,GO:0043565	-
pgi-novel-2356	Pg_S2867.8-RA	4	103-120	1	Pg_S2867.8	Pg_S2867.8;Pg_S2867.8	GO:0005634,GO:0005737,GO:0007623,GO:0009585,GO:0010017,GO:0042752	-
pgi-novel-2356	Pg_S4790.10-RA	4	239-255	1	Pg_S4790.10	Pg_S4790.10;Pg_S4790.10	-	-
pgi-novel-2356	Pg_S6376.1-RA	4	277-293	1	Pg_S6376.1	Pg_S6376.1;Pg_S6376.1	GO:0000977,GO:0001085,GO:0001228,GO:0003682,GO:0003700,GO:0005634,GO:0005667,GO:0007623,GO:0008270,GO:0030154,GO:0044212	-
pgi-novel-2356	Pg_S2222.4-RA	4	1003-1018	1	Pg_S2222.4	Pg_S2222.4;Pg_S2222.4	GO:0003677,GO:0003700,GO:0006351,GO:0006355,GO:0046872	K12309:ko00531,ko00052,ko00600,ko00511,ko00604,ko04142
pgi-novel-2356	Pg_S1776.1-RA	4	1009-1024	1	Pg_S1776.1	Pg_S1776.1;Pg_S1776.1	GO:0003677,GO:0003700,GO:0006351,GO:0006355,GO:0046872	K12309:ko00531,ko00052,ko00600,ko00511,ko00604,ko04142
pgi-novel-2356	Pg_S5997.3-RA	4	277-293	1	Pg_S5997.3	Pg_S5997.3;Pg_S5997.3	GO:0000977,GO:0001085,GO:0001228,GO:0003682,GO:0003700,GO:0005634,GO:0005667,GO:0007623,GO:0008270,GO:0030154,GO:0044212	-
pgi-novel-2356	Pg_S4644.1-RA	4	275-290	1	Pg_S4644.1	Pg_S4644.1;Pg_S4644.1	-	-
pgi-novel-2356	Pg_S4010.14-RA	4	257-272	1	Pg_S4010.14	Pg_S4010.14;Pg_S4010.14	-	-
pgi-novel-2356	Pg_S0161.20-RA	4	606-621	1	Pg_S0161.20	Pg_S0161.20;Pg_S0161.20	GO:0005634,GO:0006351,GO:0006355,GO:0008327	-
pgi-novel-2356	Pg_S2386.8-RA	4	606-621	1	Pg_S2386.8	Pg_S2386.8;Pg_S2386.8	GO:0005634,GO:0006351,GO:0006355,GO:0008327	-
pgi-novel-2356	Pg_S3086.1-RA	4	236-251	1	Pg_S3086.1	Pg_S3086.1;Pg_S3086.1	-	-
pgi-novel-2356	Pg_S3703.1-RA	4	236-251	1	Pg_S3703.1	Pg_S3703.1;Pg_S3703.1	-	-
pgi-novel-2356	Pg_S5060.8-RA	4	297-312	1	Pg_S5060.8	Pg_S5060.8;Pg_S5060.8	-	-
pgi-novel-2356	Pg_S1898.15-RA	4	297-312	1	Pg_S1898.15	Pg_S1898.15;Pg_S1898.15	-	-
pgi-novel-2356	Pg_S1084.8-RA	4	737-753	1	Pg_S1084.8	Pg_S1084.8;Pg_S1084.8	GO:0003700,GO:0005634,GO:0006351,GO:0009738,GO:0043565	K14432:ko04075
pgi-novel-2356	Pg_S3289.13-RA	4	261-276	1	Pg_S3289.13	Pg_S3289.13;Pg_S3289.13	GO:0001164,GO:0001187,GO:0001189,GO:0005730,GO:0009793,GO:0046872	-
pgi-novel-2356	Pg_S4768.5-RA	4	261-276	1	Pg_S4768.5	Pg_S4768.5;Pg_S4768.5	GO:0001164,GO:0001187,GO:0001189,GO:0005730,GO:0009793,GO:0046872	-
pgi-novel-1737	Pg_S1464.14-RA	3.5	384-402	1	Pg_S1464.14	Pg_S1464.14;Pg_S1464.14	GO:0005634,GO:0006281,GO:0006310,GO:0030915	-
pgi-novel-1737	Pg_S1338.32-RA	3.5	384-402	1	Pg_S1338.32	Pg_S1338.32;Pg_S1338.32	GO:0005634,GO:0006281,GO:0006310,GO:0030915	-
pgi-novel-1737	Pg_S1144.30-RA	3.5	1490-1508	1	Pg_S1144.30	Pg_S1144.30;Pg_S1144.30	-	K14515:ko04016,ko04075
pgi-novel-1737	Pg_S1616.5-RA	3.5	689-707	1	Pg_S1616.5	Pg_S1616.5;Pg_S1616.5	-	K14515:ko04016,ko04075
pgi-novel-1737	Pg_S2185.5-RA	4	410-428	1	Pg_S2185.5	Pg_S2185.5;Pg_S2185.5	GO:0005096,GO:0005622,GO:0006886,GO:0012505,GO:0017137,GO:0031338,GO:0071889,GO:0090630	-
pgi-novel-1737	Pg_S4479.5-RA	4	413-431	1	Pg_S4479.5	Pg_S4479.5;Pg_S4479.5	GO:0005096,GO:0005622,GO:0006886,GO:0012505,GO:0017137,GO:0031338,GO:0071889,GO:0090630	-
pgi-novel-1737	Pg_S0213.88-RA	4	2428-2446	1	Pg_S0213.88	Pg_S0213.88;Pg_S0213.88	GO:0004596,GO:0005737,GO:0006474,GO:0017196,GO:0031415,GO:0043022,GO:0043066,GO:0050821,GO:0070062	K01687:ko01210,ko01230,ko00770,ko00290
pgi-novel-1737	Pg_S0988.12-RA	4	1994-2012	1	Pg_S0988.12	Pg_S0988.12;Pg_S0988.12	GO:0005634,GO:0005667,GO:0005737,GO:0006474,GO:0017196,GO:0031415,GO:0043022,GO:0043066,GO:0045893,GO:0050821,GO:0070062	K01687:ko01210,ko01230,ko00770,ko00290
pgi-novel-1737	Pg_S1149.6-RA	4	807-824	1	Pg_S1149.6	Pg_S1149.6;Pg_S1149.6	GO:0008483,GO:0009058,GO:0030170	K01762:ko00270
pgi-novel-1737	Pg_S0055.10-RA	4	274-293	1	Pg_S0055.10	Pg_S0055.10;Pg_S0055.10	-	-
pgi-miR4376	Pg_S2377.27-RA	3	291-312	1	Pg_S2377.27	Pg_S2377.27;Pg_S2377.27	GO:0005388,GO:0005524,GO:0005886,GO:0005887,GO:0009506,GO:0043231,GO:0046872	K01535:ko00190
pgi-miR4376	Pg_S0472.56-RA	3	330-351	1	Pg_S0472.56	Pg_S0472.56;Pg_S0472.56	GO:0005388,GO:0005524,GO:0005886,GO:0005887,GO:0009506,GO:0009624,GO:0016020,GO:0043231,GO:0043621,GO:0046872	K01535:ko00190
pgi-miR4376	Pg_S0475.11-RA	4	2478-2499	1	Pg_S0475.11	Pg_S0475.11;Pg_S0475.11	GO:0005198,GO:0006886,GO:0016192,GO:0030126	-
pgi-miR4376	Pg_S1744.17-RA	4	2478-2499	1	Pg_S1744.17	Pg_S1744.17;Pg_S1744.17	GO:0005198,GO:0006886,GO:0016192,GO:0030126	-
pgi-miR4376	Pg_S4142.5-RA	4	2478-2499	1	Pg_S4142.5	Pg_S4142.5;Pg_S4142.5	GO:0005198,GO:0006886,GO:0016192,GO:0030126	-
pgi-novel-53d	Pg_S1491.6-RA	0	302-325	1	Pg_S1491.6	Pg_S1491.6;Pg_S1491.6	-	-
pgi-novel-53d	Pg_S3732.9-RA	1	114-137	1	Pg_S3732.9	Pg_S3732.9;Pg_S3732.9	-	-
pgi-novel-53d	Pg_S3732.9-RA	2	228-251	1	Pg_S3732.9	Pg_S3732.9;Pg_S3732.9	-	-
pgi-novel-53d	Pg_S3732.9-RA	2	171-194	1	Pg_S3732.9	Pg_S3732.9;Pg_S3732.9	-	-
pgi-novel-53d	Pg_S2120.13-RA	2.5	50-73	1	Pg_S2120.13	Pg_S2120.13;Pg_S2120.13	-	-
pgi-novel-53d	Pg_S4385.7-RA	3	434-457	1	Pg_S4385.7	Pg_S4385.7;Pg_S4385.7	-	-
pgi-novel-53d	Pg_S0075.7-RA	3	434-457	1	Pg_S0075.7	Pg_S0075.7;Pg_S0075.7	-	K08507:ko04130
pgi-novel-53d	Pg_S1491.6-RA	3	374-397	1	Pg_S1491.6	Pg_S1491.6;Pg_S1491.6	-	-
pgi-novel-53d	Pg_S0267.10-RA	3.5	423-446	1	Pg_S0267.10	Pg_S0267.10;Pg_S0267.10	-	K10798:ko04212,ko04210,ko04214,ko03410
pgi-novel-53d	Pg_S4385.7-RA	3.5	377-401	1	Pg_S4385.7	Pg_S4385.7;Pg_S4385.7	-	-
pgi-novel-53d	Pg_S0135.12-RA	4	3321-3344	1	Pg_S0135.12	Pg_S0135.12;Pg_S0135.12	GO:0003676,GO:0003964,GO:0004190,GO:0004519,GO:0015074	K01191:ko00511
pgi-novel-53d	Pg_S5113.6-RA	4	207-230	1	Pg_S5113.6	Pg_S5113.6;Pg_S5113.6	-	K10798:ko04212,ko04210,ko04214,ko03410
pgi-novel-53d	Pg_S0120.13-RA	4	55-78	1	Pg_S0120.13	Pg_S0120.13;Pg_S0120.13	GO:0000943,GO:0003677,GO:0003723,GO:0003887,GO:0003964,GO:0004190,GO:0004523,GO:0004540,GO:0005524,GO:0005634,GO:0005737,GO:0006310,GO:0008233,GO:0008270,GO:0015074,GO:0019076,GO:0032197	K08247:ko00450
pgi-novel-53d	Pg_S0075.7-RA	4	377-400	1	Pg_S0075.7	Pg_S0075.7;Pg_S0075.7	-	K08507:ko04130
pgi-novel-53d	Pg_S5113.6-RA	4	93-116	1	Pg_S5113.6	Pg_S5113.6;Pg_S5113.6	-	K10798:ko04212,ko04210,ko04214,ko03410
pgi-novel-1222a	Pg_S3918.2-RA	3	958-976	1	Pg_S3918.2	Pg_S3918.2;Pg_S3918.2	GO:0006355	K15542:ko03015
pgi-novel-1222a	Pg_S1366.18-RA	3	1036-1054	1	Pg_S1366.18	Pg_S1366.18;Pg_S1366.18	GO:0006813,GO:0015299,GO:0016021	-
pgi-novel-1222a	Pg_S0859.38-RA	3.5	2923-2941	1	Pg_S0859.38	Pg_S0859.38;Pg_S0859.38	-	K14298:ko03013,ko05164
pgi-novel-1222a	Pg_S0845.17-RA	3.5	3696-3714	1	Pg_S0845.17	Pg_S0845.17;Pg_S0845.17	GO:0005524,GO:0005737,GO:0007165,GO:0009626,GO:0043531	K08852:ko04932,ko04141,ko04210,ko05010
pgi-novel-1222a	Pg_S4028.6-RA	3.5	73-91	1	Pg_S4028.6	Pg_S4028.6;Pg_S4028.6	-	-
pgi-novel-1222a	Pg_S7084.1-RA	4	594-613	1	Pg_S7084.1	Pg_S7084.1;Pg_S7084.1	GO:0004564,GO:0004575,GO:0005618,GO:0005886,GO:0005975,GO:0009611,GO:0048046,GO:0080167	K01193:ko00052,ko00500
pgi-novel-1222a	Pg_S2903.18-RA	4	601-618	1	Pg_S2903.18	Pg_S2903.18;Pg_S2903.18	GO:0003988,GO:0005730,GO:0005739,GO:0005774,GO:0005777,GO:0006635,GO:0009507,GO:0009514,GO:0009611,GO:0009695,GO:0009789,GO:0010111,GO:0016020,GO:0031408	K07513:ko01212,ko00592,ko01040,ko00071,ko00280,ko04146,ko03320
pgi-novel-1222a	Pg_S1185.48-RA	4	646-663	1	Pg_S1185.48	Pg_S1185.48;Pg_S1185.48	GO:0003988,GO:0005730,GO:0005739,GO:0005774,GO:0005777,GO:0006635,GO:0009507,GO:0009514,GO:0009611,GO:0009695,GO:0009789,GO:0010111,GO:0016020,GO:0031408	K07513:ko01212,ko00592,ko01040,ko00071,ko00280,ko04146,ko03320
pgi-novel-1222a	Pg_S6727.3-RA	4	808-825	1	Pg_S6727.3	Pg_S6727.3;Pg_S6727.3	GO:0000139,GO:0000938,GO:0005829,GO:0006896,GO:0009507,GO:0015031,GO:0019905,GO:0042147	-
pgi-novel-1222a	Pg_S0244.53-RA	4	808-825	1	Pg_S0244.53	Pg_S0244.53;Pg_S0244.53	GO:0000139,GO:0000938,GO:0005829,GO:0006896,GO:0009507,GO:0015031,GO:0019905,GO:0042147	-
pgi-novel-1222a	Pg_S1862.7-RA	4	3995-4014	1	Pg_S1862.7	Pg_S1862.7;Pg_S1862.7	GO:0003677,GO:0005634,GO:0006351,GO:0006355,GO:0009734	K14486:ko04075
pgi-novel-1222a	Pg_S1465.13-RA	4	2558-2577	1	Pg_S1465.13	Pg_S1465.13;Pg_S1465.13	GO:0003677,GO:0005634,GO:0006351,GO:0006355,GO:0009734	K14486:ko04075
pgi-novel-1222a	Pg_S2472.21-RA	4	2537-2556	1	Pg_S2472.21	Pg_S2472.21;Pg_S2472.21	GO:0003677,GO:0005634,GO:0006351,GO:0006355,GO:0009734	K14486:ko04075
pgi-novel-1222a	Pg_S5139.12-RA	4	2534-2553	1	Pg_S5139.12	Pg_S5139.12;Pg_S5139.12	GO:0003677,GO:0005634,GO:0006351,GO:0006355,GO:0009734	K14486:ko04075
pgi-novel-1222a	Pg_S5116.9-RA	4	2270-2289	1	Pg_S5116.9	Pg_S5116.9;Pg_S5116.9	GO:0003677,GO:0003700,GO:0005634,GO:0006351,GO:0009733,GO:0009734,GO:0009908	K14486:ko04075
pgi-novel-1222a	Pg_S1295.16-RA	4	2252-2271	1	Pg_S1295.16	Pg_S1295.16;Pg_S1295.16	GO:0003677,GO:0003700,GO:0005634,GO:0006351,GO:0009733,GO:0009734,GO:0009908	K14486:ko04075
pgi-novel-1222a	Pg_S6030.1-RA	4	2279-2298	1	Pg_S6030.1	Pg_S6030.1;Pg_S6030.1	GO:0003677,GO:0003700,GO:0005634,GO:0006351,GO:0009733,GO:0009734,GO:0009908	K14486:ko04075
pgi-novel-1222a	Pg_S7095.1-RA	4	586-604	1	Pg_S7095.1	Pg_S7095.1;Pg_S7095.1	GO:0005886,GO:0009507,GO:0010088,GO:0010233,GO:0010588,GO:0016324,GO:0022622	-
pgi-novel-1222a	Pg_S7063.1-RA	4	1495-1514	1	Pg_S7063.1	Pg_S7063.1;Pg_S7063.1	-	-
pgi-novel-1222a	Pg_S6955.1-RA	4	547-566	1	Pg_S6955.1	Pg_S6955.1;Pg_S6955.1	GO:0005635,GO:0005829,GO:0006610,GO:0008565,GO:0042991	K14293:ko03013
pgi-novel-1222a	Pg_S1439.25-RA	4	547-566	1	Pg_S1439.25	Pg_S1439.25;Pg_S1439.25	GO:0005635,GO:0005829,GO:0006610,GO:0008565,GO:0042991	-
pgi-novel-1222a	Pg_S0232.22-RA	4	352-370	1	Pg_S0232.22	Pg_S0232.22;Pg_S0232.22	-	-
pgi-novel-1222a	Pg_S4635.10-RA	4	364-382	1	Pg_S4635.10	Pg_S4635.10;Pg_S4635.10	-	-
pgi-novel-1222a	Pg_S3125.25-RA	4	1931-1948	1	Pg_S3125.25	Pg_S3125.25;Pg_S3125.25	GO:0003700,GO:0005634,GO:0006355,GO:0008270	K12135:ko04712
pgi-novel-1222a	Pg_S2403.11-RA	4	1467-1485	1	Pg_S2403.11	Pg_S2403.11;Pg_S2403.11	GO:0004497,GO:0005506,GO:0005783,GO:0005789,GO:0010345,GO:0016021,GO:0016705,GO:0020037,GO:0042761,GO:0071555	K15402:ko00073
pgi-novel-1222a	Pg_S0987.1-RA	4	1302-1320	1	Pg_S0987.1	Pg_S0987.1;Pg_S0987.1	GO:0004497,GO:0005506,GO:0005783,GO:0005789,GO:0010345,GO:0016021,GO:0016705,GO:0020037,GO:0042761,GO:0071555	K15402:ko00073
pgi-novel-1222a	Pg_S1979.4-RA	4	286-303	1	Pg_S1979.4	Pg_S1979.4;Pg_S1979.4	GO:0004970,GO:0005262,GO:0005622,GO:0005886,GO:0006816,GO:0008066,GO:0016021,GO:0019722,GO:0071230	-
pgi-novel-1222a	Pg_S1629.4-RA	4	162-179	1	Pg_S1629.4	Pg_S1629.4;Pg_S1629.4	-	-
pgi-novel-1856a	Pg_S2735.6-RA	3.5	630-650	1	Pg_S2735.6	Pg_S2735.6;Pg_S2735.6	GO:0005739	K07375:ko05130,ko04540,ko04145
pgi-novel-1856a	Pg_S4429.3-RA	3.5	774-794	1	Pg_S4429.3	Pg_S4429.3;Pg_S4429.3	GO:0005739	K07375:ko05130,ko04540,ko04145
pgi-novel-412d	Pg_S4721.6-RA	4	371-394	1	Pg_S4721.6	Pg_S4721.6;Pg_S4721.6	-	-
pgi-novel-412d	Pg_S0940.14-RA	4	1575-1598	1	Pg_S0940.14	Pg_S0940.14;Pg_S0940.14	GO:0000082,GO:0000981,GO:0003677,GO:0005634,GO:0005667,GO:0005737,GO:0006351,GO:0006357,GO:0042023,GO:0046982	-
pgi-novel-25d	Pg_S5198.5-RA	2	1313-1333	1	Pg_S5198.5	Pg_S5198.5;Pg_S5198.5	GO:0003677,GO:0003700,GO:0005634,GO:0006351,GO:0007275,GO:0009873	K13434:ko04626
pgi-novel-25d	Pg_S0575.51-RA	2	1331-1351	1	Pg_S0575.51	Pg_S0575.51;Pg_S0575.51	GO:0003677,GO:0003700,GO:0005634,GO:0006351,GO:0007275,GO:0009873	K13434:ko04626
pgi-novel-25d	Pg_S3542.7-RA	2	1273-1293	1	Pg_S3542.7	Pg_S3542.7;Pg_S3542.7	GO:0003677,GO:0003700,GO:0005634,GO:0006351,GO:0007275,GO:0009873	K14516:ko04016,ko04075
pgi-novel-25d	Pg_S2810.9-RA	3	1181-1201	1	Pg_S2810.9	Pg_S2810.9;Pg_S2810.9	GO:0003677,GO:0003700,GO:0005634,GO:0006351,GO:0009908,GO:0010073,GO:0010093,GO:0030154,GO:0048316,GO:0048481	K13434:ko04626
pgi-novel-25d	Pg_S1095.25-RA	3	1181-1201	1	Pg_S1095.25	Pg_S1095.25;Pg_S1095.25	GO:0003677,GO:0003700,GO:0005634,GO:0006351,GO:0009908,GO:0010073,GO:0010093,GO:0030154,GO:0048316,GO:0048481	K13434:ko04626
pgi-novel-25d	Pg_S1856.15-RA	3	1298-1318	1	Pg_S1856.15	Pg_S1856.15;Pg_S1856.15	GO:0003677,GO:0003700,GO:0005634,GO:0006351,GO:0009908,GO:0010073,GO:0010093,GO:0030154,GO:0048316,GO:0048481	K13434:ko04626
pgi-novel-25d	Pg_S4691.2-RA	3	1316-1336	1	Pg_S4691.2	Pg_S4691.2;Pg_S4691.2	GO:0003677,GO:0003700,GO:0005634,GO:0006351,GO:0007275,GO:0009873	K13434:ko04626
pgi-novel-25d	Pg_S8789.1-RA	3	1358-1378	1	Pg_S8789.1	Pg_S8789.1;Pg_S8789.1	GO:0003677,GO:0003700,GO:0005634,GO:0006351,GO:0009908,GO:0010073,GO:0010093,GO:0030154,GO:0048316,GO:0048481	K13434:ko04626
pgi-novel-25d	Pg_S2699.6-RA	3	1364-1384	1	Pg_S2699.6	Pg_S2699.6;Pg_S2699.6	GO:0003677,GO:0003700,GO:0005634,GO:0006351,GO:0007275,GO:0009873	K13434:ko04626
pgi-novel-25d	Pg_S0244.29-RA	3	1514-1534	1	Pg_S0244.29	Pg_S0244.29;Pg_S0244.29	GO:0003677,GO:0003700,GO:0005634,GO:0006351,GO:0009908,GO:0010073,GO:0010093,GO:0030154,GO:0048316,GO:0048481	K13434:ko04626
pgi-novel-25d	Pg_S5274.13-RA	3	2215-2235	1	Pg_S5274.13	Pg_S5274.13;Pg_S5274.13	GO:0003677,GO:0003700,GO:0005634,GO:0006351,GO:0009908,GO:0010073,GO:0010093,GO:0030154,GO:0048316,GO:0048481	K14516:ko04016,ko04075
pgi-novel-25d	Pg_S1652.8-RA	4	1514-1534	1	Pg_S1652.8	Pg_S1652.8;Pg_S1652.8	GO:0003677,GO:0003700,GO:0005634,GO:0006351,GO:0009908,GO:0010073,GO:0010093,GO:0030154,GO:0048316,GO:0048481	K13434:ko04626
pgi-novel-25d	Pg_S0358.7-RA	4	1538-1558	1	Pg_S0358.7	Pg_S0358.7;Pg_S0358.7	GO:0003677,GO:0003700,GO:0005634,GO:0006351,GO:0009908,GO:0010073,GO:0010093,GO:0030154,GO:0048316,GO:0048481	K13434:ko04626
pgi-novel-25d	Pg_S1135.26-RA	4	2182-2202	1	Pg_S1135.26	Pg_S1135.26;Pg_S1135.26	GO:0003700,GO:0005634,GO:0006351,GO:0008289,GO:0009855,GO:0009944,GO:0009956,GO:0010014,GO:0010051,GO:0010089,GO:0030154,GO:0044212	-
pgi-novel-25d	Pg_S1745.9-RA	4	402-421	1	Pg_S1745.9	Pg_S1745.9;Pg_S1745.9	GO:0004175,GO:0005634,GO:0009909,GO:0009911,GO:0016926,GO:0016929,GO:0031965	K03950:ko04932,ko05010,ko05012,ko00190,ko05016
pgi-novel-25d	Pg_S0741.19-RA	4	50-69	1	Pg_S0741.19	Pg_S0741.19;Pg_S0741.19	-	-
pgi-novel-25d	Pg_S7170.6-RA	4	50-69	1	Pg_S7170.6	Pg_S7170.6;Pg_S7170.6	-	-
pgi-novel-25d	Pg_S5092.3-RA	4	308-327	1	Pg_S5092.3	Pg_S5092.3;Pg_S5092.3	GO:0008270,GO:0046029	-
pgi-novel-25d	Pg_S1328.1-RA	4	347-366	1	Pg_S1328.1	Pg_S1328.1;Pg_S1328.1	GO:0016579,GO:0036459	-
pgi-novel-25d	Pg_S1306.23-RA	4	2807-2826	1	Pg_S1306.23	Pg_S1306.23;Pg_S1306.23	GO:0016579,GO:0036459	-
pgi-novel-25d	Pg_S3803.2-RA	4	1212-1231	1	Pg_S3803.2	Pg_S3803.2;Pg_S3803.2	-	-
pgi-novel-5g	Pg_S1776.2-RA	1	908-927	1	Pg_S1776.2	Pg_S1776.2;Pg_S1776.2	GO:0003677,GO:0005634,GO:0006351,GO:0006355,GO:0046872,GO:0048653	-
pgi-novel-5g	Pg_S2791.31-RA	1	902-921	1	Pg_S2791.31	Pg_S2791.31;Pg_S2791.31	GO:0003677,GO:0005634,GO:0006351,GO:0006355,GO:0046872,GO:0048653	-
pgi-novel-5g	Pg_S4063.4-RA	1	1121-1140	1	Pg_S4063.4	Pg_S4063.4;Pg_S4063.4	GO:0003677,GO:0005634,GO:0006351,GO:0006355,GO:0046872	-
pgi-novel-5g	Pg_S0659.16-RA	1	902-921	1	Pg_S0659.16	Pg_S0659.16;Pg_S0659.16	GO:0003677,GO:0003700,GO:0005634,GO:0005737,GO:0006351,GO:0006355,GO:0046872,GO:0048366,GO:0048653,GO:2000025	-
pgi-novel-5g	Pg_S1679.30-RA	1	1121-1140	1	Pg_S1679.30	Pg_S1679.30;Pg_S1679.30	GO:0003677,GO:0005634,GO:0006351,GO:0006355,GO:0046872	-
pgi-novel-5g	Pg_S2143.22-RA	1	908-927	1	Pg_S2143.22	Pg_S2143.22;Pg_S2143.22	GO:0003677,GO:0005634,GO:0006351,GO:0006355,GO:0046872,GO:0048653	-
pgi-novel-5g	Pg_S1995.4-RA	1	374-393	1	Pg_S1995.4	Pg_S1995.4;Pg_S1995.4	GO:0003735,GO:0005840,GO:0006414	K02942:ko03010
pgi-novel-5g	Pg_S0896.4-RA	1	845-864	1	Pg_S0896.4	Pg_S0896.4;Pg_S0896.4	GO:0003677,GO:0005634,GO:0046872	-
pgi-novel-5g	Pg_S3174.7-RA	1	800-819	1	Pg_S3174.7	Pg_S3174.7;Pg_S3174.7	GO:0003677,GO:0003700,GO:0005634,GO:0005737,GO:0006351,GO:0006355,GO:0046872,GO:0048366,GO:0048653,GO:2000025	-
pgi-novel-5g	Pg_S0442.57-RA	1	476-495	1	Pg_S0442.57	Pg_S0442.57;Pg_S0442.57	GO:0003677,GO:0005634,GO:0006351,GO:0006355,GO:0046872	-
pgi-novel-5g	Pg_S4909.3-RA	1	1160-1179	1	Pg_S4909.3	Pg_S4909.3;Pg_S4909.3	GO:0003677,GO:0003700,GO:0005634,GO:0006351,GO:0006355,GO:0010468,GO:0042742,GO:0046872	-
pgi-novel-5g	Pg_S0707.1-RA	1	1025-1044	1	Pg_S0707.1	Pg_S0707.1;Pg_S0707.1	GO:0003677,GO:0003700,GO:0005634,GO:0006351,GO:0006355,GO:0010468,GO:0042742,GO:0046872	-
pgi-novel-5g	Pg_S3736.2-RA	1	497-516	1	Pg_S3736.2	Pg_S3736.2;Pg_S3736.2	GO:0003677,GO:0005634,GO:0006351,GO:0006355,GO:0046872	-
pgi-novel-5g	Pg_S0401.6-RA	1	857-876	1	Pg_S0401.6	Pg_S0401.6;Pg_S0401.6	GO:0003677,GO:0005634,GO:0006351,GO:0006355,GO:0046872	-
pgi-novel-5g	Pg_S0762.44-RA	2	989-1008	1	Pg_S0762.44	Pg_S0762.44;Pg_S0762.44	GO:0003700,GO:0005634,GO:0006351,GO:0006355,GO:0044212,GO:0046872,GO:0048510,GO:0048653	-
pgi-novel-5g	Pg_S0266.44-RA	2	986-1005	1	Pg_S0266.44	Pg_S0266.44;Pg_S0266.44	GO:0003700,GO:0005634,GO:0006351,GO:0006355,GO:0044212,GO:0046872,GO:0048510,GO:0048653	-
pgi-novel-5g	Pg_S1957.12-RA	2	683-702	1	Pg_S1957.12	Pg_S1957.12;Pg_S1957.12	GO:0003677,GO:0005634,GO:0046872	-
pgi-novel-5g	Pg_S0493.23-RA	2	611-630	1	Pg_S0493.23	Pg_S0493.23;Pg_S0493.23	GO:0003677,GO:0005634,GO:0046872	-
pgi-novel-5g	Pg_S3109.22-RA	3	223-241	1	Pg_S3109.22	Pg_S3109.22;Pg_S3109.22	-	-
pgi-novel-5g	Pg_S2014.34-RA	3	434-452	1	Pg_S2014.34	Pg_S2014.34;Pg_S2014.34	-	-
pgi-novel-5g	Pg_S6955.1-RA	3.5	1156-1176	1	Pg_S6955.1	Pg_S6955.1;Pg_S6955.1	GO:0005635,GO:0005829,GO:0006610,GO:0008565,GO:0042991	K14293:ko03013
pgi-novel-5g	Pg_S1439.25-RA	3.5	1156-1176	1	Pg_S1439.25	Pg_S1439.25;Pg_S1439.25	GO:0005635,GO:0005829,GO:0006610,GO:0008565,GO:0042991	-
pgi-novel-5g	Pg_S1518.46-RA	3.5	211-230	1	Pg_S1518.46	Pg_S1518.46;Pg_S1518.46	GO:0005576,GO:0005618,GO:0009664,GO:0016020	-
pgi-novel-5g	Pg_S0743.19-RA	3.5	1293-1311	1	Pg_S0743.19	Pg_S0743.19;Pg_S0743.19	GO:0004672,GO:0005524,GO:0005783,GO:0005886,GO:0016021	-
pgi-novel-5g	Pg_S1459.5-RA	3.5	367-385	1	Pg_S1459.5	Pg_S1459.5;Pg_S1459.5	GO:0000139,GO:0005484,GO:0005789,GO:0005797,GO:0005801,GO:0006888,GO:0006906,GO:0015031,GO:0016021,GO:0031201,GO:0048209	K08495:ko04130
pgi-novel-5g	Pg_S1692.6-RA	3.5	367-385	1	Pg_S1692.6	Pg_S1692.6;Pg_S1692.6	GO:0000139,GO:0005484,GO:0005789,GO:0005797,GO:0005801,GO:0006888,GO:0006906,GO:0015031,GO:0016021,GO:0031201,GO:0048209	K08495:ko04130
pgi-novel-5g	Pg_S1545.1-RA	3.5	2023-06-24	1	Pg_S1545.1	Pg_S1545.1;Pg_S1545.1	GO:0005524,GO:0005739,GO:0005774,GO:0042026,GO:0046686	K04077:ko04940,ko03018,ko05134,ko04212,ko05152
pgi-novel-5g	Pg_S4892.5-RA	4	30-49	1	Pg_S4892.5	Pg_S4892.5;Pg_S4892.5	-	-
pgi-novel-5g	Pg_S0142.1-RA	4	30-49	1	Pg_S0142.1	Pg_S0142.1;Pg_S0142.1	-	-
pgi-novel-5g	Pg_S7781.1-RA	4	30-49	1	Pg_S7781.1	Pg_S7781.1;Pg_S7781.1	-	-
pgi-novel-5g	Pg_S6522.6-RA	4	999-1018	1	Pg_S6522.6	Pg_S6522.6;Pg_S6522.6	GO:0005524,GO:0009507,GO:0015979,GO:0015995,GO:0016851	K03405:ko00860
pgi-novel-5g	Pg_S5177.1-RA	4	587-606	1	Pg_S5177.1	Pg_S5177.1;Pg_S5177.1	GO:0000159,GO:0005829,GO:0006470	K04354:ko03015,ko04151,ko04111,ko05160,ko04390,ko04152,ko04728,ko04530,ko04261,ko04071,ko04391,ko05142
pgi-novel-5g	Pg_S4937.1-RA	4	389-408	1	Pg_S4937.1	Pg_S4937.1;Pg_S4937.1	GO:0000159,GO:0005829,GO:0006470	K04354:ko03015,ko04151,ko04111,ko05160,ko04390,ko04152,ko04728,ko04530,ko04261,ko04071,ko04391,ko05142
pgi-novel-5g	Pg_S4718.1-RA	4	2023-02-21	1	Pg_S4718.1	Pg_S4718.1;Pg_S4718.1	GO:0005886,GO:0009507,GO:0009610,GO:0044403	K20718:ko04016
pgi-novel-5g	Pg_S4686.5-RA	4	2023-02-21	1	Pg_S4686.5	Pg_S4686.5;Pg_S4686.5	-	-
pgi-novel-5g	Pg_S4292.3-RA	4	1293-1311	1	Pg_S4292.3	Pg_S4292.3;Pg_S4292.3	GO:0004672,GO:0005524,GO:0005783,GO:0005886,GO:0016021	-
pgi-novel-5g	Pg_S1205.38-RA	4	92-111	1	Pg_S1205.38	Pg_S1205.38;Pg_S1205.38	-	-
pgi-novel-5g	Pg_S5503.2-RA	4	120-139	1	Pg_S5503.2	Pg_S5503.2;Pg_S5503.2	-	-
pgi-novel-5g	Pg_S3216.4-RA	4	2724-2742	1	Pg_S3216.4	Pg_S3216.4;Pg_S3216.4	GO:0005829,GO:0005968,GO:0008318,GO:0018344,GO:0046686	K05955:ko00900
pgi-novel-5g	Pg_S0034.20-RA	4	1896-1914	1	Pg_S0034.20	Pg_S0034.20;Pg_S0034.20	GO:0005829,GO:0005968,GO:0008318,GO:0018344,GO:0046686	K05955:ko00900
pgi-novel-5g	Pg_S3048.1-RA	4	2023-01-21	1	Pg_S3048.1	Pg_S3048.1;Pg_S3048.1	GO:0005886,GO:0009507,GO:0009610,GO:0044403	K20718:ko04016
pgi-novel-2125	Pg_S0356.10-RA	3	2735-2758	1	Pg_S0356.10	Pg_S0356.10;Pg_S0356.10	GO:0003746,GO:0003924,GO:0005525,GO:0005737	K03231:ko05134,ko03013
pgi-novel-2125	Pg_S0121.60-RA	3.5	1032-1056	1	Pg_S0121.60	Pg_S0121.60;Pg_S0121.60	GO:0005524,GO:0006952,GO:0043531	K13459:ko04626
pgi-novel-2125	Pg_S1004.14-RA	4	119-142	1	Pg_S1004.14	Pg_S1004.14;Pg_S1004.14	GO:0003735,GO:0005840,GO:0006412	K02993:ko03010
pgi-novel-343	Pg_S0638.24-RA	1	2814-2836	1	Pg_S0638.24	Pg_S0638.24;Pg_S0638.24	GO:0000943,GO:0003677,GO:0003723,GO:0003887,GO:0003964,GO:0004190,GO:0004523,GO:0004540,GO:0005524,GO:0005634,GO:0005737,GO:0006310,GO:0008233,GO:0008270,GO:0015074,GO:0019076,GO:0032197	K20217:ko04120
pgi-novel-824	Pg_S2923.16-RA	4	386-409	1	Pg_S2923.16	Pg_S2923.16;Pg_S2923.16	GO:0004028,GO:0004029,GO:0004030,GO:0005783,GO:0006081,GO:0016020	K00128:ko00625,ko00410,ko00340,ko00903,ko00040,ko00053,ko00310,ko00071,ko00280,ko00380,ko00620,ko00561,ko00010,ko00330
pgi-novel-100	Pg_S0573.10-RA	0	85-108	1	Pg_S0573.10	Pg_S0573.10;Pg_S0573.10	-	K10798:ko04212,ko04210,ko04214,ko03410
pgi-novel-100	Pg_S0771.2-RA	0	100-123	1	Pg_S0771.2	Pg_S0771.2;Pg_S0771.2	-	K08507:ko04130
pgi-novel-100	Pg_S1090.5-RA	0	82-105	1	Pg_S1090.5	Pg_S1090.5;Pg_S1090.5	-	K14175:ko00909
pgi-novel-867	Pg_S5417.1-RA	0	396-417	1	Pg_S5417.1	Pg_S5417.1;Pg_S5417.1	-	-
pgi-novel-867	Pg_S4348.2-RA	1	579-600	1	Pg_S4348.2	Pg_S4348.2;Pg_S4348.2	-	-
pgi-novel-867	Pg_S2810.2-RA	4	1142-1162	1	Pg_S2810.2	Pg_S2810.2;Pg_S2810.2	GO:0005634	-
pgi-novel-968a	Pg_S0853.13-RA	1	69-92	1	Pg_S0853.13	Pg_S0853.13;Pg_S0853.13	-	K07466:ko03460,ko03420,ko03440,ko03430,ko03030
pgi-novel-615	Pg_S6043.2-RA	1	3030-3053	1	Pg_S6043.2	Pg_S6043.2;Pg_S6043.2	GO:0006869,GO:0008289	-
pgi-novel-615	Pg_S0355.12-RA	1	564-587	1	Pg_S0355.12	Pg_S0355.12;Pg_S0355.12	-	-
pgi-novel-615	Pg_S1458.4-RA	3	315-338	1	Pg_S1458.4	Pg_S1458.4;Pg_S1458.4	-	K19893:ko00500
pgi-novel-615	Pg_S1700.16-RA	3	682-705	1	Pg_S1700.16	Pg_S1700.16;Pg_S1700.16	-	-
pgi-novel-577	Pg_S1664.10-RA	2	2730-2753	1	Pg_S1664.10	Pg_S1664.10;Pg_S1664.10	-	K20217:ko04120
pgi-novel-577	Pg_S7620.5-RA	2	614-637	1	Pg_S7620.5	Pg_S7620.5;Pg_S7620.5	-	-
pgi-novel-1387b	Pg_S3714.3-RA	2	2023-07-30	1	Pg_S3714.3	Pg_S3714.3;Pg_S3714.3	GO:0005730,GO:0005737,GO:0030001,GO:0046872	-
pgi-novel-1387b	Pg_S1936.15-RA	2	2328-2351	1	Pg_S1936.15	Pg_S1936.15;Pg_S1936.15	-	-
pgi-novel-1377b	Pg_S1936.15-RA	2	2330-2353	1	Pg_S1936.15	Pg_S1936.15;Pg_S1936.15	-	-
pgi-novel-1377b	Pg_S3714.3-RA	3	9-32	1	Pg_S3714.3	Pg_S3714.3;Pg_S3714.3	GO:0005730,GO:0005737,GO:0030001,GO:0046872	-
pgi-novel-1746	Pg_S0535.8-RA	0	1465-1488	1	Pg_S0535.8	Pg_S0535.8;Pg_S0535.8	GO:0000145,GO:0005829,GO:0005886,GO:0006887,GO:0045335,GO:0070062	-
pgi-novel-1746	Pg_S0713.5-RA	4	614-636	1	Pg_S0713.5	Pg_S0713.5;Pg_S0713.5	GO:0005886,GO:0005905,GO:0006886,GO:0006897,GO:0008289,GO:0008565,GO:0030131	K11824:ko04961,ko04721,ko04144,ko05016
pgi-novel-50h	Pg_S1627.8-RA	0.5	1365-1385	1	Pg_S1627.8	Pg_S1627.8;Pg_S1627.8	GO:0003677,GO:0005634,GO:0006351,GO:0006355,GO:0009734	K14486:ko04075
pgi-novel-50h	Pg_S4658.5-RA	0.5	1359-1379	1	Pg_S4658.5	Pg_S4658.5;Pg_S4658.5	GO:0003677,GO:0005634,GO:0006351,GO:0006355,GO:0009734	K14486:ko04075
pgi-novel-50h	Pg_S0428.31-RA	0.5	1359-1379	1	Pg_S0428.31	Pg_S0428.31;Pg_S0428.31	GO:0003677,GO:0005634,GO:0006351,GO:0006355,GO:0009734	K14486:ko04075
pgi-novel-50h	Pg_S0833.15-RA	1	1332-1352	1	Pg_S0833.15	Pg_S0833.15;Pg_S0833.15	GO:0003677,GO:0005634,GO:0006351,GO:0006355,GO:0009734	K14486:ko04075
pgi-novel-50h	Pg_S1135.24-RA	1	1296-1316	1	Pg_S1135.24	Pg_S1135.24;Pg_S1135.24	GO:0003677,GO:0005634,GO:0006351,GO:0006355,GO:0009734	K14486:ko04075
pgi-novel-50h	Pg_S2596.2-RA	1	1365-1385	1	Pg_S2596.2	Pg_S2596.2;Pg_S2596.2	GO:0003677,GO:0005634,GO:0006351,GO:0006355,GO:0009734	K14486:ko04075
pgi-novel-50h	Pg_S1105.3-RA	1	1362-1382	1	Pg_S1105.3	Pg_S1105.3;Pg_S1105.3	GO:0003677,GO:0005634,GO:0006351,GO:0006355,GO:0009734	K14486:ko04075
pgi-novel-50h	Pg_S2827.3-RA	1	1362-1382	1	Pg_S2827.3	Pg_S2827.3;Pg_S2827.3	GO:0003677,GO:0005634,GO:0006351,GO:0006355,GO:0009734	K14486:ko04075
pgi-novel-50h	Pg_S2844.5-RA	1	1266-1286	1	Pg_S2844.5	Pg_S2844.5;Pg_S2844.5	GO:0003677,GO:0005634,GO:0006351,GO:0006355,GO:0009734	K14486:ko04075
pgi-novel-50h	Pg_S3639.2-RA	1	1131-1151	1	Pg_S3639.2	Pg_S3639.2;Pg_S3639.2	GO:0003677,GO:0005634,GO:0006351,GO:0006355,GO:0009734	K14486:ko04075
pgi-novel-50h	Pg_S0361.15-RA	2	477-497	1	Pg_S0361.15	Pg_S0361.15;Pg_S0361.15	GO:0000987,GO:0003700,GO:0005634,GO:0006351,GO:0006355,GO:0009555,GO:0009653,GO:0009734,GO:0010208,GO:0048830,GO:0052543	-
pgi-novel-50h	Pg_S1267.6-RA	2	420-440	1	Pg_S1267.6	Pg_S1267.6;Pg_S1267.6	GO:0000987,GO:0003700,GO:0005634,GO:0006351,GO:0006355,GO:0009555,GO:0009653,GO:0009734,GO:0010208,GO:0048830,GO:0052543	-
pgi-novel-50h	Pg_S0385.15-RA	3	1242-1262	1	Pg_S0385.15	Pg_S0385.15;Pg_S0385.15	GO:0000987,GO:0003700,GO:0005634,GO:0006351,GO:0006355,GO:0009555,GO:0009653,GO:0009734,GO:0010208,GO:0048830,GO:0052543	K14486:ko04075
pgi-novel-50h	Pg_S7769.1-RA	3	1239-1259	1	Pg_S7769.1	Pg_S7769.1;Pg_S7769.1	GO:0000987,GO:0003700,GO:0005634,GO:0006351,GO:0006355,GO:0009555,GO:0009653,GO:0009734,GO:0010208,GO:0048830,GO:0052543	K14486:ko04075
pgi-novel-50h	Pg_S0247.42-RA	4	1180-1200	1	Pg_S0247.42	Pg_S0247.42;Pg_S0247.42	GO:0003677,GO:0005634,GO:0006351,GO:0006355,GO:0009734	K14486:ko04075
pgi-novel-99c	Pg_S1936.15-RA	1.5	2386-2409	1	Pg_S1936.15	Pg_S1936.15;Pg_S1936.15	-	-
pgi-novel-99c	Pg_S0634.31-RA	3	3662-3685	1	Pg_S0634.31	Pg_S0634.31;Pg_S0634.31	GO:0005856,GO:0030036,GO:0031209,GO:0051127	K01595:ko00710,ko00680,ko01200,ko00720,ko00620
pgi-novel-99c	Pg_S3767.21-RA	4	1488-1511	1	Pg_S3767.21	Pg_S3767.21;Pg_S3767.21	GO:0003725,GO:0004860,GO:0005737,GO:0005739,GO:0005783,GO:0005829,GO:0017150,GO:0050660,GO:0060548	-
pgi-novel-2052	Pg_S4141.2-RA	2.5	1346-1369	1	Pg_S4141.2	Pg_S4141.2;Pg_S4141.2	GO:0005765,GO:0007041,GO:0015019,GO:0016021,GO:0016746,GO:0051259	K10532:ko04142,ko00531
pgi-novel-2052	Pg_S0192.44-RA	3.5	1075-1098	1	Pg_S0192.44	Pg_S0192.44;Pg_S0192.44	-	-
pgi-novel-2052	Pg_S2325.34-RA	4	1109-1133	1	Pg_S2325.34	Pg_S2325.34;Pg_S2325.34	GO:0015991,GO:0033178,GO:0046961	K02150:ko05110,ko04966,ko04145,ko05323,ko00190,ko04721,ko04150,ko05120
pgi-novel-2052	Pg_S1898.2-RA	4	26-50	1	Pg_S1898.2	Pg_S1898.2;Pg_S1898.2	GO:0003723,GO:0003735,GO:0006412,GO:0019843,GO:0022625,GO:0046872	K02922:ko03010
pgi-novel-29c	Pg_S6686.8-RA	3.5	637-660	1	Pg_S6686.8	Pg_S6686.8;Pg_S6686.8	GO:0004843,GO:0005634,GO:0006511,GO:0016579	K12493:ko04144
pgi-novel-29c	Pg_S3887.29-RA	4	369-392	1	Pg_S3887.29	Pg_S3887.29;Pg_S3887.29	GO:0004497,GO:0005506,GO:0016021,GO:0016705,GO:0020037	K13029:ko00460
pgi-novel-29c	Pg_S1936.15-RA	4	2386-2409	1	Pg_S1936.15	Pg_S1936.15;Pg_S1936.15	-	-
pgi-novel-29c	Pg_S1934.4-RA	4	786-809	1	Pg_S1934.4	Pg_S1934.4;Pg_S1934.4	GO:0000166,GO:0005840,GO:0009507,GO:0019843	K13126:ko03018,ko03013,ko03015
pgi-novel-29c	Pg_S6802.1-RA	4	887-909	1	Pg_S6802.1	Pg_S6802.1;Pg_S6802.1	GO:0005524,GO:0005737,GO:0009626,GO:0016020,GO:0043531	K12823:ko03040,ko05205,ko05202
pgi-novel-1563	Pg_S4226.9-RA	3.5	10141-10164	1	Pg_S4226.9	Pg_S4226.9;Pg_S4226.9	GO:0005829,GO:0008270,GO:0009506,GO:0009620,GO:0009640,GO:0009733,GO:0009734,GO:0009826,GO:0009926,GO:0010311,GO:0016020,GO:0016021,GO:0048281,GO:0048364	-
pgi-novel-1563	Pg_S3375.13-RA	3.5	3229-3252	1	Pg_S3375.13	Pg_S3375.13;Pg_S3375.13	GO:0005829,GO:0008270,GO:0009506,GO:0009620,GO:0009640,GO:0009733,GO:0009734,GO:0009826,GO:0009926,GO:0010311,GO:0016020,GO:0016021,GO:0048281,GO:0048364	-
pgi-novel-1563	Pg_S7079.5-RA	4	3573-3596	1	Pg_S7079.5	Pg_S7079.5;Pg_S7079.5	-	-
pgi-novel-1339	Pg_S7069.8-RA	3	4126-4144	1	Pg_S7069.8	Pg_S7069.8;Pg_S7069.8	GO:0005634,GO:0009791,GO:0010228,GO:0042800,GO:0048440,GO:0048443	-
pgi-novel-1339	Pg_S1429.12-RA	3	1727-1746	1	Pg_S1429.12	Pg_S1429.12;Pg_S1429.12	GO:0005739,GO:0016020,GO:0017128	-
pgi-novel-1339	Pg_S1244.2-RA	3	568-587	1	Pg_S1244.2	Pg_S1244.2;Pg_S1244.2	GO:0003677,GO:0003700,GO:0005634,GO:0006351,GO:0006355,GO:0007623,GO:0009651,GO:0009723,GO:0046686	K12133:ko04712
pgi-novel-1339	Pg_S3843.22-RA	3.5	2680-2698	1	Pg_S3843.22	Pg_S3843.22;Pg_S3843.22	GO:0005774,GO:0006897,GO:0007033,GO:0008237,GO:0015031,GO:0016021,GO:0044090,GO:0046872,GO:0046907,GO:0070536,GO:0071108,GO:0090316	K11866:ko04144
pgi-novel-1339	Pg_S1269.7-RA	3.5	901-919	1	Pg_S1269.7	Pg_S1269.7;Pg_S1269.7	GO:0005886,GO:0005887,GO:0009553,GO:0009555,GO:0009793,GO:0042802	-
pgi-novel-1339	Pg_S8339.2-RA	3.5	1243-1261	1	Pg_S8339.2	Pg_S8339.2;Pg_S8339.2	GO:0005886,GO:0005887,GO:0009553,GO:0009555,GO:0009793,GO:0042802	K00760:ko00230,ko00983
pgi-novel-1339	Pg_S0640.28-RA	3.5	735-753	1	Pg_S0640.28	Pg_S0640.28;Pg_S0640.28	-	-
pgi-novel-1339	Pg_S1390.31-RA	3.5	646-664	1	Pg_S1390.31	Pg_S1390.31;Pg_S1390.31	GO:0003868,GO:0005737,GO:0006559,GO:0006572,GO:0046872	K00457:ko00130,ko00350,ko00360
pgi-novel-1339	Pg_S0347.4-RA	3.5	568-586	1	Pg_S0347.4	Pg_S0347.4;Pg_S0347.4	GO:0004001,GO:0005507,GO:0005524,GO:0005829,GO:0005886,GO:0006169,GO:0016032,GO:0044209	K00856:ko00230
pgi-novel-1339	Pg_S2035.7-RA	3.5	532-550	1	Pg_S2035.7	Pg_S2035.7;Pg_S2035.7	GO:0003676,GO:0003964,GO:0004190,GO:0004519,GO:0008270,GO:0015074	K12447:ko00520,ko00053,ko00040,ko00052
pgi-novel-1339	Pg_S4994.9-RA	3.5	265-283	1	Pg_S4994.9	Pg_S4994.9;Pg_S4994.9	GO:0003676,GO:0003964,GO:0004190,GO:0004519,GO:0008270,GO:0015074	K03517:ko00760
pgi-novel-1339	Pg_S1237.38-RA	3.5	2773-2792	1	Pg_S1237.38	Pg_S1237.38;Pg_S1237.38	GO:0003723,GO:0004386,GO:0005524	K12854:ko03040
pgi-novel-1339	Pg_S0408.32-RA	3.5	2743-2762	1	Pg_S0408.32	Pg_S0408.32;Pg_S0408.32	GO:0003723,GO:0004386,GO:0005524	K12854:ko03040
pgi-novel-1339	Pg_S4156.1-RA	4	638-656	1	Pg_S4156.1	Pg_S4156.1;Pg_S4156.1	-	-
pgi-novel-1339	Pg_S1051.9-RA	4	1184-1203	1	Pg_S1051.9	Pg_S1051.9;Pg_S1051.9	GO:0000209,GO:0003755,GO:0005634,GO:0006457,GO:0009507,GO:0009534,GO:0009535,GO:0009543,GO:0009579,GO:0031977,GO:0034450	-
pgi-novel-1339	Pg_S2776.10-RA	4	19-38	1	Pg_S2776.10	Pg_S2776.10;Pg_S2776.10	GO:0003677,GO:0003700,GO:0005634,GO:0006351,GO:0009838,GO:0009909,GO:0010150,GO:0030154,GO:0080187	-
pgi-novel-1339	Pg_S0858.17-RA	4	2023-06-24	1	Pg_S0858.17	Pg_S0858.17;Pg_S0858.17	GO:0005773,GO:0005774,GO:0016021	-
pgi-novel-1339	Pg_S0300.2-RA	4	1366-1384	1	Pg_S0300.2	Pg_S0300.2;Pg_S0300.2	GO:0005507,GO:0005524,GO:0005887,GO:0010273,GO:0043231,GO:0043682,GO:0046688	K17686:ko01524,ko04016
pgi-novel-1339	Pg_S4671.2-RA	4	1423-1441	1	Pg_S4671.2	Pg_S4671.2;Pg_S4671.2	GO:0005507,GO:0005524,GO:0005887,GO:0010273,GO:0043231,GO:0043682,GO:0046688	K17686:ko01524,ko04016
pgi-novel-1339	Pg_S1295.9-RA	4	1505-1523	1	Pg_S1295.9	Pg_S1295.9;Pg_S1295.9	GO:0004386,GO:0005524,GO:0005634,GO:0009553,GO:0009875,GO:0010183	K14326:ko03013,ko03015
pgi-novel-1339	Pg_S5832.1-RA	4	782-800	1	Pg_S5832.1	Pg_S5832.1;Pg_S5832.1	GO:0004386,GO:0005524,GO:0005634,GO:0009553,GO:0009875,GO:0010183	K14326:ko03013,ko03015
pgi-novel-1339	Pg_S0015.13-RA	4	54-71	1	Pg_S0015.13	Pg_S0015.13;Pg_S0015.13	GO:0004807,GO:0005739,GO:0005829,GO:0006094,GO:0006096,GO:0006642,GO:0009507,GO:0009570,GO:0009579,GO:0009658,GO:0009941,GO:0019253,GO:0019563,GO:0032504,GO:0046166,GO:0048046,GO:0080022	K01803:ko01230,ko00710,ko01200,ko00051,ko00010,ko00562
pgi-novel-1339	Pg_S2660.5-RA	4	2886-2904	1	Pg_S2660.5	Pg_S2660.5;Pg_S2660.5	-	-
pgi-novel-1339	Pg_S8451.3-RA	4	499-517	1	Pg_S8451.3	Pg_S8451.3;Pg_S8451.3	GO:0008270,GO:0016567,GO:0016874	K14317:ko03013,ko05169
pgi-novel-1339	Pg_S2735.27-RA	4	2122-2139	1	Pg_S2735.27	Pg_S2735.27;Pg_S2735.27	-	-
pgi-novel-1339	Pg_S1435.6-RA	4	1754-1771	1	Pg_S1435.6	Pg_S1435.6;Pg_S1435.6	-	-
pgi-novel-1339	Pg_S0174.4-RA	4	2693-2710	1	Pg_S0174.4	Pg_S0174.4;Pg_S0174.4	-	-
pgi-novel-1339	Pg_S0803.3-RA	4	97-115	1	Pg_S0803.3	Pg_S0803.3;Pg_S0803.3	-	K13800:ko00240
pgi-novel-1339	Pg_S1429.12-RA	4	1702-1720	1	Pg_S1429.12	Pg_S1429.12;Pg_S1429.12	GO:0005739,GO:0016020,GO:0017128	-
pgi-novel-492b	Pg_S4014.2-RA	4	893-914	1	Pg_S4014.2	Pg_S4014.2;Pg_S4014.2	GO:0004386,GO:0005524,GO:0005634,GO:0009553,GO:0009875,GO:0010183	K14326:ko03013,ko03015
pgi-novel-492b	Pg_S3465.2-RA	4	210-230	1	Pg_S3465.2	Pg_S3465.2;Pg_S3465.2	-	-
pgi-novel-492b	Pg_S1075.16-RA	4	340-359	1	Pg_S1075.16	Pg_S1075.16;Pg_S1075.16	GO:0003723,GO:0004004,GO:0005524,GO:0010501	K12823:ko03040,ko05205,ko05202
pgi-novel-492b	Pg_S0428.7-RA	4	256-275	1	Pg_S0428.7	Pg_S0428.7;Pg_S0428.7	GO:0003723,GO:0004004,GO:0005524,GO:0010501	K12823:ko03040,ko05205,ko05202
pgi-novel-492b	Pg_S0119.1-RA	4	514-533	1	Pg_S0119.1	Pg_S0119.1;Pg_S0119.1	-	-
pgi-novel-492b	Pg_S0559.8-RA	4	355-374	1	Pg_S0559.8	Pg_S0559.8;Pg_S0559.8	GO:0003723,GO:0004004,GO:0005524,GO:0005730,GO:0010501	-
pgi-novel-492b	Pg_S1158.10-RA	4	310-329	1	Pg_S1158.10	Pg_S1158.10;Pg_S1158.10	GO:0003723,GO:0004004,GO:0005524,GO:0005730,GO:0010501	-
pgi-novel-492b	Pg_S6318.3-RA	4	307-326	1	Pg_S6318.3	Pg_S6318.3;Pg_S6318.3	GO:0003723,GO:0004004,GO:0005524,GO:0005730,GO:0010501	-
pgi-novel-492b	Pg_S5380.2-RA	4	546-566	1	Pg_S5380.2	Pg_S5380.2;Pg_S5380.2	GO:0004497,GO:0005506,GO:0016021,GO:0016705,GO:0020037	K15639:ko00905
pgi-novel-492b	Pg_S0774.6-RA	4	150-170	1	Pg_S0774.6	Pg_S0774.6;Pg_S0774.6	GO:0004497,GO:0005506,GO:0016021,GO:0016705,GO:0020037	K15639:ko00905
pgi-novel-492b	Pg_S2954.3-RA	4	813-833	1	Pg_S2954.3	Pg_S2954.3;Pg_S2954.3	GO:0003677,GO:0003700,GO:0005634,GO:0006351,GO:0007275,GO:0009751	K02259:ko00190,ko00860,ko02020
pgi-novel-492b	Pg_S3406.1-RA	4	559-578	1	Pg_S3406.1	Pg_S3406.1;Pg_S3406.1	GO:0009055,GO:0022900,GO:0046872,GO:0051537	K02639:ko00195
pgi-novel-1495	Pg_S1059.20-RA	1	966-989	1	Pg_S1059.20	Pg_S1059.20;Pg_S1059.20	GO:0004373,GO:0009011,GO:0009501,GO:0009507,GO:0019252,GO:0033201	K00703:ko00500
pgi-novel-27	Pg_S0312.13-RA	3	426-448	1	Pg_S0312.13	Pg_S0312.13;Pg_S0312.13	GO:0003676,GO:0031047	K01188:ko00460,ko00940,ko00500
pgi-novel-27	Pg_S5964.2-RA	3	381-403	1	Pg_S5964.2	Pg_S5964.2;Pg_S5964.2	GO:0003723,GO:0004521,GO:0005634,GO:0005737,GO:0005829,GO:0006351,GO:0006355,GO:0006417,GO:0007275,GO:0009616,GO:0009733,GO:0009850,GO:0009955,GO:0009965,GO:0010218,GO:0010305,GO:0010589,GO:0016032,GO:0016441,GO:0030529,GO:0031047,GO:0035195,GO:0045087,GO:0046872,GO:0048830,GO:0048864,GO:0051607,GO:0060145	K01188:ko00460,ko00940,ko00500
pgi-novel-291a	Pg_S6686.8-RA	1	591-614	1	Pg_S6686.8	Pg_S6686.8;Pg_S6686.8	GO:0004843,GO:0005634,GO:0006511,GO:0016579	K12493:ko04144
pgi-novel-291a	Pg_S1273.22-RA	2	2045-2068	1	Pg_S1273.22	Pg_S1273.22;Pg_S1273.22	GO:0005634,GO:0005737,GO:0006351,GO:0009408,GO:0009414,GO:0009585,GO:0009631,GO:0009816,GO:0043565,GO:0045893,GO:0046872,GO:0048574,GO:0048578	-
pgi-miR482b	Pg_S0324.9-RA	2.5	2699-2720	1	Pg_S0324.9	Pg_S0324.9;Pg_S0324.9	GO:0000325,GO:0005773,GO:0005774,GO:0005794,GO:0005886,GO:0015992,GO:0016020,GO:0042626	K02149:ko05110,ko04966,ko04145,ko05323,ko00190,ko04721,ko04150,ko05120
pgi-miR482b	Pg_S2498.30-RA	3	340-361	1	Pg_S2498.30	Pg_S2498.30;Pg_S2498.30	GO:0005524,GO:0006952,GO:0043531	K13457:ko04626
pgi-miR482b	Pg_S0159.49-RA	3.5	616-637	1	Pg_S0159.49	Pg_S0159.49;Pg_S0159.49	GO:0005524,GO:0006952,GO:0043531	K13457:ko04626
pgi-miR482b	Pg_S4159.18-RA	3.5	16-37	1	Pg_S4159.18	Pg_S4159.18;Pg_S4159.18	GO:0005524,GO:0005737,GO:0007165,GO:0009626,GO:0043531	K08852:ko04932,ko04141,ko04210,ko05010
pgi-miR482b	Pg_S5079.1-RA	3.5	1135-1156	1	Pg_S5079.1	Pg_S5079.1;Pg_S5079.1	GO:0005524,GO:0005737,GO:0007165,GO:0009626,GO:0043531	K16226:ko04626
pgi-miR482b	Pg_S4790.4-RA	3.5	187-208	1	Pg_S4790.4	Pg_S4790.4;Pg_S4790.4	GO:0005524,GO:0006952,GO:0043531	K13457:ko04626
pgi-miR482b	Pg_S5234.8-RA	4	364-385	1	Pg_S5234.8	Pg_S5234.8;Pg_S5234.8	GO:0005524,GO:0005737,GO:0009626,GO:0016020,GO:0043531	K13457:ko04626
pgi-miR482b	Pg_S4861.2-RA	4	721-742	1	Pg_S4861.2	Pg_S4861.2;Pg_S4861.2	GO:0005524,GO:0006952,GO:0043531	K13457:ko04626
pgi-miR482b	Pg_S1581.9-RA	4	703-724	1	Pg_S1581.9	Pg_S1581.9;Pg_S1581.9	GO:0005524,GO:0006952,GO:0043531	K13457:ko04626
pgi-miR482b	Pg_S4861.1-RA	4	691-712	1	Pg_S4861.1	Pg_S4861.1;Pg_S4861.1	GO:0005524,GO:0006952,GO:0043531	K13457:ko04626
pgi-miR482b	Pg_S1581.10-RA	4	694-715	1	Pg_S1581.10	Pg_S1581.10;Pg_S1581.10	GO:0005524,GO:0006952,GO:0043531	K13457:ko04626
pgi-miR482b	Pg_S2773.5-RA	4	544-564	1	Pg_S2773.5	Pg_S2773.5;Pg_S2773.5	GO:0005215,GO:0016021	-
pgi-miR482b	Pg_S3671.15-RA	4	896-916	1	Pg_S3671.15	Pg_S3671.15;Pg_S3671.15	-	-
pgi-novel-727	Pg_S0904.11-RA	0	1231-1247	1	Pg_S0904.11	Pg_S0904.11;Pg_S0904.11	-	-
pgi-novel-727	Pg_S3330.16-RA	0	1321-1337	1	Pg_S3330.16	Pg_S3330.16;Pg_S3330.16	GO:0002230,GO:0005634,GO:0005737,GO:0006952,GO:0007568,GO:0016021,GO:0016042,GO:0052689,GO:1900057,GO:1900426,GO:1902290	K18875:ko04626
pgi-novel-727	Pg_S3563.1-RA	0.5	2599-2615	1	Pg_S3563.1	Pg_S3563.1;Pg_S3563.1	-	-
pgi-novel-727	Pg_S0026.11-RA	2	469-485	1	Pg_S0026.11	Pg_S0026.11;Pg_S0026.11	GO:0005634,GO:0006351,GO:0006355	-
pgi-novel-727	Pg_S2094.1-RA	2	251-267	1	Pg_S2094.1	Pg_S2094.1;Pg_S2094.1	-	-
pgi-novel-727	Pg_S7284.3-RA	2.5	23-39	1	Pg_S7284.3	Pg_S7284.3;Pg_S7284.3	GO:0003735,GO:0005730,GO:0006412,GO:0022625,GO:0070180	K02894:ko03010
pgi-novel-727	Pg_S3438.6-RA	2.5	524-540	1	Pg_S3438.6	Pg_S3438.6;Pg_S3438.6	-	-
pgi-novel-727	Pg_S2185.4-RA	2.5	777-792	1	Pg_S2185.4	Pg_S2185.4;Pg_S2185.4	GO:0005886,GO:0009506,GO:0031225,GO:0046658	-
pgi-novel-727	Pg_S4479.4-RA	2.5	777-792	1	Pg_S4479.4	Pg_S4479.4;Pg_S4479.4	GO:0005886,GO:0009506,GO:0031225,GO:0046658	-
pgi-novel-727	Pg_S5249.2-RA	2.5	777-792	1	Pg_S5249.2	Pg_S5249.2;Pg_S5249.2	GO:0005886,GO:0009506,GO:0031225,GO:0046658	-
pgi-novel-727	Pg_S3379.5-RA	2.5	9774-9791	1	Pg_S3379.5	Pg_S3379.5;Pg_S3379.5	GO:0005634,GO:0005737,GO:0005739,GO:0006457,GO:0030424,GO:0030425,GO:0030544,GO:0051087,GO:0070628,GO:0070852,GO:0090084	-
pgi-novel-727	Pg_S1358.19-RA	3	1481-1497	1	Pg_S1358.19	Pg_S1358.19;Pg_S1358.19	GO:0003723,GO:0004827,GO:0005524,GO:0005739,GO:0006433,GO:0009507,GO:0009553,GO:0009570,GO:0010109,GO:0048316,GO:0048481	K01881:ko00970
pgi-novel-727	Pg_S2115.10-RA	3	701-717	1	Pg_S2115.10	Pg_S2115.10;Pg_S2115.10	GO:0004674,GO:0004713,GO:0005524,GO:0009507	K13430:ko04626
pgi-novel-727	Pg_S5008.5-RA	3	875-891	1	Pg_S5008.5	Pg_S5008.5;Pg_S5008.5	GO:0004674,GO:0004713,GO:0005524,GO:0009507	K13430:ko04626
pgi-novel-727	Pg_S5108.2-RA	3	277-293	1	Pg_S5108.2	Pg_S5108.2;Pg_S5108.2	-	-
pgi-novel-727	Pg_S7925.1-RA	3	704-720	1	Pg_S7925.1	Pg_S7925.1;Pg_S7925.1	GO:0004674,GO:0004713,GO:0005524,GO:0009507	K13430:ko04626
pgi-novel-727	Pg_S7740.1-RA	3	704-720	1	Pg_S7740.1	Pg_S7740.1;Pg_S7740.1	GO:0004674,GO:0004713,GO:0005524,GO:0009507	K13430:ko04626
pgi-novel-727	Pg_S3890.3-RA	3	1747-1764	1	Pg_S3890.3	Pg_S3890.3;Pg_S3890.3	GO:0000981,GO:0001135,GO:0003700,GO:0005634,GO:0005654,GO:0005737,GO:0006351,GO:0006355,GO:0006357,GO:0007049,GO:0030154,GO:0043565,GO:0044212	-
pgi-novel-727	Pg_S2274.2-RA	3	1747-1764	1	Pg_S2274.2	Pg_S2274.2;Pg_S2274.2	GO:0000981,GO:0001135,GO:0003700,GO:0005634,GO:0005654,GO:0005737,GO:0006351,GO:0006355,GO:0006357,GO:0007049,GO:0030154,GO:0043565,GO:0044212	-
pgi-novel-727	Pg_S4435.8-RA	3	601-617	1	Pg_S4435.8	Pg_S4435.8;Pg_S4435.8	GO:0016491,GO:0046872	K13229:ko00402
pgi-novel-727	Pg_S0029.12-RA	3	542-558	1	Pg_S0029.12	Pg_S0029.12;Pg_S0029.12	GO:0005524,GO:0009408,GO:0009644,GO:0042542	K03283:ko04144,ko04141,ko04612,ko04010,ko04915,ko04213,ko05134,ko05164,ko05169,ko03040,ko05162,ko05145
pgi-novel-727	Pg_S3298.9-RA	3	1271-1287	1	Pg_S3298.9	Pg_S3298.9;Pg_S3298.9	GO:0003777,GO:0005524,GO:0005871,GO:0005874,GO:0007018,GO:0016887	K10396:ko04144,ko04728
pgi-novel-727	Pg_S1376.8-RA	3	1271-1287	1	Pg_S1376.8	Pg_S1376.8;Pg_S1376.8	GO:0003777,GO:0005524,GO:0005871,GO:0005874,GO:0007018,GO:0016887	K10396:ko04144,ko04728
pgi-novel-727	Pg_S1169.17-RA	3	277-293	1	Pg_S1169.17	Pg_S1169.17;Pg_S1169.17	GO:0000151,GO:0004842,GO:0005737,GO:0006511,GO:0008270,GO:0009737,GO:0010029,GO:0016874,GO:0050994,GO:0061630,GO:0071596	K01889:ko00970
pgi-novel-727	Pg_S4912.6-RA	3	590-605	1	Pg_S4912.6	Pg_S4912.6;Pg_S4912.6	GO:0004674,GO:0005524,GO:0005886	K13430:ko04626
pgi-novel-727	Pg_S0679.1-RA	3	581-596	1	Pg_S0679.1	Pg_S0679.1;Pg_S0679.1	GO:0004674,GO:0005524,GO:0005886	K13430:ko04626
pgi-novel-727	Pg_S1348.2-RA	3	47-63	1	Pg_S1348.2	Pg_S1348.2;Pg_S1348.2	-	-
pgi-novel-727	Pg_S0076.15-RA	3	523-539	1	Pg_S0076.15	Pg_S0076.15;Pg_S0076.15	GO:0004630,GO:0005509,GO:0005773,GO:0005886,GO:0009409,GO:0009506,GO:0009789,GO:0012501,GO:0016020,GO:0016042,GO:0046470,GO:0046473,GO:0070290,GO:0090333	K01115:ko05231,ko04144,ko04014,ko00565,ko04072,ko04024,ko04912,ko04071,ko04724,ko04666,ko00564
pgi-novel-727	Pg_S1838.16-RA	3	391-407	1	Pg_S1838.16	Pg_S1838.16;Pg_S1838.16	GO:0003677,GO:0003899,GO:0005665,GO:0006366,GO:0046872	K03006:ko00230,ko05168,ko00240,ko05169,ko03020,ko05016
pgi-novel-727	Pg_S2476.15-RA	3	55-71	1	Pg_S2476.15	Pg_S2476.15;Pg_S2476.15	GO:0010189,GO:0016021,GO:0016740,GO:0031969	-
pgi-novel-727	Pg_S1804.8-RA	3	55-71	1	Pg_S1804.8	Pg_S1804.8;Pg_S1804.8	GO:0010189,GO:0016021,GO:0016740,GO:0031969	-
pgi-novel-727	Pg_S1616.30-RA	3	3017-3033	1	Pg_S1616.30	Pg_S1616.30;Pg_S1616.30	-	-
pgi-novel-727	Pg_S2652.5-RA	3	3026-3042	1	Pg_S2652.5	Pg_S2652.5;Pg_S2652.5	-	K14007:ko04141
pgi-novel-727	Pg_S5466.11-RA	3	3670-3686	1	Pg_S5466.11	Pg_S5466.11;Pg_S5466.11	-	-
pgi-novel-727	Pg_S2132.10-RA	3	2827-2843	1	Pg_S2132.10	Pg_S2132.10;Pg_S2132.10	-	K03538:ko03013,ko03008
pgi-novel-727	Pg_S5786.4-RA	3	3316-3332	1	Pg_S5786.4	Pg_S5786.4;Pg_S5786.4	GO:0005634,GO:0005654,GO:0005737,GO:0006355,GO:0007623,GO:0009409,GO:0009585,GO:0009637,GO:0009908,GO:0010218,GO:0010378,GO:0030154,GO:0042542,GO:0042752,GO:0048578,GO:0080167	K12124:ko04712
pgi-novel-727	Pg_S0291.10-RA	3	3295-3311	1	Pg_S0291.10	Pg_S0291.10;Pg_S0291.10	GO:0005634,GO:0005654,GO:0005737,GO:0006355,GO:0007623,GO:0009409,GO:0009585,GO:0009637,GO:0009908,GO:0010218,GO:0010378,GO:0030154,GO:0042542,GO:0042752,GO:0048578,GO:0080167	K12124:ko04712
pgi-novel-727	Pg_S5821.11-RA	3	1702-1718	1	Pg_S5821.11	Pg_S5821.11;Pg_S5821.11	-	K03538:ko03013,ko03008
pgi-novel-727	Pg_S2810.11-RA	3	1262-1278	1	Pg_S2810.11	Pg_S2810.11;Pg_S2810.11	-	K14007:ko04141
pgi-novel-727	Pg_S3519.3-RA	3	245-261	1	Pg_S3519.3	Pg_S3519.3;Pg_S3519.3	-	-
pgi-novel-727	Pg_S0717.6-RA	3	539-555	1	Pg_S0717.6	Pg_S0717.6;Pg_S0717.6	-	K11433:ko00310
pgi-novel-727	Pg_S2484.19-RA	3	515-531	1	Pg_S2484.19	Pg_S2484.19;Pg_S2484.19	GO:0004707,GO:0005524,GO:0005622	K20600:ko04016
pgi-novel-727	Pg_S0701.9-RA	3	350-366	1	Pg_S0701.9	Pg_S0701.9;Pg_S0701.9	-	-
pgi-novel-727	Pg_S2971.21-RA	3	251-267	1	Pg_S2971.21	Pg_S2971.21;Pg_S2971.21	-	-
pgi-novel-727	Pg_S5893.5-RA	3	251-267	1	Pg_S5893.5	Pg_S5893.5;Pg_S5893.5	-	-
pgi-novel-727	Pg_S0057.2-RA	3	242-258	1	Pg_S0057.2	Pg_S0057.2;Pg_S0057.2	-	-
pgi-novel-727	Pg_S3651.10-RA	3	242-258	1	Pg_S3651.10	Pg_S3651.10;Pg_S3651.10	-	-
pgi-novel-727	Pg_S3320.3-RA	3	242-258	1	Pg_S3320.3	Pg_S3320.3;Pg_S3320.3	-	-
pgi-novel-727	Pg_S0134.18-RA	3	245-261	1	Pg_S0134.18	Pg_S0134.18;Pg_S0134.18	-	-
pgi-novel-727	Pg_S1577.1-RA	3	61-77	1	Pg_S1577.1	Pg_S1577.1;Pg_S1577.1	GO:0000793,GO:0005730,GO:0030261,GO:0045739,GO:2001022	-
pgi-novel-727	Pg_S5338.3-RA	3	97-113	1	Pg_S5338.3	Pg_S5338.3;Pg_S5338.3	-	-
pgi-novel-727	Pg_S2798.6-RA	3	2616-2631	1	Pg_S2798.6	Pg_S2798.6;Pg_S2798.6	-	-
pgi-novel-727	Pg_S0701.18-RA	3	2253-2268	1	Pg_S0701.18	Pg_S0701.18;Pg_S0701.18	-	-
pgi-novel-727	Pg_S5881.2-RA	3	16-32	1	Pg_S5881.2	Pg_S5881.2;Pg_S5881.2	GO:0005789,GO:0005794,GO:0016021,GO:0016192,GO:0033116	-
pgi-novel-727	Pg_S5953.2-RA	3	16-32	1	Pg_S5953.2	Pg_S5953.2;Pg_S5953.2	GO:0005789,GO:0005794,GO:0016021,GO:0016192,GO:0033116	-
pgi-novel-727	Pg_S2529.6-RA	3	272-287	1	Pg_S2529.6	Pg_S2529.6;Pg_S2529.6	GO:0004674,GO:0005524,GO:0016021	K20547:ko00520,ko04016
pgi-novel-727	Pg_S4387.3-RA	3.5	1498-1514	1	Pg_S4387.3	Pg_S4387.3;Pg_S4387.3	-	-
pgi-novel-727	Pg_S1416.32-RA	3.5	4876-4892	1	Pg_S1416.32	Pg_S1416.32;Pg_S1416.32	GO:0006855,GO:0015238,GO:0015297,GO:0016021	-
pgi-novel-727	Pg_S0194.9-RA	3.5	3603-3619	1	Pg_S0194.9	Pg_S0194.9;Pg_S0194.9	GO:0003677,GO:0006310,GO:0032196	-
pgi-novel-727	Pg_S2564.8-RA	3.5	1559-1575	1	Pg_S2564.8	Pg_S2564.8;Pg_S2564.8	GO:0005694,GO:0005730,GO:0008270,GO:0009506,GO:0018024	K02894:ko03010
pgi-novel-727	Pg_S0106.3-RA	3.5	677-693	1	Pg_S0106.3	Pg_S0106.3;Pg_S0106.3	-	-
pgi-novel-727	Pg_S0292.18-RA	3.5	1369-1385	1	Pg_S0292.18	Pg_S0292.18;Pg_S0292.18	GO:0006855,GO:0015238,GO:0015297,GO:0016021	-
pgi-novel-727	Pg_S2524.11-RA	3.5	27-44	1	Pg_S2524.11	Pg_S2524.11;Pg_S2524.11	GO:0005789,GO:0008654,GO:0015194,GO:0016021	-
pgi-novel-727	Pg_S0812.44-RA	3.5	1069-1085	1	Pg_S0812.44	Pg_S0812.44;Pg_S0812.44	GO:0005634,GO:0006352,GO:0006355,GO:0008270	K03124:ko05203,ko05169,ko03022
[truncated: 37,242 more rows]
